# Supplementary material for: Characterization of bacterial intrinsic transcription terminators identified with TERMITe—a novel method for comprehensive analysis of Term-seq data
Source: Nucleic Acids Res. 2025 Jun 30;53(12):gkaf553. doi: 10.1093/nar/gkaf553 (PMC12207403; doi:10.1093/nar/gkaf553)
Supplement: gkaf553_Supplemental_Files [file gkaf553_supplemental_files.zip]

Archive with 5 entries (5 files):
- Supplementary methods.pdf
- Supplementary Table 1.xlsx
- Supplementary Table 2.xlsx
- Supplementary Table 4.xlsx
- Supplemetary figures and tables.pdf
