# Supplementary material for: Characterization of bacterial intrinsic transcription terminators identified with TERMITe—a novel method for comprehensive analysis of Term-seq data
Source: Nucleic Acids Res. 2025 Jun 30;53(12):gkaf553. doi: 10.1093/nar/gkaf553 (PMC12207403; doi:10.1093/nar/gkaf553)
Supplement: gkaf553_Supplemental_Files [file gkaf553_supplemental_files.zip › Supplementary Table 2.xlsx]

## Sheet: Atlas of intrinsic terminators
Supplementary Table 2. The complete set of intrinsic terminators identified in the study.
Species	chromosome	start	end	POT	sequence	strand	termite id	termite score	average peak height	termination efficiency	IDR	summit coordinate	overlapping gene	upstream gene	downstream gene	overlapping feature types	transtermhp closest hairpin start	transtermhp closest hairpin end	transtermhp id	transtermhp confidence	transtermhp hairpin score	transtermhp tail score	transtermhp a tract	transtermhp hairpin	transtermhp u tract	transtermhp POT distance to hairpin	rnafold a tract	rnafold hairpin	rnafold u tract	rnafold hairpin structure	rnafold POT distance to hairpin	rnafold energy	rnafold	transtermhp
Streptomyces avermitilis	NC_003155.5	44060	44067	44062	tggtgtgggacggtccggcgcatccgcgggacccggaatggacacgcttcgcatagcactgtggccggaataccacagggtgctccggccacaggcttggTcattcaaggg	-	WT_3prime_signal_reverse_19	1000	45145	.	0.0	44062	.	gene-SAVERM_RS00615 - 40bp	gene-SAVERM_RS00605 - 2093bp	.	44067	44107	TERM_15	82	-18.4	-3.3	gacacgcttcgcata	gcactgtggccggaatacc acag ggtgctccggccacag-gc	ttggTcattcaaggg	4	cacgcttcgcatagc	actgtggccggaataccacagggtgctccggccacagg	cttggtcattcaagg	.(((((((((((.((((....)))).))))))))))).	5	-28.600000381469727	+	+
Streptomyces avermitilis	NC_003155.5	44107	44108	44108	aacgccgacacggtctgcgcgtggaagaaggtcggctgacctgacccttgaatgaccaagcctgtggccggagcaccctgtggtattccggccacagtgcTatgcgaagcg	+	WT_3prime_signal_forward_23	1000	187.3	.	0.0	44108	.	gene-SAVERM_RS00610 - 61bp	gene-SAVERM_RS00635 - 5148bp	region	44069	44104	TERM_16	85	-19.8	-2.6	cttgaatgaccaagc	ctgtggccggagcacc ctgt ggtattccggccacag	tgcTatgcgaagcgt	3	cttgaatgaccaagc	ctgtggccggagcaccctgtggtattccggccacag	tgctatgcgaagcgt	((((((((((((.(((....))).))))))))))))	3	-26.0	+	+
Streptomyces avermitilis	NC_003155.5	69454	69455	69455	cagaacatcggcaacttctgcacggtggtcggccccgtcgaggactgatccaggacgccgtgaagagctggtcccgcccctttggcgcgggaccggcttgCgttgcgccgc	+	WT_3prime_signal_forward_39	1000	46.8	.	0.0	69455	.	gene-SAVERM_RS00730 - 52bp	gene-SAVERM_RS00745 - 2734bp	region	69421	69451	TERM_30	87	-20.4	-3.2	aggacgccgtgaaga	gctggtcccgcccc ttt ggcgcgggaccggc	ttgCgttgcgccgcc	3	aggacgccgtgaaga	gctggtcccgcccctttggcgcgggaccggc	ttgcgttgcgccgcc	(((((((((((((....)).)))))))))))	3	-25.200000762939453	+	+
Streptomyces avermitilis	NC_003155.5	79935	79938	79937	cagccgccggctgacctcccggcatacgtgtcccccacgtgacggccttcagggccatgtcgggagaggccatccgcagccttcttgcggatggcctcttCccgtcagggc	+	WT_3prime_signal_forward_49	1000	34.4	.	0.0	79937	.	gene-SAVERM_RS00780 - 85bp	gene-SAVERM_RS00800 - 3190bp	region	79904	79932	TERM_36	79	-16.8	-3.1	ggccatgtcgggaga	ggccatccgcag ccttc ttgcggatggcc	tcttCccgtcagggc	4	agggccatgtcggga	gaggccatccgcagccttcttgcggatggcctc	ttcccgtcagggccg	((((((((((((((.....))))))))))))))	2	-26.399999618530273	+	+
Streptomyces avermitilis	NC_003155.5	90321	90325	90323	gaaatcgtagaatcgcggtgtgacgttcacgagcaccccgcactactgcttcctctgaccgggaggccgagggcgatgccggacggcgtcgccctccttgGtgtgcctgct	-	WT_3prime_signal_reverse_29	1000	6.0	.	0.0	90323	.	gene-SAVERM_RS00840 - 97bp	gene-SAVERM_RS00830 - 690bp	.	90327	90356	TERM_39	79	-15.7	-3.3	ctctgaccgggaggc	cgagggcgatgcc ggac ggcgtcgccctcc	ttgGtgtgcctgctg	3	tctgaccgggaggcc	gagggcgatgccggacggcgtcgccctc	cttggtgtgcctgct	((((((((((((....))))))))))))	4	-24.700000762939453	+	+
Streptomyces avermitilis	NC_003155.5	620045	620047	620047	gcagccccgaccccgcgaaccgcgggaatgacgcgagcccgtgagacacatcgtcgccgagtccgactggcgggatgcgtcccgtcagccgggctcgttcGagacgagggc	+	WT_3prime_signal_forward_78	1000	0.9	.	0.009	620047	.	gene-SAVERM_RS02855 - 55bp	gene-SAVERM_RS02860 - 483bp	region	620007	620040	TERM_129	76	-16.7	-2.7	acacatcgtcgccga	gtccgactggcggga tgcg tcccgtcagccgggc	tcgttcGagacgagg	6	gagacacatcgtcgc	cgagtccgactggcgggatgcgtcccgtcagccgggctcg	ttcgagacgagggca	((((((((.(((((((((....))))))))).))))))))	3	-30.200000762939453	+	+
Streptomyces avermitilis	NC_003155.5	631719	631725	631723	gcgttagagacctcagggtgcacgaggtgcctcctgctcggtggtgagcaaacggcggagcgccgcgcccggccggggaagccgggccgcggtgctcgggAtggtgctacc	-	WT_3prime_signal_reverse_43	1000	45170	.	0.003	631723	.	gene-SAVERM_RS39455 - 92bp	gene-SAVERM_RS02915 - 445bp	.	.	.	.	.	.	.	.	.	.	.	gcaaacggcggagcg	ccgcgcccggccggggaagccgggccgcgg	tgctcgggatggtgc	(((((((((((.......)))))).)))))	8	-21.799999237060547	+	-
Streptomyces avermitilis	NC_003155.5	638314	638317	638317	acgcgacctcgagggactgatgcgcagcgtcgcgcgctgattgtcggacgtccacctgcacaccgatggccccggcacggaaacgcgccggggcatctggCagttcaggcg	+	WT_3prime_signal_forward_80	1000	45022	.	0.0	638317	.	gene-SAVERM_RS02945 - 58bp	gene-SAVERM_RS02965 - 3026bp	region	.	.	.	.	.	.	.	.	.	.	cacctgcacaccgat	ggccccggcacggaaacgcgccggggca	tctggcagttcaggc	.((((((((.((....)).)))))))).	5	-23.5	+	-
Streptomyces avermitilis	NC_003155.5	651705	651712	651707	cgtcgggggtacgtcgcctcaaccagcatgatcacgcggtggaccagcatagatgcctaacgcgaagagtgggatccagtctcactgggtcccgcactttCtcattgttgc	-	WT_3prime_signal_reverse_48	1000	45019	.	0.0	651707	.	gene-SAVERM_RS03025 - 188bp	gene-SAVERM_RS03015 - 2391bp	.	651711	651741	TERM_133	85	-14.0	-4.1	gatgcctaacgcgaa	gagtgggatccagt ctc actgggtcccgcac	tttCtcattgttgcg	3	gatgcctaacgcgaa	gagtgggatccagtctcactgggtcccgcac	tttctcattgttgcg	..((((((((((((...))))))))))))..	3	-21.100000381469727	+	+
Streptomyces avermitilis	NC_003155.5	683528	683532	683530	ctgcagcgctttgagtcgccgtggagacttcagtagctggtgggcgccgtcgagcaggcggatgtagtcgttctcgccgagcgagcggcgctcgcctttgCggccggtacg	-	WT_3prime_signal_reverse_49	1000	45048	.	0.001	683530	.	gene-SAVERM_RS03185 - 180bp	gene-SAVERM_RS03180 - 841bp	.	.	.	.	.	.	.	.	.	.	.	gatgtagtcgttctc	gccgagcgagcggcgctcgcc	tttgcggccggtacg	.....((((((...)))))).	4	-9.300000190734863	+	-
Streptomyces avermitilis	NC_003155.5	765017	765022	765021	cggctcatgggggaggactgacgcggaggtaggaatacaggaaagcaaggatcccggataaagcctggaaatacatccaggccatatccggtgtcgctggTgttcctttcc	-	WT_3prime_signal_reverse_58	1000	44986	.	0.024	765021	.	gene-SAVERM_RS03545 - 79bp	gene-SAVERM_RS03540 - 187bp	.	.	.	.	.	.	.	.	.	.	.	aggaaagcaaggatc	ccggataaagcctggaaatacatccaggccatatccgg	tgtcgctggtgttcc	(((((((..(((((((......)))))))..)))))))	9	-23.399999618530273	+	-
Streptomyces avermitilis	NC_003155.5	786999	787004	787004	caacatctctgacccacccggccggcgtggcgttcacccaggtcagccctcggagcccgcccttgagccccaagcttcccaagctaggggctgcttgccaTggccagagag	+	WT_3prime_signal_forward_86	1000	45047	.	0.0	787004	.	gene-SAVERM_RS03660 - 84bp	gene-SAVERM_RS03665 - 1244bp	region	.	.	.	.	.	.	.	.	.	.	ggagcccgcccttga	gccccaagcttcccaagctaggggc	tgcttgccatggcca	(((((.(((((...))))).)))))	9	-14.699999809265137	+	-
Streptomyces avermitilis	NC_003155.5	797505	797510	797510	gtgcgacatgtcctgagctgcggccggcgctgctcgaccgactcggccagtcaggaccgaacacgccctgccacggggagctccgtggcagggcgttctgCtgcgcgtcag	+	WT_3prime_signal_forward_90	1000	44958	.	0.0	797510	.	gene-SAVERM_RS43020 - 80bp	gene-SAVERM_RS03730 - 5265bp	region	797473	797504	TERM_156	100	-23.8	-3.4	agtcaggaccgaaca	cgccctgccacggg gagc tccgtggcagggcg	ttctgCtgcgcgtca	5	agtcaggaccgaaca	cgccctgccacggggagctccgtggcagggcg	ttctgctgcgcgtca	((((((((((((((....))))))))))))))	5	-29.700000762939453	+	+
Streptomyces avermitilis	NC_003155.5	834610	834615	834613	ggtgtgatcaacctgctggtgcactgaccggccccttgccgccctagaggcgacggtgctggtcacagtcctcaacgagtggctgtgaccagcactttcaCaacatcccct	-	WT_3prime_signal_reverse_67	1000	4.0	.	0.0	834613	.	gene-SAVERM_RS03880 - 72bp	gene-SAVERM_RS03855 - 5133bp	.	834619	834658	TERM_161	100	-22.4	-3.5	gccctagaggcgacg	gtgctggtcacagtc-ctc aac gagtggctgtgaccagcac	tttcaCaacatcccc	5	gccctagaggcgacg	gtgctggtcacagtcctcaacgagtggctgtgaccagcac	tttcacaacatcccc	((((((((((((((((((...))).)))))))))))))))	5	-29.5	+	+
Streptomyces avermitilis	NC_003155.5	848288	848291	848290	gaccccaaatagccgacatgacagcgcgggccacctcccgccactcgtcccgccccagggcggcgtacaccgacccgcgtcggcgtacgccgccctgttcGtgtgaaagga	-	WT_3prime_signal_reverse_70	1000	45110	.	0.0	848290	.	gene-SAVERM_RS03965 - 88bp	gene-SAVERM_RS03960 - 225bp	.	848294	848335	TERM_164	100	-30.3	-3.3	ccactcgtcccgccc	cagggcggcgtacaccgac ccgc gtcggcgtacgccgccctg	ttcGtgtgaaaggac	3	actcgtcccgcccca	gggcggcgtacaccgacccgcgtcggcgtacgccgccc	tgttcgtgtgaaagg	(((((((((((.(((((....))))).)))))))))))	5	-33.400001525878906	+	+
Streptomyces avermitilis	NC_003155.5	859771	859776	859773	cctggccaccgtctgaatctccgcgccggcgcacggcgaggtctcctggttggtcaggctacggcggtgtgtgggcgtccgccccagcggatgcccttctCgccgcgacgc	+	WT_3prime_signal_forward_104	1000	0.6	.	0.007	859773	.	gene-SAVERM_RS04015 - 83bp	gene-SAVERM_RS04020 - 358bp	region	859745	859768	TERM_165	79	-16.0	-3.3	gctacggcggtgtgt	gggcgtccgc ccca gcggatgccc	ttctCgccgcgacgc	4	gctacggcggtgtgt	gggcgtccgccccagcggatgccc	ttctcgccgcgacgc	((((((((((....))))))))))	4	-19.700000762939453	+	+
Streptomyces avermitilis	NC_003155.5	888589	888593	888590	gggcgacctgcgcgcggccaaggagaaggccaaggacgccatcaagcgcaagtaggcgcaacacttttgatcccggcagcccgctggctgccgggatctgTgctgtccgat	-	WT_3prime_signal_reverse_76	1000	48.7	.	0.0	888590	.	gene-SAVERM_RS38935 - 43bp	gene-SAVERM_RS04165 - 202bp	.	888593	888622	TERM_167	93	-23.7	-2.9	aggcgcaacactttt	gatcccggcagcc cgct ggctgccgggatc	tgTgctgtccgatac	2	aggcgcaacactttt	gatcccggcagcccgctggctgccgggatc	tgtgctgtccgatac	(((((((((((((....)))))))))))))	2	-27.700000762939453	+	+
Streptomyces avermitilis	NC_003155.5	889911	889914	889912	gcaggtcggcagctactaccagagccaccgacgcgtctgacctcacagcgccaccccgcaagtggggccgaccaaagtgtctttggtcggccccacttctCgtgcgccagc	+	WT_3prime_signal_forward_108	1000	45157	.	0.0	889912	.	gene-SAVERM_RS04175 - 60bp	gene-SAVERM_RS04180 - 153bp	region	889873	889907	TERM_170	100	-28.8	-3.4	agcgccaccccgcaa	gtggggccgaccaaag tgt ctttggtcggccccac	ttctCgtgcgccagc	4	agcgccaccccgcaa	gtggggccgaccaaagtgtctttggtcggccccac	ttctcgtgcgccagc	((((((((((((((((...))))))))))))))))	4	-31.799999237060547	+	+
Streptomyces avermitilis	NC_003155.5	890968	890973	890972	ccaagctgcgcgaaggcatgctcaccaccaactgaccccactcgttcgcaacacaccggcggcgctccgcaccctgcgagggtggggagcgccgcccgttCattccagcag	+	WT_3prime_signal_forward_114	1000	45191	.	0.0	890972	.	gene-SAVERM_RS04180 - 62bp	gene-SAVERM_RS04185 - 68bp	region	890927	890969	TERM_171	100	-29.2	-3.3	ctcgttcgcaacaca	ccggcggcgctccgcaccct gcg agggtggggagcgccgcccg	ttCattccagcagcc	2	cgttcgcaacacacc	ggcggcgctccgcaccctgcgagggtggggagcgccgccc	gttcattccagcagc	(((((((((((.((((((...)))))).))))))))))).	3	-39.5	+	+
Streptomyces avermitilis	NC_003155.5	1071606	1071609	1071608	cgatgtcacccagggccagaagggcccgcaggcggagaacatcacccccgcctgagctgcatcgtgacgcctgccccgcctccggcggggcaggcgttctGcgtaccgacg	-	WT_3prime_signal_reverse_98	1000	433.2	.	0.0	1071608	.	gene-SAVERM_RS04940 - 45bp	gene-SAVERM_RS04935 - 588bp	.	1071613	1071641	TERM_188	100	-27.5	-3.4	tgagctgcatcgtga	cgcctgccccgcc tcc ggcggggcaggcg	ttctGcgtaccgacg	4	tgagctgcatcgtga	cgcctgccccgcctccggcggggcaggcg	ttctgcgtaccgacg	(((((((((((((...)))))))))))))	4	-30.299999237060547	+	+
Streptomyces avermitilis	NC_003155.5	1169568	1169572	1169570	gtgtggtgcgtctggaggagcccgccgccatgggagcgtgatccccgtccacccatgcacaaaggggaggtgaccggaactccggtcgcctccccttctcCgtctcctccg	-	WT_3prime_signal_reverse_131	1000	45111	.	0.0	1169570	.	gene-SAVERM_RS05195 - 58bp	gene-SAVERM_RS05175 - 32088bp	.	1169576	1169607	TERM_200	100	-23.8	-3.4	ccacccatgcacaaa	ggggaggtgaccgg aact ccggtcgcctcccc	ttctcCgtctcctcc	5	ccacccatgcacaaa	ggggaggtgaccggaactccggtcgcctcccc	ttctccgtctcctcc	((((((((((((((....))))))))))))))	5	-31.100000381469727	+	+
Streptomyces avermitilis	NC_003155.5	1218510	1218533	1218515	caaggagagggcgaagggcagcttcaggcactgaccgcgccccgctcagggtgaaggccatgagcggagccggcctgccacctgagcaggctcgtacgtcCgacagcgcgc	+	WT_3prime_signal_forward_156	1000	5.0	.	0.0	1218515	.	gene-SAVERM_RS43225 - 62bp	gene-SAVERM_RS05275 - 438bp	region	.	.	.	.	.	.	.	.	.	.	ccatgagcggagccg	gcctgccacctgagcaggc	tcgtacgtccgacag	(((((((....).))))))	9	-9.699999809265137	+	-
Streptomyces avermitilis	NC_003155.5	1218510	1218533	1218515	caaggagagggcgaagggcagcttcaggcactgaccgcgccccgctcagggtgaaggccatgagcggagccggcctgccacctgagcaggctcgtacgtcCgacagcgcgc	+	WT_3prime_signal_forward_156	1000	5.0	.	0.0	1218515	.	gene-SAVERM_RS43225 - 62bp	gene-SAVERM_RS05275 - 438bp	region	.	.	.	.	.	.	.	.	.	.	ccatgagcggagccg	gcctgccacctgagcaggc	tcgtacgtccgacag	(((((((....).))))))	9	-9.699999809265137	+	-
Streptomyces avermitilis	NC_003155.5	1219200	1219206	1219206	gcaggtgggaagcgaggccgctggtatcgctggtagggcgcgtccgaagatgccggacgcgggtgggggcgcaccgattgctggtgcgcccccacccgtgTgtgcgtagtc	+	WT_3prime_signal_forward_158	1000	45084	.	0.0	1219206	.	gene-SAVERM_RS05275 - 59bp	gene-SAVERM_RS05285 - 621bp	region	1219165	1219203	TERM_206	100	-29.7	-2.9	cgaagatgccggacg	cgggtgggggcgcaccg attgc tggtgcgcccccacccg	tgTgtgcgtagtcgc	2	cgaagatgccggacg	cgggtgggggcgcaccgattgctggtgcgcccccacccg	tgtgtgcgtagtcgc	(((((((((((((((((.....)))))))))))))))))	2	-39.5	+	+
Streptomyces avermitilis	NC_003155.5	1219234	1219238	1219237	gtccaaggaaagacgccccgcttcctgcggggaaatgcaggtgcaagccctgcccggcgctccaccacaaccccaccccggtcatccggggtggggttccTgcgttgtgga	-	WT_3prime_signal_reverse_134	1000	47.3	.	0.0	1219237	.	gene-SAVERM_RS05280 - 36bp	gene-SAVERM_RS05270 - 1140bp	.	1219242	1219267	TERM_207	93	-21.9	-3.2	ggcgctccaccacaa	ccccaccccgg tcat ccggggtgggg	ttccTgcgttgtgga	4	.	.	.	.	.	.	-	+
Streptomyces avermitilis	NC_003155.5	1258906	1258908	1258908	cctacatccggccttaaccccctcctggcggcctgactccactgcaccggcagcatcccggcccggccgggaaggcatgggtggccctgcccatgccttcCcggccaggag	-	WT_3prime_signal_reverse_146	1000	45113	.	0.0	1258908	.	gene-SAVERM_RS05460 - 84bp	gene-SAVERM_RS05435 - 4238bp	.	.	.	.	.	.	.	.	.	.	.	cggcccggccgggaa	ggcatgggtggccctgcccatgcc	ttcccggccaggagc	(((((((((......)))))))))	3	-16.0	+	-
Streptomyces avermitilis	NC_003155.5	1261200	1261206	1261201	gcggcctgcccaccgacgtctgacatgccatgaggcggggctcgtacctgtcggccccggcacgatgaacgctttcgtcgcagcgtgccgtccttcgccgTggccgaccgc	-	WT_3prime_signal_reverse_151	1000	4.0	.	0.0	1261201	.	gene-SAVERM_RS05470 - 73bp	gene-SAVERM_RS05460 - 1780bp	.	.	.	.	.	.	.	.	.	.	.	cgtacctgtcggccc	cggcacgatgaacgctttcgtcgcagcgtgccg	tccttcgccgtggcc	(((((((.((.(((....)))..)).)))))))	10	-13.199999809265137	+	-
Streptomyces avermitilis	NC_003155.5	1341401	1341407	1341402	catcgtggacctgatcctgttcgcggttttcatggccgtggccgcgtccaacggtggtttcgcctggtacgtcggaggctgatcgcccggcgtttcgtgcTgcgccgtggt	-	WT_3prime_signal_reverse_176	1000	45140	.	0.001	1341402	.	gene-SAVERM_RS05810 - 14bp	gene-SAVERM_RS05805 - 164bp	.	.	.	.	.	.	.	.	.	.	.	gtccaacggtggttt	cgcctggtacgtcggaggctgatcgcccggcg	tttcgtgctgcgccg	((((.(((..(((((...))))).))).))))	8	-12.600000381469727	+	-
Streptomyces avermitilis	NC_003155.5	1372344	1372351	1372349	tcgacgcgaacgacctcatcgcctgcgtccgacgctggctgtccgcctgaagcagcacggcctccggaccacccgcacctccggaggccgtgcgtcttccCcagcccggcg	+	WT_3prime_signal_forward_210	1000	44987	.	0.0	1372349	.	gene-SAVERM_RS05925 - 46bp	gene-SAVERM_RS05930 - 177bp	region	.	.	.	.	.	.	.	.	.	.	tgtccgcctgaagca	gcacggcctccggaccacccgcacctccggaggccgtgcg	tcttccccagcccgg	((((((((((((((...........)))))))))))))).	6	-31.299999237060547	+	-
Streptomyces avermitilis	NC_003155.5	1375964	1375970	1375965	aagatcatcaccacgctgcgtgcgggactgctcagcgagtgcacgggctgaccccgagcacggccgtggggccgcggtccggtggaccgcggccccactgCgttgcccggg	+	WT_3prime_signal_forward_216	1000	45170	.	0.0	1375965	.	gene-SAVERM_RS05935 - 49bp	gene-SAVERM_RS43230 - 734bp	region	1375930	1375962	TERM_234	100	-30.7	-2.5	accccgagcacggcc	gtggggccgcggtcc ggt ggaccgcggccccac	tgCgttgcccgggtc	2	accccgagcacggcc	gtggggccgcggtccggtggaccgcggccccac	tgcgttgcccgggtc	(((((((((((((((...)))))))))))))))	2	-34.900001525878906	+	+
Streptomyces avermitilis	NC_003155.5	1415322	1415324	1415323	cggggtcaacgtgacctccgccaacaccccgtccaccggacgctgacgctccaccggaggctgacgcaccaggggccccgccgtacggcggggccccttcCggtcggccgg	-	WT_3prime_signal_reverse_209	1000	93.4	.	0.0	1415323	.	gene-SAVERM_RS06130 - 54bp	gene-SAVERM_RS06120 - 857bp	.	.	.	.	.	.	.	.	.	.	.	gaggctgacgcacca	ggggccccgccgtacggcggggcccc	ttccggtcggccggt	(((((((((((....)))))))))))	3	-28.200000762939453	+	-
Streptomyces avermitilis	NC_003155.5	1426140	1426142	1426141	gacctgctggaccacaccgcgcactacacgttcgacaccgtctgacggccgaggcgctcgaggtcccggcggccactcgtgggaggccgccggggtcgtgAtccagggccg	+	WT_3prime_signal_forward_245	1000	98.5	.	0.0	1426141	.	gene-SAVERM_RS06175 - 55bp	gene-SAVERM_RS06185 - 1004bp	region	.	.	.	.	.	.	.	.	.	.	ccgaggcgctcgagg	tcccggcggccactcgtgggaggccgccgggg	tcgtgatccagggcc	.((((((((((..((....)))))))))))).	5	-25.5	+	-
Streptomyces avermitilis	NC_003155.5	1512029	1512035	1512035	cacggagccgggtggtgctcggagcgagtccccgttggtacgggcagcacgaaacgggcacccgtcggccggtccgcgccccgcggaccggcctcggcctGtgaccgtggc	+	WT_3prime_signal_forward_259	1000	1.0	.	0.002	1512035	.	gene-SAVERM_RS06565 - 96bp	gene-SAVERM_RS06570 - 137bp	region	.	.	.	.	.	.	.	.	.	.	cagcacgaaacgggc	acccgtcggccggtccgcgccccgcggaccggcctcggcc	tgtgaccgtggccgt	..(((..((((((((((((...)))))))))))).)))..	1	-31.100000381469727	+	-
Streptomyces avermitilis	NC_003155.5	1524289	1524292	1524291	ggcgtgccttttcgggatcagcccggacccgggctgatccccggacgcacgcgatggcaccgcacgggaccggccgccgacaggtgcggccggtcagtgtGcccgcggggc	-	WT_3prime_signal_reverse_247	1000	44987	.	0.001	1524291	.	gene-SAVERM_RS06615 - 100bp	gene-SAVERM_RS06605 - 889bp	.	.	.	.	.	.	.	.	.	.	.	gcgatggcaccgcac	gggaccggccgccgacaggtgcggccggtcag	tgtgcccgcggggcc	..(((((((((((.....).))))))))))..	3	-23.700000762939453	+	-
Streptomyces avermitilis	NC_003155.5	1533961	1533965	1533962	cggcagcgcacgggcgtgaggggcccgccgtcgacgtccaccgtcaccgtccacaccgtccaccgtcgcggtccatcaggggtggtcgccgggttcgaggCgtagcgatgt	-	WT_3prime_signal_reverse_253	1000	45171	.	0.002	1533962	.	gene-SAVERM_RS06650 - 79bp	gene-SAVERM_RS06620 - 7804bp	.	.	.	.	.	.	.	.	.	.	.	ccgtccacaccgtcc	accgtcgcggtccatcaggggtggtcgccggg	ttcgaggcgtagcga	.(((..((((.(((((...)))))))))))).	7	-13.399999618530273	+	-
Streptomyces avermitilis	NC_003155.5	1614248	1614251	1614249	cggtccacggcggggcgaaccggcaccgctggaggtacgcgacgtaagggcacggccggtgctgtgaggggtacggccatgcggggcgccgtaccccttgCccggacggtc	+	WT_3prime_signal_forward_292	1000	44958	.	0.001	1614249	.	gene-SAVERM_RS06995 - 117bp	gene-SAVERM_RS07005 - 955bp	region	.	.	.	.	.	.	.	.	.	.	cggccggtgctgtga	ggggtacggccatgcggggcgccgtacccc	ttgcccggacggtca	(((((((((((.......).))))))))))	3	-19.600000381469727	+	-
Streptomyces avermitilis	NC_003155.5	1630694	1630698	1630695	catcggcgtgctgctcctgggcctgctcggcacgggtgtgctcagctgagtccgtccgcggtacgagaatcggcgtccgttccgcgggcgccgattctcaTtttcagaccc	-	WT_3prime_signal_reverse_286	1000	45020	.	0.0	1630695	.	gene-SAVERM_RS07060 - 49bp	gene-SAVERM_RS07055 - 101bp	.	1630696	1630732	TERM_268	100	-19.5	-4.1	agtccgtccgcggta	cgagaatcggcgtccgt tcc gcgggcgccgattctca	Ttttcagacccttga	0	gtccgtccgcggtac	gagaatcggcgtccgttccgcgggcgccgattctc	attttcagacccttg	((((((((((((((((...))))))))))))))))	1	-29.100000381469727	+	+
Streptomyces avermitilis	NC_003155.5	1630694	1630698	1630695	catcggcgtgctgctcctgggcctgctcggcacgggtgtgctcagctgagtccgtccgcggtacgagaatcggcgtccgttccgcgggcgccgattctcaTtttcagaccc	-	WT_3prime_signal_reverse_286	1000	45020	.	0.0	1630695	.	gene-SAVERM_RS07060 - 49bp	gene-SAVERM_RS07055 - 101bp	.	1630697	1630731	TERM_269	100	-23.0	-3.1	gtccgtccgcggtac	gagaatcggcgtccgt tcc gcgggcgccgattctc	aTtttcagacccttg	1	gtccgtccgcggtac	gagaatcggcgtccgttccgcgggcgccgattctc	attttcagacccttg	((((((((((((((((...))))))))))))))))	1	-29.100000381469727	+	+
Streptomyces avermitilis	NC_003155.5	1675983	1675986	1675986	cggtagctcgctgggctcataacccagaggtcgcaggttcaaatcctgtccccgctactgaaacctgaggggccagcacggtgtgctggcccctcaggcaTgtccggcccc	+	WT_3prime_signal_forward_296	1000	3.0	.	0.0	1675986	.	gene-SAVERM_RS07270 - 41bp	gene-SAVERM_RS07275 - 457bp	region	.	.	.	.	.	.	.	.	.	.	tgtccccgctactga	aacctgaggggccagcacggtgtgctggcccctcaggca	tgtccggccccgggg	..((((((((((((((((...))))))))))))))))..	0	-36.20000076293945	+	-
Streptomyces avermitilis	NC_003155.5	1815115	1815120	1815118	tcggtggcggaggccctgttcctgcgcaactacgcggcggtctgagccagtctgcccacagcagagggccctcccccaccgggcgatggccctctacgttCgcctcatgca	+	WT_3prime_signal_forward_324	1000	44961	.	0.0	1815118	.	gene-SAVERM_RS07820 - 53bp	gene-SAVERM_RS07825 - 4bp	region	.	.	.	.	.	.	.	.	.	.	agccagtctgcccac	agcagagggccctcccccaccgggcgatggccctctacg	ttcgcctcatgcagg	...((((((((.(((((....))).)).))))))))...	2	-23.0	+	-
Streptomyces avermitilis	NC_003155.5	1817106	1817110	1817108	agcctggccgtggacgacaacgccctgggacggaaaggctgacgggatccgatggtcgcggcgccggtgccccggggacgggggcaccggcgccgcggcgTgtcggacacg	-	WT_3prime_signal_reverse_302	1000	44928	.	0.006	1817108	.	gene-SAVERM_RS07835 - 57bp	gene-SAVERM_RS07830 - 92bp	.	.	.	.	.	.	.	.	.	.	.	atccgatggtcgcgg	cgccggtgccccggggacgggggcaccggcgccgcggcg	tgtcggacacgccga	((((((((((((.......))))))))))))........	0	-29.200000762939453	+	-
Streptomyces avermitilis	NC_003155.5	1824724	1824728	1824727	gtcgtcccgcagctcaccgacgaggtcaagacccgcaagggctgaccgcatcggctgctccgaggcccctgcgaccgtcacggtcgcaggggcctcgtccCatgccgggag	-	WT_3prime_signal_reverse_304	1000	74.6	.	0.0	1824727	.	gene-SAVERM_RS07865 - 55bp	gene-SAVERM_RS07855 - 1098bp	.	.	.	.	.	.	.	.	.	.	.	catcggctgctccga	ggcccctgcgaccgtcacggtcgcaggggcc	tcgtcccatgccggg	((((((((((((((...))))))))))))))	6	-31.5	+	-
Streptomyces avermitilis	NC_003155.5	1830640	1830643	1830643	gcgctcaaggaggagatggcccggtagtcacagccacccgcctcgatgcatagatatgcgatcactcgaaaagtcattgacgctcgggtggtcgcatttcTatgctctgcg	-	WT_3prime_signal_reverse_319	1000	46.7	.	0.0	1830643	.	gene-SAVERM_RS07905 - 74bp	gene-SAVERM_RS07900 - 11bp	.	.	.	.	.	.	.	.	.	.	.	ctcgatgcatagata	tgcgatcactcgaaaagtcattgacgctcgggtggtcgca	tttctatgctctgcg	(((((((((((((...(((...)))..)))))))))))))	4	-22.399999618530273	+	-
Streptomyces avermitilis	NC_003155.5	1844173	1844176	1844174	cggccctcgtcctcaccggctcggctctccgtcgcgaaaaagcgcgacagatccgtgccgcacgtcccgtcggccccctccggggccggcggggcgcctgTctcccagtcg	-	WT_3prime_signal_reverse_339	1000	44931	.	0.0	1844174	.	gene-SAVERM_RS07985 - 132bp	gene-SAVERM_RS07955 - 4111bp	.	1844177	1844214	TERM_300	80	-18.3	-2.9	gacagatccgtgccg	cacgtcccgtcggcccc ctcc ggggccggcggggcgcc	tgTctcccagtcgag	2	gacagatccgtgccg	cacgtcccgtcggccccctccggggccggcggggcgcc	tgtctcccagtcgag	..(((((((((((((((....)))))))))))))))..	2	-35.0	+	+
Streptomyces avermitilis	NC_003155.5	1924149	1924152	1924151	gaccgagttggtagaagcgtgaacaacatcggggtaccggcgcgcgaagtcgacgtggtcgtcacaggcgctgggcaggcaggtctgtccagcgcctttcAcctgcggcgc	+	WT_3prime_signal_forward_342	1000	45021	.	0.0	1924151	gene-SAVERM_RS08285	gene-SAVERM_RS08280 - 122bp	gene-SAVERM_RS08300 - 3805bp	CDS,gene,region	1924117	1924146	TERM_320	91	-17.9	-3.6	gacgtggtcgtcaca	ggcgctgggcagg cagg tctgtccagcgcc	tttcAcctgcggcgc	4	gacgtggtcgtcaca	ggcgctgggcaggcaggtctgtccagcgcc	tttcacctgcggcgc	((((((((((((......))))))))))))	4	-24.299999237060547	+	+
Streptomyces avermitilis	NC_003155.5	1962981	1962988	1962986	gatcgagcagttggagcagccgtacgtacccagggccatcagcggtcactgaccgacaggctcggtgataccggtggcccacgggctgccggtatcgataTcgccgaggac	-	WT_3prime_signal_reverse_370	1000	44986	.	0.041	1962986	.	gene-SAVERM_RS08460 - 47bp	gene-SAVERM_RS08450 - 884bp	.	.	.	.	.	.	.	.	.	.	.	acaggctcggtgata	ccggtggcccacgggctgccgg	tatcgatatcgccga	(((((((((....)))))))))	8	-16.299999237060547	+	-
Streptomyces avermitilis	NC_003155.5	1965323	1965326	1965325	ccaacaaccggttcatcacggagcggcctttcacgctctgagagatcgggcgagaaaatgaccgagagccccgcctcaccgaagtgagacggggctctgaTctacgactat	+	WT_3prime_signal_forward_354	1000	0.8	.	0.014	1965325	.	gene-SAVERM_RS08465 - 58bp	gene-SAVERM_RS08475 - 197bp	region	1965290	1965321	TERM_324	85	-20.2	-2.6	cgagaaaatgaccga	gagccccgcctcac cgaa gtgagacggggctc	tgaTctacgactatg	3	cgagaaaatgaccga	gagccccgcctcaccgaagtgagacggggctc	tgatctacgactatg	((((((((.(((((....))))).))))))))	3	-23.899999618530273	+	+
Streptomyces avermitilis	NC_003155.5	1991965	1991968	1991967	agcgcacttgactgggggtcaaggggtcgcaggttcaaatcctgtcgtcccgaccgtgcgaagggtcttcgcaggcgagagcctgtgggggcccttttgcGtggaaggggt	-	WT_3prime_signal_reverse_377	1000	45035	.	0.0	1991967	.	gene-SAVERM_RS08600 - 47bp	gene-SAVERM_RS08595 - 354bp	.	1991974	1992005	TERM_331	93	-14.4	-4.2	tcccgaccgtgcgaa	gggtcttcgcaggc gaga gcctgtgggggccc	ttttgcGtggaaggg	6	tcccgaccgtgcgaa	gggtcttcgcaggcgagagcctgtgggggccc	ttttgcgtggaaggg	((((((((((((((....))))))))))))))	6	-26.200000762939453	+	+
Streptomyces avermitilis	NC_003155.5	2008647	2008651	2008649	tcgcttacctgcgcgcgcacggcgtcgtcgtcggctgacccggctgacccggctgcttcgctcctgaggccggaccccatcccggggtccggccttcggtTtgtccggcct	-	WT_3prime_signal_reverse_389	1000	10.0	.	0.0	2008649	.	gene-SAVERM_RS08690 - 61bp	gene-SAVERM_RS08685 - 387bp	.	2008651	2008687	TERM_336	100	-21.6	-3.9	cccggctgcttcgct	cctgaggccggacccc atccc ggggtccggccttcgg	tTtgtccggccttcg	1	cccggctgcttcgct	cctgaggccggaccccatcccggggtccggccttcgg	tttgtccggccttcg	((.(((((((((((((.....))))))))))))).))	1	-31.5	+	+
Streptomyces avermitilis	NC_003155.5	2027156	2027159	2027157	ggcccgaccgaagaggttctcaaggagtacgagaagttcacgggcaagtagctcgaagagtccagggccccgccggaacgcttcggcggggccctgcgtcTgcaaaggaag	-	WT_3prime_signal_reverse_404	1000	61.5	.	0.0	2027157	.	gene-SAVERM_RS08765 - 48bp	gene-SAVERM_RS08760 - 310bp	.	.	.	.	.	.	.	.	.	.	.	agtagctcgaagagt	ccagggccccgccggaacgcttcggcggggccctgcg	tctgcaaaggaagcg	.(((((((((((((((....)))))))))))))))..	2	-34.0	+	-
Streptomyces avermitilis	NC_003155.5	2029769	2029774	2029770	cggcgcggtcatcatcacgatgggcaaccgccccgacgaactccgtgccctcctcgactcggtcgccaagcaggacggcgaccgcgtcgaggtggtcgtgGtcggcaacgg	-	WT_3prime_signal_reverse_412	1000	45025	.	0.0	2029770	gene-SAVERM_RS08775	gene-SAVERM_RS08780 - 113bp	gene-SAVERM_RS08770 - 861bp	CDS,gene	.	.	.	.	.	.	.	.	.	.	gaactccgtgccctc	ctcgactcggtcgccaagcaggacggcgaccgcgtcgagg	tggtcgtggtcggca	((((((.((((((((.........)))))))).)))))).	8	-27.299999237060547	+	-
Streptomyces avermitilis	NC_003155.5	2052980	2052985	2052982	cgccgtcctgctggtgggcggctggttcgcggtccgccgccgggtctcgcaggccgaggaccgggagctcgcgcagctgaagtagcaggtcggcggccacTgtcagtggca	-	WT_3prime_signal_reverse_439	1000	45171	.	0.0	2052982	.	gene-SAVERM_RS08875 - 13bp	gene-SAVERM_RS08870 - 26bp	.	.	.	.	.	.	.	.	.	.	.	caggccgaggaccgg	gagctcgcgcagctgaagtagcaggtcggcggccac	tgtcagtggcagtgc	(.((.(((..(.(((......))).)..))))))..	0	-10.899999618530273	+	-
Streptomyces avermitilis	NC_003155.5	2063783	2063788	2063786	agggacgggtggcccgtctggagtagtgaccgctccttcggcgcgcggcggccgacgggcgatgttcgcctgggaaaagggggtacccgtgcgccaccagTtttccggagc	-	WT_3prime_signal_reverse_450	1000	44958	.	0.034	2063786	.	gene-SAVERM_RS08920 - 73bp	gene-SAVERM_RS08915 - 36bp	.	.	.	.	.	.	.	.	.	.	.	acgggcgatgttcgc	ctgggaaaagggggtacccgtgcgccaccag	ttttccggagcgcag	.(((.....(((....))).....)))....	0	-8.600000381469727	+	-
Streptomyces avermitilis	NC_003155.5	2217208	2217213	2217212	cggcgagacaaggggcagccgggtcagaaaacactgttctgagagggcgggaaccttcgaagcagaggagagtggcgggctcaccgggcccgccacttgcCcgtctcagaa	-	WT_3prime_signal_reverse_491	1000	63.0	.	0.0	2217212	.	gene-SAVERM_RS09565 - 58bp	gene-SAVERM_RS44625 - 546bp	.	.	.	.	.	.	.	.	.	.	.	tcgaagcagaggaga	gtggcgggctcaccgggcccgccac	ttgcccgtctcagaa	(((((((((((...)))))))))))	4	-21.600000381469727	+	-
Streptomyces avermitilis	NC_003155.5	2217244	2217247	2217246	ctggcattgtcaccaaccttgtgttggcggcgctggtggcggtagtgcgcctgctcttctgagacgggcaagtggcgggcccggtgagcccgccactctcCtctgcttcga	+	WT_3prime_signal_forward_448	1000	6261.3	.	0.0	2217246	.	gene-SAVERM_RS44630 - 37bp	gene-SAVERM_RS09600 - 10257bp	region	2217217	2217241	TERM_367	77	-17.1	-2.9	ttctgagacgggcaa	gtggcgggccc ggt gagcccgccac	tctcCtctgcttcga	4	.	.	.	.	.	.	-	+
Streptomyces avermitilis	NC_003155.5	2222563	2222567	2222565	acgcgctagcttgaggtgctagtgccctttatcgggcgtgggggttcaagtcccccctcggacaccagttaaaaacccctgttgaccaggggtttttctgTtttctgggtg	-	WT_3prime_signal_reverse_526	1000	45051	.	0.0	2222565	.	gene-SAVERM_RS09580 - 32bp	gene-SAVERM_RS09575 - 395bp	.	2222574	2222590	TERM_368	100	-9.4	-5.3	gacaccagttaaaaa	cccctg ttgac cagggg	tttttctgTtttctg	8	gacaccagttaaaaa	cccctgttgaccagggg	tttttctgttttctg	((((((.....))))))	8	-9.399999618530273	+	+
Streptomyces avermitilis	NC_003155.5	2280203	2280207	2280205	gcaactgtctggcaaggaagccgagaacggggacttcggggcctcgctcggctagccggaaacgccaaggccccgactggtgacagtcggggccttcgtcGtgccgggtac	-	WT_3prime_signal_reverse_534	1000	5.0	.	0.0	2280205	.	gene-SAVERM_RS44640 - 44bp	gene-SAVERM_RS09780 - 6095bp	.	2280212	2280237	TERM_376	87	-20.5	-3.2	agccggaaacgccaa	ggccccgactg gtga cagtcggggcc	ttcgtcGtgccgggt	6	agccggaaacgccaa	ggccccgactggtgacagtcggggcc	ttcgtcgtgccgggt	(((((((((((....)))))))))))	6	-24.700000762939453	+	+
Streptomyces avermitilis	NC_003155.5	2286924	2286928	2286925	ccggcacgacgatcaccctgtcggcgaagctcgcctgacccgcgtacacacgcccgtacgccgatgccgcgtcctccccgaggagggcgcggcatcgtcaTgtcccggcct	-	WT_3prime_signal_reverse_536	1000	200.8	.	0.0	2286925	.	gene-SAVERM_RS09825 - 60bp	gene-SAVERM_RS09810 - 2145bp	.	2286929	2286964	TERM_378	95	-27.0	-2.6	cacacgcccgtacgc	cgatgccgcgtcctcc ccga ggagggcgcggcatcg	tcaTgtcccggcctg	3	cacacgcccgtacgc	cgatgccgcgtcctccccgaggagggcgcggcatcg	tcatgtcccggcctg	((((((((((((((((....))))))))))))))))	3	-33.400001525878906	+	+
Streptomyces avermitilis	NC_003155.5	2302801	2302804	2302802	gcaagccggacgacctgaaggcgttccgcgaggcgtttctgaccgagttcgacaaggctgcggccgcgtagcggctcagccggacgtcccgaagccggtgCtcggtccgga	+	WT_3prime_signal_forward_464	1000	44928	.	0.0	2302802	.	gene-SAVERM_RS09895 - 29bp	gene-SAVERM_RS09910 - 2343bp	region	.	.	.	.	.	.	.	.	.	.	ggctgcggccgcgta	gcggctcagccggacgtcccgaagccgg	tgctcggtccggacc	.(((((....(((.....))).))))).	2	-9.600000381469727	+	-
Streptomyces avermitilis	NC_003155.5	2307481	2307485	2307484	cggcagagaatctctccgtgcaggacggagaaccagccgtcctcctgccgcccccactcccgccacgcctgcgacaccgcccgcagctggcgcgtggtcgCgtggccgccc	-	WT_3prime_signal_reverse_556	1000	1.0	.	0.003	2307484	.	gene-SAVERM_RS09920 - 126bp	gene-SAVERM_RS09905 - 2447bp	.	.	.	.	.	.	.	.	.	.	.	cctgccgcccccact	cccgccacgcctgcgacaccgcccgcagctggcgcg	tggtcgcgtggccgc	..(((((.((.((((........)))))))))))..	6	-15.800000190734863	+	-
Streptomyces avermitilis	NC_003155.5	2309102	2309107	2309105	gaggaagaggccccggtaggcgggggtcgccgatgaccactcccagcagactgcccgacccctacggctcaggcggcggcgccaacctcgccgacatcctTgaacgggtgc	-	WT_3prime_signal_reverse_567	1000	45108	.	0.035	2309105	gene-SAVERM_RS09935	gene-SAVERM_RS09940 - 63bp	gene-SAVERM_RS09930 - 252bp	CDS,gene	.	.	.	.	.	.	.	.	.	.	cgacccctacggctc	aggcggcggcgccaacctcgccgaca	tccttgaacgggtgc	.(((((.((......)))))))....	4	-9.300000190734863	+	-
Streptomyces avermitilis	NC_003155.5	2338335	2338339	2338338	gcgctcaaggaacggtcgtaggcgcttcgtcaccacaccgcggctgcgccgcgtgtccccaccgccggacgggctcgatttgagtgcgtccggcgtttttGcgccctgctc	+	WT_3prime_signal_forward_469	1000	44958	.	0.0	2338338	.	gene-SAVERM_RS10065 - 77bp	gene-SAVERM_RS10070 - 331bp	region	2338300	2338332	TERM_384	100	-17.7	-4.6	gccgcgtgtccccac	cgccggacgggctcg att tgagtgcgtccggcg	tttttGcgccctgct	5	gccgcgtgtccccac	cgccggacgggctcgatttgagtgcgtccggcg	tttttgcgccctgct	(((((((((.((((.....)))).)))))))))	5	-26.0	+	+
Streptomyces avermitilis	NC_003155.5	2344919	2344925	2344922	ctcttcggccgccgactcggcttcttggcttgcccagttgcggcccgcgaccggtacgatcccgggaaagccgccgtcccccgttacagcgcggcatcatCcgctacgaag	+	WT_3prime_signal_forward_480	1000	0.6	.	0.013	2344922	.	gene-SAVERM_RS10090 - 150bp	gene-SAVERM_RS10095 - 15bp	region	.	.	.	.	.	.	.	.	.	.	gtacgatcccgggaa	agccgccgtcccccgttacagcgcggca	tcatccgctacgaag	.((((((.............).))))).	4	-9.0	+	-
Streptomyces avermitilis	NC_003155.5	2390559	2390563	2390562	tcgactccgcgggttaacgacgatggtcttggcaaggccgtcccggaggcttacgttcgagcctctaccgcctgtgtctacgggcgtagaggctctctgaCgtccccgcga	-	WT_3prime_signal_reverse_596	1000	45047	.	0.048	2390562	.	gene-SAVERM_RS10300 - 175bp	gene-SAVERM_RS10295 - 32bp	.	.	.	.	.	.	.	.	.	.	.	cggaggcttacgttc	gagcctctaccgcctgtgtctacgggcgtagaggctc	tctgacgtccccgcg	((((((((((.((((((....))))))))))))))))	5	-27.0	+	-
Streptomyces avermitilis	NC_003155.5	2398078	2398083	2398079	gcagcagccggagatcactgctcgcgcaggggtaccgacacgtatgaggtgtcgtgctccggcgaggagaaggtcagctgcgcgccggacgggttgtgctCgatgtagagg	-	WT_3prime_signal_reverse_600	1000	44944	.	0.0	2398079	.	gene-SAVERM_RS10330 - 131bp	gene-SAVERM_RS10315 - 2459bp	.	.	.	.	.	.	.	.	.	.	.	acgtatgaggtgtcg	tgctccggcgaggagaaggtcagctgcgcgccggacggg	ttgtgctcgatgtag	...(((((((.(.((........)).).)))))))....	7	-16.799999237060547	+	-
Streptomyces avermitilis	NC_003155.5	2419991	2419994	2419993	acctaccgcgacttcacccaccgcggctccgcgcgggccaccgtcctgcggaccgtggggacccgtgagcgccgttcccatctgacggcgccgcgcgttcCcaccgtcggc	-	WT_3prime_signal_reverse_614	1000	45078	.	0.017	2419993	gene-SAVERM_RS10430	gene-SAVERM_RS10435 - 155bp	gene-SAVERM_RS10425 - 1034bp	CDS,gene	.	.	.	.	.	.	.	.	.	.	tgcggaccgtgggga	cccgtgagcgccgttcccatctgacggcgccgcgcg	ttcccaccgtcggca	..((((.((((((((.......))))))))))))..	3	-18.899999618530273	+	-
Streptomyces avermitilis	NC_003155.5	2440538	2440545	2440544	tcagccggcgagctgttcgtacgcgggcagggtgaggaagtccgcgtagtcctcgtccagcgccaccttcagcagcaggtcgtgggcctgctgccagttcCcggccgcgaa	-	WT_3prime_signal_reverse_632	1000	45017	.	0.043	2440544	.	gene-SAVERM_RS10535 - 104bp	gene-SAVERM_RS10520 - 2547bp	.	.	.	.	.	.	.	.	.	.	.	gtccagcgccacctt	cagcagcaggtcgtgggcctgctgccag	ttcccggccgcgaag	..((((((((((...))))))))))...	3	-18.100000381469727	+	-
Streptomyces avermitilis	NC_003155.5	2441681	2441689	2441687	tccgtccccggagtcgtcgaggccgacgacctggggacctacgtcgtgaagttcaccgcctcggcgcagggccgcaaggcgctggtcgccgaggtgatcgTcggcgagctg	-	WT_3prime_signal_reverse_634	1000	45018	.	0.001	2441687	gene-SAVERM_RS10540	gene-SAVERM_RS10545 - 194bp	gene-SAVERM_RS10535 - 751bp	CDS,gene	.	.	.	.	.	.	.	.	.	.	tcgtgaagttcaccg	cctcggcgcagggccgcaaggcgctggtcgccgagg	tgatcgtcggcgagc	(((((((((((.(((....))).)))..))))))))	6	-26.299999237060547	+	-
Streptomyces avermitilis	NC_003155.5	2451473	2451478	2451475	agtacttccgcgcactggccgccgacccgggtttgttcgacctctgaccgtcaatcacgaccccgcgcccgccgtgttgtagagcgggtgcgcggcctccTacccatccag	+	WT_3prime_signal_forward_497	1000	0.8	.	0.009	2451475	.	gene-SAVERM_RS10585 - 52bp	gene-SAVERM_RS10595 - 499bp	region	.	.	.	.	.	.	.	.	.	.	ctgaccgtcaatcac	gaccccgcgcccgccgtgttgtagagcgggtgcgcggcc	tcctacccatccagc	..((.((((((((((........).))))))))).))..	3	-22.299999237060547	+	-
Streptomyces avermitilis	NC_003155.5	2469111	2469113	2469113	aggacgctgaaggtctgatagcgggacacaggcctgacacgggggtcaggcgggggtttctcgacaggggcggctcatccgggggagagccgcccctcctCcgtgcgcggg	-	WT_3prime_signal_reverse_638	1000	44959	.	0.0	2469113	.	gene-SAVERM_RS10670 - 83bp	gene-SAVERM_RS10640 - 6381bp	.	.	.	.	.	.	.	.	.	.	.	gggggtttctcgaca	ggggcggctcatccgggggagagccgcccc	tcctccgtgcgcggg	((((((((((.(((...)))))))))))))	4	-25.5	+	-
Streptomyces avermitilis	NC_003155.5	2528058	2528064	2528064	agttcggctagtaccggactgcgaacacgcggcagttcggcgtgaactgcccacactggcacgggggcgcagcctgttcaggcggcgcccccgtccagttCgaaccacacc	+	WT_3prime_signal_forward_527	1000	76.0	.	0.0	2528064	.	gene-SAVERM_RS10905 - 84bp	gene-SAVERM_RS10935 - 7033bp	region	.	.	.	.	.	.	.	.	.	.	gaactgcccacactg	gcacgggggcgcagcctgttcaggcggcgcccccgtccag	ttcgaaccacaccgc	(.((((((((((.((((....)))).)))))))))).)..	2	-30.5	+	-
Streptomyces avermitilis	NC_003155.5	2569281	2569288	2569288	cagcatctgatcccggagaagcaggcgaggtagccccctcggaggcagccctccgcccgaacccctggggcgtcccgaccggaaccggggcgccccaggcTcctttcgcag	-	WT_3prime_signal_reverse_666	1000	45177	.	0.0	2569288	.	gene-SAVERM_RS11075 - 68bp	gene-SAVERM_RS11070 - 28bp	.	2569289	2569326	TERM_421	80	-17.7	-2.9	gccctccgcccgaac	ccctggggcgtcccg accggaac cggggcgccccaggc	Tcctttcgcagccga	0	gccctccgcccgaac	ccctggggcgtcccgaccggaaccggggcgccccaggc	tcctttcgcagccga	.((((((((((((((........)))))))))))))).	0	-32.900001525878906	+	+
Streptomyces avermitilis	NC_003155.5	2593614	2593618	2593618	cctccgtggacgactcgctagggtaggcctggagcgggcaacgtcacccgcgtccccgatcacccccgatcgacagcccggggggccgggtgattttctgAccgcatgagc	+	WT_3prime_signal_forward_534	1000	45139	.	0.0	2593618	.	gene-SAVERM_RS11165 - 71bp	gene-SAVERM_RS11170 - 5bp	region	.	.	.	.	.	.	.	.	.	.	cacccgcgtccccga	tcacccccgatcgacagcccggggggccgggtga	ttttctgaccgcatg	...((((((..(....)..)))))).........	7	-12.899999618530273	+	-
Streptomyces avermitilis	NC_003155.5	2596350	2596351	2596351	gctgtcgtgacggcgagtgagccgaaggggcgcaccccggaggcgaaccgagccacaaaaagaggggaggcgctgtcgtgagcgagcgtgccgcgcccttCtactgcccct	+	WT_3prime_signal_forward_544	1000	0.7	.	0.013	2596351	gene-SAVERM_RS11180	gene-SAVERM_RS11175 - 90bp	gene-SAVERM_RS11185 - 153bp	CDS,gene,region	.	.	.	.	.	.	.	.	.	.	cgagccacaaaaaga	ggggaggcgctgtcgtgagcgagcgtgccgcgccc	ttctactgcccctac	((.(.(((((..(((....)))..))))).).)).	2	-17.0	+	-
Streptomyces avermitilis	NC_003155.5	2602480	2602483	2602481	cgtacgccgttccggcaggtcttcgtgcagaagatcctgccgccggtcatcgcgatcgcgctcgtgctggtggtgtggcaggcgctgatctcgttcaagaTcgtcactgac	+	WT_3prime_signal_forward_556	1000	0.8	.	0.01	2602481	gene-SAVERM_RS11215	gene-SAVERM_RS11210 - 197bp	gene-SAVERM_RS11220 - 706bp	CDS,gene,region	.	.	.	.	.	.	.	.	.	.	gccgccggtcatcgc	gatcgcgctcgtgctggtggtgtggcaggcgctgatc	tcgttcaagatcgtc	(((((((((..(((((......)))))))))).))))	10	-15.0	+	-
Streptomyces avermitilis	NC_003155.5	2684286	2684291	2684289	cctgcgcaaggccggcacggagccggcgttcacgggtgagtacacggacaccaggacgaagggcgtctactcctgccgtgcctgcggcgcggagctcttcAcgtcgaacga	-	WT_3prime_signal_reverse_716	1000	0.9	.	0.019	2684289	gene-SAVERM_RS11560	gene-SAVERM_RS11565 - 180bp	gene-SAVERM_RS11535 - 6803bp	CDS,gene	.	.	.	.	.	.	.	.	.	.	ggacgaagggcgtct	actcctgccgtgcctgcggcgcggagc	tcttcacgtcgaacg	.((((((((((....)))))).)))).	5	-14.899999618530273	+	-
Streptomyces avermitilis	NC_003155.5	2691472	2691475	2691474	tgggcccagcggcacagcggggccgggaccgagccggtgaaggtcacctccggttcctgacgccctcgggcccgccggtacccgtaccggcgggcccctcGcttctggggc	+	WT_3prime_signal_forward_574	1000	44968	.	0.0	2691474	.	gene-SAVERM_RS11595 - 39bp	gene-SAVERM_RS11600 - 90bp	region	2691440	2691471	TERM_430	88	-21.6	-2.6	ggttcctgacgccct	cgggcccgccggta cccg taccggcgggcccc	tcGcttctggggccc	2	ggttcctgacgccct	cgggcccgccggtacccgtaccggcgggcccc	tcgcttctggggccc	.(((((((((((((....))))))))))))).	2	-30.5	+	+
Streptomyces avermitilis	NC_003155.5	2715541	2715545	2715545	cgaacggcaagcggttcctcgaggccggggtggcttcggttcccgcgtaacaccgcctcgtacacgaagagggcccccgccacggcgggggtcctctctgCttgttccggg	+	WT_3prime_signal_forward_594	1000	44995	.	0.0	2715545	.	gene-SAVERM_RS11710 - 47bp	gene-SAVERM_RS11740 - 10055bp	region	.	.	.	.	.	.	.	.	.	.	cgcctcgtacacgaa	gagggcccccgccacggcgggggtcctc	tctgcttgttccggg	((((((((((((....))))))))))))	4	-27.100000381469727	+	-
Streptomyces avermitilis	NC_003155.5	2730411	2730413	2730412	gcccgacggcggagatcgactcggtggagcccgcgcgcgactgacgcatccaggtgggccggtttcagcaccctttacggtggtggaaccggcccattcgCgtgacacccc	-	WT_3prime_signal_reverse_733	1000	34.5	.	0.0	2730412	.	gene-SAVERM_RS11760 - 56bp	gene-SAVERM_RS11755 - 81bp	.	.	.	.	.	.	.	.	.	.	.	tgacgcatccaggtg	ggccggtttcagcaccctttacggtggtggaaccggccca	ttcgcgtgacacccc	(((((((((((.((((......)))).)))))))))))..	4	-29.200000762939453	+	-
Streptomyces avermitilis	NC_003155.5	2753234	2753236	2753235	cggcatcatgcagtacgtgctgcgcagcctgatccgcaagtaagcggtccggcaaggcagttgagggccgcatccccgtcgccggggatgcggcccttcgCcgttcatttc	-	WT_3prime_signal_reverse_784	1000	191.2	.	0.0	2753235	.	gene-SAVERM_RS11830 - 57bp	gene-SAVERM_RS11825 - 74bp	.	.	.	.	.	.	.	.	.	.	.	cggcaaggcagttga	gggccgcatccccgtcgccggggatgcggccc	ttcgccgttcatttc	((((((((((((((....))))))))))))))	4	-32.400001525878906	+	-
Streptomyces avermitilis	NC_003155.5	2753234	2753236	2753235	cggcatcatgcagtacgtgctgcgcagcctgatccgcaagtaagcggtccggcaaggcagttgagggccgcatccccgtcgccggggatgcggcccttcgCcgttcatttc	-	WT_3prime_signal_reverse_784	1000	191.2	.	0.0	2753235	.	gene-SAVERM_RS11830 - 57bp	gene-SAVERM_RS11825 - 74bp	.	.	.	.	.	.	.	.	.	.	.	cggcaaggcagttga	gggccgcatccccgtcgccggggatgcggccc	ttcgccgttcatttc	((((((((((((((....))))))))))))))	4	-32.400001525878906	+	-
Streptomyces avermitilis	NC_003155.5	2758461	2758465	2758464	cgcagatcgagatcttccgggacatctgagcggcgggtgccgccgtaccccatttgacctgctctgatgcgggtctggaaggggtgcggcggcatctctgGacttctccgg	+	WT_3prime_signal_forward_612	1000	45171	.	0.0	2758464	.	gene-SAVERM_RS11835 - 69bp	gene-SAVERM_RS11855 - 3942bp	region	2758401	2758457	TERM_446	90	-21.7	-2.9	catctgagcggcggg	tgccgccgtaccccattt-gacctgc tctgat gcgggtctggaaggggtgcggcggca	tctctgGacttctcc	6	.	.	.	.	.	.	-	+
Streptomyces avermitilis	NC_003155.5	2772213	2772219	2772219	ccgctcgccgggcgtcagccgcacgtcaggaccaggtcagcgcctcctgacacagtcatgaaggccacgccggcccctcatgaaggccacgcccggccgtTcggtcacccg	-	WT_3prime_signal_reverse_802	1000	45084	.	0.0	2772219	.	gene-SAVERM_RS11905 - 109bp	gene-SAVERM_RS11900 - 42bp	.	.	.	.	.	.	.	.	.	.	.	ctgacacagtcatga	aggccacgccggcccctcatgaaggccacgcccggccg	ttcggtcacccgccc	.((((..((.((((.........))))..))..)))).	1	-15.300000190734863	+	-
Streptomyces avermitilis	NC_003155.5	2773679	2773682	2773681	cacgggaagccgccccgaagaaagccgcgaccgaggagcggcaaccaccctcggcgccacactgggcgaccctgccgatcatcctcatcggcacgttcgtCatcacgctcg	-	WT_3prime_signal_reverse_804	1000	45050	.	0.002	2773681	gene-SAVERM_RS11905	gene-SAVERM_RS11910 - 196bp	gene-SAVERM_RS11900 - 1508bp	CDS,gene	.	.	.	.	.	.	.	.	.	.	gccacactgggcgac	cctgccgatcatcctcatcggcacg	ttcgtcatcacgctc	..(((((((.......)))))))..	5	-9.0	+	-
Streptomyces avermitilis	NC_003155.5	2867439	2867441	2867440	ggcaggcgtcactactggtagaggcacccttctccggctcccggcgcacgcggccgtcggcgcgtccagcactgtctgttcggtctgggtctgttcggtcTggccgtgcac	-	WT_3prime_signal_reverse_820	1000	45139	.	0.008	2867440	.	gene-SAVERM_RS42920 - 79bp	gene-SAVERM_RS12315 - 232bp	.	.	.	.	.	.	.	.	.	.	.	cgcggccgtcggcgc	gtccagcactgtctgttcggtctgggtc	tgttcggtctggccg	.(((((.((((......)))))))))..	9	-9.600000381469727	+	-
Streptomyces avermitilis	NC_003155.5	2912496	2912501	2912498	tcggactcccggaatgggaacggcacgggaaccgaacggttacggaacgggagctccgggcgaggtggaacctgtcaagaggtgacaccccgcccggttgTcctcgcgccc	+	WT_3prime_signal_forward_636	1000	45080	.	0.0	2912498	.	gene-SAVERM_RS12460 - 140bp	gene-SAVERM_RS12465 - 294bp	region	2912453	2912494	TERM_472	79	-15.8	-3.4	tacggaacgggagct	ccgggcgaggtggaacct gtcaag aggtgacaccccgcccgg	ttgTcctcgcgcccc	3	acggaacgggagctc	cgggcgaggtggaacctgtcaagaggtgacaccccgcccg	gttgtcctcgcgccc	((((((.((((..((((......))))..)))).))))))	4	-26.700000762939453	+	+
Streptomyces avermitilis	NC_003155.5	2919875	2919878	2919877	cggtgcgccgcgaggacgcatcgagctagtgccgcaacaggcaacgtgcgccgcgatacgacgtcgggggcgcccggagatctccgggcgcccccgactcGtacgggtgac	+	WT_3prime_signal_forward_639	1000	44961	.	0.0	2919877	.	gene-SAVERM_RS12490 - 70bp	gene-SAVERM_RS12535 - 8071bp	region	.	.	.	.	.	.	.	.	.	.	gcgccgcgatacgac	gtcgggggcgcccggagatctccgggcgcccccgac	tcgtacgggtgacca	((((((((((((((((....))))))))))))))))	2	-39.0	+	-
Streptomyces avermitilis	NC_003155.5	2919935	2919940	2919938	ggccgaggaggaacgcaaggcggcactggccgaggagcggggcgaggagcggggcgaggccacggcagggcgtcaccgccgcgacgtctagtcacccgttTgagttcgttt	-	WT_3prime_signal_reverse_832	1000	45078	.	0.002	2919938	.	gene-SAVERM_RS12495 - 8bp	gene-SAVERM_RS12480 - 1890bp	.	.	.	.	.	.	.	.	.	.	.	ggcgaggccacggca	gggcgtcaccgccgcgacgtctagtcaccc	gtttgagttcgtttt	(((((((........)))))))........	3	-9.300000190734863	+	-
Streptomyces avermitilis	NC_003155.5	2920578	2920587	2920584	cccagcaggattccagggcggtgaccgaggccgcgctcttcgaggcgttcggcggtgtccggggcatggtcgagacggtggtgcccggcctcctcttcgtCaccatcttca	-	WT_3prime_signal_reverse_837	1000	45019	.	0.0	2920584	gene-SAVERM_RS12495	gene-SAVERM_RS12500 - 132bp	gene-SAVERM_RS12480 - 2533bp	CDS,gene	.	.	.	.	.	.	.	.	.	.	ttcgaggcgttcggc	ggtgtccggggcatggtcgagacggtggtgcccggcctcc	tcttcgtcaccatct	((.(.(((((.(((.((((...)))).)))))))).).))	7	-16.200000762939453	+	-
Streptomyces avermitilis	NC_003155.5	2925965	2925967	2925966	ggcggcatggggcagttgcagcgtggaccggagatcaccgaggtccgctagttcggagagccgtttcgggccgtacccctcaagggggtgcggccctttcTcgtaccccgg	-	WT_3prime_signal_reverse_842	1000	502.7	.	0.0	2925966	.	gene-SAVERM_RS12520 - 49bp	gene-SAVERM_RS12515 - 123bp	.	2925971	2925999	TERM_474	100	-20.3	-4.0	tcggagagccgtttc	gggccgtacccct caa gggggtgcggccc	tttcTcgtaccccgg	4	tcggagagccgtttc	gggccgtacccctcaagggggtgcggccc	tttctcgtaccccgg	(((((((((((((...)))))))))))))	4	-27.5	+	+
Streptomyces avermitilis	NC_003155.5	2932761	2932764	2932763	cgcctcgccgccgagcacggtgtggaggtcggcgcgacacgcgtctgatcagcttgtgcaggagcggggccccggcagatccaggccggggccccgcttcGtgccgcggac	+	WT_3prime_signal_forward_644	1000	44995	.	0.0	2932763	.	gene-SAVERM_RS43265 - 51bp	gene-SAVERM_RS12570 - 2134bp	region	2932726	2932759	TERM_475	100	-23.9	-3.1	tcagcttgtgcagga	gcggggccccggc agatccag gccggggccccgc	ttcGtgccgcggacg	3	tcagcttgtgcagga	gcggggccccggcagatccaggccggggccccgc	ttcgtgccgcggacg	(((((((((((((........)))))))))))))	3	-34.0	+	+
Streptomyces avermitilis	NC_003155.5	2947635	2947640	2947637	gctggcgaagctggtctccgaagggctcgacgagcttcccgagaccgtctgaggtgagccctcgggccgtccgaggtgagccctcggaccgccggggtgtCccttcttcgc	+	WT_3prime_signal_forward_651	1000	0.8	.	0.004	2947637	.	gene-SAVERM_RS12620 - 47bp	gene-SAVERM_RS12645 - 5327bp	region	.	.	.	.	.	.	.	.	.	.	cgtctgaggtgagcc	ctcgggccgtccgaggtgagccctcggaccgccgggg	tgtcccttcttcgcg	(((.(((.((((((((.....)))))))).))).)))	3	-24.600000381469727	+	-
Streptomyces avermitilis	NC_003155.5	2947757	2947763	2947760	ccgtatacaaagaggatggaattcgcgggagattatttctgctgcccgtgagacagaaatacgaaaggcccgcccgatatttcgggcgagcctttcaaagTatgtgcggaa	-	WT_3prime_signal_reverse_864	1000	44958	.	0.029	2947760	.	gene-SAVERM_RS12625 - 106bp	gene-SAVERM_RS12615 - 586bp	.	2947769	2947794	TERM_480	87	-16.1	-3.6	gacagaaatacgaaa	ggcccgcccga tatt tcgggcgagcc	tttcaaagTatgtgc	8	.	.	.	.	.	.	-	+
Streptomyces avermitilis	NC_003155.5	2948697	2948701	2948699	ccggtcgcgtacctgcgctcgcacggcgtgaacgtctgacaacctgcccgacaggcacgtcccttccgaggtcccggctcaccgagccgggaccttcgttGtttcgaactg	-	WT_3prime_signal_reverse_865	1000	46.7	.	0.0	2948699	.	gene-SAVERM_RS12630 - 60bp	gene-SAVERM_RS12625 - 133bp	.	2948702	2948733	TERM_481	100	-21.0	-3.9	caggcacgtcccttc	cg-aggtcccggctc acc gagccgggaccttcg	ttGtttcgaactgct	2	gcacgtcccttccga	ggtcccggctcaccgagccgggacc	ttcgttgtttcgaac	(((((((((((...)))))))))))	6	-22.700000762939453	+	+
Streptomyces avermitilis	NC_003155.5	2949855	2949858	2949856	aggccctcggtatcggcgaagtgagcgtcgtggcagccgagtagaagcagcggaacaccgcggggccctggtgactgaagagtcaccagggccctgtttgCtgagagtttg	-	WT_3prime_signal_reverse_869	1000	163.5	.	0.0	2949856	.	gene-SAVERM_RS12635 - 55bp	gene-SAVERM_RS12630 - 318bp	.	2949861	2949896	TERM_483	100	-25.6	-3.8	agcagcggaacaccg	cggggccctggtgact gaag agtcaccagggccctg	tttgCtgagagtttg	4	agcagcggaacaccg	cggggccctggtgactgaagagtcaccagggccctg	tttgctgagagtttg	((((((((((((((((....))))))))))))))))	4	-34.5	+	+
Streptomyces avermitilis	NC_003155.5	2955552	2955555	2955554	ctcggccgtctcctgccgttgctcctgctcctgctcctgctcctgtacgtagcggaggacgccccacatgctgtgctcgtcggcgtgtggggcgtcgttcGtgcacgcgtc	+	WT_3prime_signal_forward_664	1000	45047	.	0.0	2955554	.	gene-SAVERM_RS12645 - 129bp	gene-SAVERM_RS12655 - 1339bp	region	2955510	2955550	TERM_484	80	-16.9	-3.1	cctgtacgtagcgga	ggacgccccacatgctg tgctcgt cggcgtgtggggcgtcg	ttcGtgcacgcgtcc	3	gtacgtagcggagga	cgccccacatgctgtgctcgtcggcgtgtggggcg	tcgttcgtgcacgcg	((((((((((((((.......))))))))))))))	6	-27.399999618530273	+	+
Streptomyces avermitilis	NC_003155.5	2957941	2957942	2957942	gcggcccggtatgtggggccggtaccgccggtggcggtgccactgatggtttgacggtcgcatggctcaggcctcgacgcgtgagcatcgaggcctgttgCggcaaagtga	-	WT_3prime_signal_reverse_877	1000	6.0	.	0.0	2957942	.	gene-SAVERM_RS12665 - 47bp	gene-SAVERM_RS12650 - 1420bp	.	.	.	.	.	.	.	.	.	.	.	gacggtcgcatggct	caggcctcgacgcgtgagcatcgaggcctg	ttgcggcaaagtgag	((((((((((.((....)).))))))))))	3	-22.399999618530273	+	-
Streptomyces avermitilis	NC_003155.5	2972639	2972644	2972641	ccaccctcgctcacagccccagcgcaggtgagcagggccatctgcgctggccgccgacggtgtccgtcggggttctccacccgcgggtggagaaccgtctCactgagggat	-	WT_3prime_signal_reverse_883	1000	45079	.	0.001	2972641	.	gene-SAVERM_RS12735 - 181bp	gene-SAVERM_RS12730 - 121bp	.	.	.	.	.	.	.	.	.	.	.	cgacggtgtccgtcg	gggttctccacccgcgggtggagaaccg	tctcactgagggatc	.(((((((((((....))))))))))).	3	-22.200000762939453	+	-
Streptomyces avermitilis	NC_003155.5	2976797	2976800	2976798	gtcacccgtcgcgttcgcaggtgctgcgcgactacctcgactaggtctcggctgtacgcacctgagggcccggcttccgtggggagccgggccctcagcaTgtgcgcgccg	-	WT_3prime_signal_reverse_896	1000	239.2	.	0.0	2976798	.	gene-SAVERM_RS12750 - 55bp	gene-SAVERM_RS12745 - 110bp	.	.	.	.	.	.	.	.	.	.	.	tctcggctgtacgca	cctgagggcccggcttccgtggggagccgggccctcagca	tgtgcgcgccgtcca	.(((((((((((((((((...)))))))))))))))))..	0	-37.900001525878906	+	-
Streptomyces avermitilis	NC_003155.5	2991643	2991648	2991646	ttgatgcgctgccccagtggcggcacctcaagaaggtccgcagctgggcggacggaagcgttccggaaatcgagggccagctcggcttcgatttctgactGtttccgctcg	-	WT_3prime_signal_reverse_915	1000	44959	.	0.001	2991646	.	gene-SAVERM_RS12795 - 1bp	gene-SAVERM_RS12790 - 64bp	.	.	.	.	.	.	.	.	.	.	.	gaagcgttccggaaa	tcgagggccagctcggcttcga	tttctgactgtttcc	((((((.((.....))))))))	9	-8.100000381469727	+	-
Streptomyces avermitilis	NC_003155.5	2998234	2998237	2998236	tggcgtgatccggaacggtacggagccaccggatagagtggcaaggcgatgaccgctgactcctcatacgacgggcgcctggagcgcgccctgtcaggccTgcgcggactt	-	WT_3prime_signal_reverse_924	1000	44929	.	0.001	2998236	gene-SAVERM_RS12815	gene-SAVERM_RS12820 - 64bp	gene-SAVERM_RS12810 - 1572bp	CDS,gene	.	.	.	.	.	.	.	.	.	.	gactcctcatacgac	gggcgcctggagcgcgccc	tgtcaggcctgcgcg	((((((.......))))))	9	-10.899999618530273	+	-
Streptomyces avermitilis	NC_003155.5	3000490	3000493	3000493	cggctcctgctacatctgcgagggttgcggctcgaccagcggttgcagctgacctgaagccccgaagggcggcacggccttgggccgtgccgcccttcggCgttggcgggt	-	WT_3prime_signal_reverse_926	1000	44928	.	0.002	3000493	.	gene-SAVERM_RS12835 - 49bp	gene-SAVERM_RS12825 - 731bp	.	.	.	.	.	.	.	.	.	.	.	acctgaagccccgaa	gggcggcacggccttgggccgtgccgccc	ttcggcgttggcggg	(((((((((((((...)))))))))))))	5	-30.399999618530273	+	-
Streptomyces avermitilis	NC_003155.5	3005517	3005522	3005521	gtggtggcggtgctgcggcgggtgtgacccccgcagtcggcggcacaccacgcccctgaccgggccccgggaccacctgcgccggttccggggccctgtgCcgtccggacc	+	WT_3prime_signal_forward_681	1000	2.0	.	0.0	3005521	.	gene-SAVERM_RS12845 - 70bp	gene-SAVERM_RS12870 - 7739bp	region	.	.	.	.	.	.	.	.	.	.	accacgcccctgacc	gggccccgggaccacctgcgccggttccggggccc	tgtgccgtccggacc	(((((((((((((.........)))))))))))))	4	-29.0	+	-
Streptomyces avermitilis	NC_003155.5	3014568	3014572	3014570	agcaagaagttcgcgggtcagtagcgcgagggtctgacaggagtcggacggacggacggcggcggggtggtgggtgaaaaccttcaccaccccgccgctgTtcgcccccat	+	WT_3prime_signal_forward_686	1000	45172	.	0.0	3014570	.	gene-SAVERM_RS12870 - 75bp	gene-SAVERM_RS12875 - 117bp	region	3014528	3014567	TERM_492	100	-23.6	-3.0	tcggacggacggacg	gcggcggggtggtgggtg aaaa ccttcaccaccccgccgc	tgTtcgcccccattc	2	tcggacggacggacg	gcggcggggtggtgggtgaaaaccttcaccaccccgccgc	tgttcgcccccattc	(((((((((((((((((....)))..))))))))))))))	2	-35.29999923706055	+	+
Streptomyces avermitilis	NC_003155.5	3032849	3032853	3032850	tcaccactgagggcctgctcgaagagccttcaccactgacgatctgcgccacccgccccgctcgtgcggtgcgcgccaccggcggcccaccgccggtctcTcttcaccaca	+	WT_3prime_signal_forward_689	1000	45051	.	0.0	3032850	.	gene-SAVERM_RS12950 - 90bp	gene-SAVERM_RS12955 - 23bp	region	.	.	.	.	.	.	.	.	.	.	gtgcggtgcgcgcca	ccggcggcccaccgccgg	tctctcttcaccaca	(((((((....)))))))	4	-13.600000381469727	+	-
Streptomyces avermitilis	NC_003155.5	3038750	3038754	3038754	acggcctagcccgaagagcgccagggcatcgacgtcatgggccatgggcgcgctgggtagacatcgcgacgggggccctctatcggggggccctcttcagTaaggggcgtc	+	WT_3prime_signal_forward_713	1000	0.9	.	0.008	3038754	.	gene-SAVERM_RS12980 - 88bp	gene-SAVERM_RS12995 - 2817bp	region	.	.	.	.	.	.	.	.	.	.	ggtagacatcgcgac	gggggccctctatcggggggccctc	ttcagtaaggggcgt	(((((((((((...)))))))))))	5	-20.0	+	-
Streptomyces avermitilis	NC_003155.5	3072589	3072592	3072591	cggcagagcgtctccatggtaaggagaaggtcaacggttcgattccgtttgggggctccacagcagaaaaggcctcgcccttccgggcggggcctttttcGtgccctgggg	-	WT_3prime_signal_reverse_1042	1000	133.8	.	0.0	3072591	.	gene-SAVERM_RS13100 - 40bp	gene-SAVERM_RS13090 - 3152bp	.	3072598	3072621	TERM_506	100	-17.4	-4.7	ctccacagcagaaaa	ggcctcgccc ttcc gggcggggcc	tttttcGtgccctgg	6	ctccacagcagaaaa	ggcctcgcccttccgggcggggcc	tttttcgtgccctgg	((((((((((....))))))))))	6	-21.799999237060547	+	+
Streptomyces avermitilis	NC_003155.5	3072625	3072630	3072629	atggccattctcgcgatgcgtgtggcgggcctgcagaaggactgaaggcccgccccagggcacgaaaaaggccccgcccggaagggcgaggccttttctgCtgtggagccc	+	WT_3prime_signal_forward_716	1000	45140	.	0.0	3072629	.	gene-SAVERM_RS13095 - 52bp	gene-SAVERM_RS13145 - 10609bp	region	3072598	3072621	TERM_507	100	-15.2	-4.5	ccagggcacgaaaaa	ggccccgccc ggaa gggcgaggcc	ttttctgCtgtggag	7	ccgccccagggcacg	aaaaaggccccgcccggaagggcgaggccttttc	tgctgtggagccccc	.((((((((.(((((....))))).)))))))).	2	-23.799999237060547	+	+
Streptomyces avermitilis	NC_003155.5	3082128	3082132	3082130	gcgaagtgtccgtattgcggcatttcgggaagttcatctagcctgatcaaacggacccggcactgcttgaacccccgagcaggcagtgccgggctccgcaTttgtcacgac	-	WT_3prime_signal_reverse_1081	1000	45045	.	0.0	3082130	.	gene-SAVERM_RS13140 - 163bp	gene-SAVERM_RS13135 - 64bp	.	3082131	3082181	TERM_515	81	-12.5	-3.9	catctagcctgatca	aacgga-cccggcactgcttgaac cccc gagcaggcagtgccgggctccgca	Tttgtcacgacttgt	0	.	.	.	.	.	.	-	+
Streptomyces avermitilis	NC_003155.5	3089359	3089364	3089361	ctggtcgaccgcctgggcatccgccgcggtgcggcgggcgccaagtaagacgccgtgaagggagcggttcccatgacttagggggccgctccctttgctgTacgtacggaa	-	WT_3prime_signal_reverse_1116	1000	445.6	.	0.0	3089361	.	gene-SAVERM_RS13175 - 50bp	gene-SAVERM_RS13170 - 293bp	.	3089369	3089402	TERM_517	85	-15.3	-3.8	gtaagacgccgtgaa	gggagcggttccc atgactta gggggccgctccc	tttgctgTacgtacg	7	gtaagacgccgtgaa	gggagcggttcccatgacttagggggccgctccc	tttgctgtacgtacg	(((((((((((((........)))))))))))))	7	-27.299999237060547	+	+
Streptomyces avermitilis	NC_003155.5	3089718	3089721	3089720	gatcgcccagggatctggaggccgcgcccagcggatccccgcctcccgagtaacggaagctcccccgagaccaagaccgggggcactcggtggcctctttCagactacgag	-	WT_3prime_signal_reverse_1117	1000	44972	.	0.0	3089720	.	gene-SAVERM_RS13180 - 199bp	gene-SAVERM_RS13175 - 17bp	.	.	.	.	.	.	.	.	.	.	.	cccgagaccaagacc	gggggcactcggtggcctc	tttcagactacgagg	((((.(((...))).))))	3	-8.100000381469727	+	-
Streptomyces avermitilis	NC_003155.5	3103368	3103387	3103385	ctgtggattgcgctgggcgcagccgccgcggtcatcgtgatcggcggcgccggagcagctgtgatgcgggcgcgacgtgccaggtgacgtcgtcggtcggTtgtgccctgc	-	WT_3prime_signal_reverse_1134	1000	45018	.	0.002	3103385	.	gene-SAVERM_RS13225 - 12bp	gene-SAVERM_RS13220 - 89bp	.	.	.	.	.	.	.	.	.	.	.	ggagcagctgtgatg	cgggcgcgacgtgccaggtgacgtcgtcgg	tcggttgtgccctgc	....((((((((........)))))).)).	4	-11.0	+	-
Streptomyces avermitilis	NC_003155.5	3127904	3127909	3127906	cggacaccgctgccaagacggacggcgacgccgcggaatgaccgagaagcacaggacgcccgacgggcttgtcatcgtggacaagccgtcgggcttcactTcgcacgacgt	-	WT_3prime_signal_reverse_1175	1000	44971	.	0.0	3127906	gene-SAVERM_RS13290	gene-SAVERM_RS13295 - 57bp	gene-SAVERM_RS41505 - 1125bp	CDS,gene	3127913	3127949	TERM_526	86	-18.9	-3.2	cgagaagcacaggac	gcccgacgggcttgtc atcgtg gacaagc-cgtcgggc	ttcactTcgcacgac	6	cgagaagcacaggac	gcccgacgggcttgtcatcgtggacaagccgtcgggc	ttcacttcgcacgac	(((((((((.((((((......)))))))))))))))	6	-28.0	+	+
Streptomyces avermitilis	NC_003155.5	3128842	3128846	3128844	gatgcgcgagaagccgcgctcgtaagagttcggttccgaagtatcggtccggtccggggccggtcggcggagagtattccgtcgatcggccccggccgttCgttgtacggt	-	WT_3prime_signal_reverse_1182	1000	203.4	.	0.0	3128844	.	gene-SAVERM_RS40025 - 74bp	gene-SAVERM_RS13300 - 75bp	.	3128847	3128895	TERM_527	100	-29.0	-3.5	tccgaagtatcggtc	cggtccggggccggtcggcggag agta ttccgtcgatcggccccgg-ccg	ttCgttgtacggttc	2	.	.	.	.	.	.	-	+
Streptomyces avermitilis	NC_003155.5	3140388	3140390	3140389	ctccggcgagccctcggtgtcggtggccggctgagagccgcgccctcgcgtacgtacgccacctgcgccccgtcacactggttgtggcggggcgtggttgTtcgagggaag	-	WT_3prime_signal_reverse_1208	1000	108.1	.	0.0	3140389	.	gene-SAVERM_RS13360 - 66bp	gene-SAVERM_RS13355 - 116bp	.	3140393	3140427	TERM_529	91	-17.9	-3.6	gcgtacgtacgccac	ctgcgccccgtcaca ctggt tgtggcggggcgtgg	ttgTtcgagggaagc	3	gcgtacgtacgccac	ctgcgccccgtcacactggttgtggcggggcgtgg	ttgttcgagggaagc	(((((((((((((((.....)))))))))))))))	3	-27.299999237060547	+	+
Streptomyces avermitilis	NC_003155.5	3141731	3141733	3141732	acgatcctggtcctgatcgcggacgtggttaacccggtgaaaatctcctagtcacccggatttcgtgacggtcgggcacgctctgtgtccgaccgtcttcCattgagtggg	-	WT_3prime_signal_reverse_1213	1000	45071	.	0.0	3141732	.	gene-SAVERM_RS13365 - 49bp	gene-SAVERM_RS13360 - 118bp	.	3141736	3141766	TERM_531	87	-19.8	-3.2	tcacccggatttcgt	gacggtcgggcacg ctc tgtgtccgaccgtc	ttcCattgagtgggt	3	tcacccggatttcgt	gacggtcgggcacgctctgtgtccgaccgtc	ttccattgagtgggt	(((((((((((((.....)))))))))))))	3	-24.700000762939453	+	+
Streptomyces avermitilis	NC_003155.5	3145040	3145043	3145043	tggacgacacgggacccgagcgacacgtactgctgacgggggctacctcttgcgccgccgccggttccgggacttcccgggccggtgcggcggcgctttgTcgtgctcggc	+	WT_3prime_signal_forward_764	1000	32.4	.	0.0	3145043	.	gene-SAVERM_RS13375 - 62bp	gene-SAVERM_RS13400 - 6492bp	region	3144994	3145038	TERM_532	100	-22.8	-4.0	cgggggctacctctt	gcgccgccgc-cggttccggg actt cccgggccggtgcggcggcgc	tttgTcgtgctcggc	4	gttccgggacttccc	gggccggtgcggcggcgc	tttgtcgtgctcggc	(.((((......)))).)	4	-8.100000381469727	+	+
Streptomyces avermitilis	NC_003155.5	3208031	3208034	3208032	cgctggacagctgacgtcgccggccggctgacgtcgtcggccggctgagggcgtgaacgccggggccccggacgggagatgatccgtccggggccccgggTgtttcctctc	-	WT_3prime_signal_reverse_1219	1000	45119	.	0.0	3208032	.	gene-SAVERM_RS13595 - 85bp	gene-SAVERM_RS13590 - 163bp	.	.	.	.	.	.	.	.	.	.	.	ctgagggcgtgaacg	ccggggccccggacgggagatgatccgtccggggccccgg	gtgtttcctctcggc	((((((((((((((((........))))))))))))))))	1	-40.900001525878906	+	-
Streptomyces avermitilis	NC_003155.5	3208031	3208034	3208032	cgctggacagctgacgtcgccggccggctgacgtcgtcggccggctgagggcgtgaacgccggggccccggacgggagatgatccgtccggggccccgggTgtttcctctc	-	WT_3prime_signal_reverse_1219	1000	45119	.	0.0	3208032	.	gene-SAVERM_RS13595 - 85bp	gene-SAVERM_RS13590 - 163bp	.	3208033	3208074	TERM_544	100	-26.6	-3.5	gctgagggcgtgaac	gccggggccccggacggg agatga tccgtccggggccccggg	Tgtttcctctcggcg	0	ctgagggcgtgaacg	ccggggccccggacgggagatgatccgtccggggccccgg	gtgtttcctctcggc	((((((((((((((((........))))))))))))))))	1	-40.900001525878906	+	+
Streptomyces avermitilis	NC_003155.5	3211751	3211754	3211754	aggtccgcctaccgctgaaccgcatacctctgatcagctgatcaacaccggccccggtgccgcccgttcgagtgagaaagggcggcccggggccgcgtgcTgtccggcccg	+	WT_3prime_signal_forward_806	1000	55.4	.	0.0	3211754	.	gene-SAVERM_RS13605 - 139bp	gene-SAVERM_RS13610 - 117bp	region	3211701	3211750	TERM_548	93	-23.7	-2.6	atcagctgatcaaca	c-cggccccggtgccgcccgttc gagtga gaaagggcggc-ccggggccgcg	tgcTgtccggcccga	3	.	.	.	.	.	.	-	+
Streptomyces avermitilis	NC_003155.5	3216512	3216515	3216515	gcatgcgccgccgcggcgcgtcgaaggccggctgacacctccgcaccacctctcgtacgcacctgtggcccgccccttcagcaggggcgggccacatgtcTgtcccgctcg	+	WT_3prime_signal_forward_812	1000	45082	.	0.0	3216515	.	gene-SAVERM_RS13630 - 63bp	gene-SAVERM_RS13685 - 11101bp	region	3216478	3216510	TERM_549	100	-25.0	-3.0	cctctcgtacgcacc	tgtggcccgcccct tcagc aggggcgggccaca	tgtcTgtcccgctcg	4	cctctcgtacgcacc	tgtggcccgccccttcagcaggggcgggccaca	tgtctgtcccgctcg	((((((((((((((.....))))))))))))))	4	-31.399999618530273	+	+
Streptomyces avermitilis	NC_003155.5	3220441	3220449	3220448	tcttcatattccgacaggggagcgccacagcgctgagagtgcgggagagtccgcagaccctctgaacctcgcccaggtcattctgggtaggaagttcggtCatcactcaag	-	WT_3prime_signal_reverse_1233	1000	45144	.	0.0	3220448	.	gene-SAVERM_RS13650 - 119bp	gene-SAVERM_RS13645 - 84bp	riboswitch	.	.	.	.	.	.	.	.	.	.	gagtccgcagaccct	ctgaacctcgcccaggtcattctgggtaggaagttcgg	tcatcactcaagctg	((((((.(((((((((....)))))))..)).))))))	1	-17.100000381469727	+	-
Streptomyces avermitilis	NC_003155.5	3221945	3221948	3221946	gagggcaccaaggtgaccatcaaggcgtgtaacacgaaggccggttacgccccgaagaactgcaaggaagaggacaccgtcgcttaaggatcgcttttccTtgcgtgatgc	-	WT_3prime_signal_reverse_1241	1000	44986	.	0.033	3221946	.	gene-SAVERM_RS13655 - 12bp	gene-SAVERM_RS13650 - 271bp	.	.	.	.	.	.	.	.	.	.	.	cccgaagaactgcaa	ggaagaggacaccgtcgcttaaggatcgcttttcc	ttgcgtgatgcggtt	(((((((((..((.........)).)).)))))))	0	-8.699999809265137	+	-
Streptomyces avermitilis	NC_003155.5	3222574	3222575	3222575	gctccggtggtgtggttgttgctggtgatcttcgtagggtctggctgacctgcgctttttccggagaggggccggctgtccatggggcagccggccccttCccgtatgccc	-	WT_3prime_signal_reverse_1244	1000	47.2	.	0.0	3222575	.	gene-SAVERM_RS13660 - 53bp	gene-SAVERM_RS13655 - 210bp	.	.	.	.	.	.	.	.	.	.	.	cgctttttccggaga	ggggccggctgtccatggggcagccggcccc	ttcccgtatgcccgg	((((((((((((((...))))))))))))))	2	-31.799999237060547	+	-
Streptomyces avermitilis	NC_003155.5	3226349	3226354	3226351	ccccgctgccgaggccccggccgcggacgccgagcaggcctgaccccctcaccccttcgggttgtgaacggcgggggcccacaaagcccccgccgttcggCccgtagatct	-	WT_3prime_signal_reverse_1264	1000	44932	.	0.0	3226351	.	gene-SAVERM_RS13680 - 55bp	gene-SAVERM_RS13675 - 37bp	.	.	.	.	.	.	.	.	.	.	.	ccttcgggttgtgaa	cggcgggggcccacaaagcccccgccg	ttcggcccgtagatc	((((((((((.......))))))))))	5	-23.100000381469727	+	-
Streptomyces avermitilis	NC_003155.5	3235196	3235200	3235199	ctccgacctggggagcacgggaatgagcaggaccggtcgtacggacgagggccacggacggctcggcagcacgctgtcgggactggccgtggccctcggcTgtgtgctctt	-	WT_3prime_signal_reverse_1274	1000	45181	.	0.0	3235199	gene-SAVERM_RS13725	gene-SAVERM_RS13730 - 157bp	gene-SAVERM_RS13715 - 1297bp	CDS,gene	3235200	3235256	TERM_557	100	-25.2	-3.0	aggaccggtcgtacg	gacgagggccacggacgg-ctcggcag cacg ctgtcgggactggccgtggccctcggc	Tgtgtgctcttcctc	0	.	.	.	.	.	.	-	+
Streptomyces avermitilis	NC_003155.5	3239981	3239983	3239983	cgtccgggtcgacctcgtcgacgtggatcacgtccgctgatgtaaacgcagcaccggctcgggccggggagggccactgggccgtccccggcccgtagtcGtacgagccgc	-	WT_3prime_signal_reverse_1296	1000	71.1	.	0.0	3239983	.	gene-SAVERM_RS13760 - 61bp	gene-SAVERM_RS13755 - 46bp	.	.	.	.	.	.	.	.	.	.	.	aacgcagcaccggct	cgggccggggagggccactgggccgtccccggcccg	tagtcgtacgagccg	(((((((((((.((((....)))).)))))))))))	5	-37.599998474121094	+	-
Streptomyces avermitilis	NC_003155.5	3253239	3253242	3253241	tttgttgacgctcttgtcggagagtgacccacttacgaaacctggtaagtggtcgaagaagcgcccgcccccgagttgcggttggggacgggcgcttcgtCtgcgcgcgcg	-	WT_3prime_signal_reverse_1334	1000	66.0	.	0.0	3253241	.	gene-SAVERM_RS13815 - 73bp	gene-SAVERM_RS13805 - 1125bp	.	3253247	3253281	TERM_562	76	-16.4	-3.3	taagtggtcgaagaa	gcgcccgcccccga gttgcgg ttggggacgggcgc	ttcgtCtgcgcgcgc	5	agaagcgcccgcccc	cgagttgcggttggggacgggcgcttcg	tctgcgcgcgcgtgg	((((..(((.(((....))).)))))))	1	-8.100000381469727	+	+
Streptomyces avermitilis	NC_003155.5	3253285	3253288	3253286	ggggacgctggcctacgtggcgcatcgatcgcgcgcgtagcgccacgcgcgcgcagacgaagcgcccgtccccaaccgcaactcgggggcgggcgcttctTcgaccactta	+	WT_3prime_signal_forward_815	1000	0.9	.	0.003	3253286	.	gene-SAVERM_RS13810 - 60bp	gene-SAVERM_RS13820 - 1345bp	region	3253247	3253281	TERM_563	87	-16.4	-3.6	gcgcgcgcagacgaa	gcgcccgtccccaa ccgcaac tcgggggcgggcgc	ttctTcgaccactta	4	gcgcgcgcagacgaa	gcgcccgtccccaaccgcaactcgggggcgggcgc	ttcttcgaccactta	((((((((((((...........))))))))))))	4	-27.0	+	+
Streptomyces avermitilis	NC_003155.5	3257096	3257099	3257099	ctcggggagaagggccaagtccccgctgcccctctcctcgtactcgtaagagacgtaccgccccggctcagccctcgaggtccttgagccggggcagtacGttttcgcaga	-	WT_3prime_signal_reverse_1340	1000	147.5	.	0.0	3257099	.	gene-SAVERM_RS13830 - 120bp	gene-SAVERM_RS13815 - 2573bp	.	.	.	.	.	.	.	.	.	.	.	ctcgtaagagacgta	ccgccccggctcagccctcgaggtccttgagccggggcag	tacgttttcgcagaa	..((((((((((((((.....)))...)))))))))))..	3	-27.399999618530273	+	-
Streptomyces avermitilis	NC_003155.5	3262611	3262614	3262613	tgatcactgcatcggcaccatgacagcagtggttgggcggcccgtatcaaccgctaagttgtcagatctgcaagggacgcctcctcggcgtcccttctttCtttcccccgc	-	WT_3prime_signal_reverse_1349	1000	563.9	.	0.0	3262613	.	gene-SAVERM_RS13840 - 97bp	gene-SAVERM_RS13835 - 109bp	.	3262617	3262643	TERM_566	90	-12.3	-4.4	aagttgtcagatctg	caagggacgcc tcctc ggcgtcccttc	tttCtttcccccgcg	3	ttgtcagatctgcaa	gggacgcctcctcggcgtccc	ttctttctttccccc	((((((((.....))))))))	6	-16.0	+	+
Streptomyces avermitilis	NC_003155.5	3269046	3269050	3269050	caaggcggactcaaccgccaagaaaaaggcggacaacacagcctcgtcccacacgcttctggaagggcggctcggctacaagctcgagtccgcccttctgGtgcgtgcgct	-	WT_3prime_signal_reverse_1361	1000	779.6	.	0.0	3269050	gene-SAVERM_RS13875	gene-SAVERM_RS13880 - 131bp	gene-SAVERM_RS13870 - 776bp	CDS,gene	.	.	.	.	.	.	.	.	.	.	tcccacacgcttctg	gaagggcggctcggctacaagctcgagtccgcccttc	tggtgcgtgcgctga	((((((((((((((((...))).)))).)))))))))	2	-26.700000762939453	+	-
Streptomyces avermitilis	NC_003155.5	3283418	3283420	3283419	gtgcatcaaggccggcaaggtctcgcgctgacgtttctttagcgcgcggccactgctggttcgctgctcaaagccggtccactcgtggaccggctttttgCtgtgccgaca	+	WT_3prime_signal_forward_827	1000	2079.5	.	0.0	3283419	.	gene-SAVERM_RS13925 - 69bp	gene-SAVERM_RS13935 - 1277bp	region	3283391	3283412	TERM_579	100	-15.9	-4.8	ggttcgctgctcaaa	gccggtcca ctcg tggaccggc	tttttgCtgtgccga	6	ggttcgctgctcaaa	gccggtccactcgtggaccggc	tttttgctgtgccga	(((((((((....)))))))))	6	-16.899999618530273	+	+
Streptomyces avermitilis	NC_003155.5	3285034	3285037	3285036	gtctacccttggccggtggacttctcccgtcaccggcccaacactttcttcgggctgcccgtgctcgcactgctgatcgccgccacgggctgctcctcggCagacgacaac	+	WT_3prime_signal_forward_830	1000	0.6	.	0.022	3285036	gene-SAVERM_RS13940	gene-SAVERM_RS13935 - 104bp	gene-SAVERM_RS13960 - 3668bp	CDS,gene,region	.	.	.	.	.	.	.	.	.	.	cactttcttcgggct	gcccgtgctcgcactgctgatcgccgccacgggc	tgctcctcggcagac	(((((((...((...((.....)).)))))))))	10	-13.699999809265137	+	-
Streptomyces avermitilis	NC_003155.5	3285406	3285409	3285408	gtcgaccgtctggtggaggcggcgctgcggcgttcgacgggcttgcgttagtcgtccacccgtacgtcagtcggcgatcccttcggggatcgccttcttgAtgggcttcgc	-	WT_3prime_signal_reverse_1383	1000	45191	.	0.0	3285408	.	gene-SAVERM_RS13945 - 49bp	gene-SAVERM_RS13930 - 955bp	.	3285415	3285436	TERM_581	90	-15.9	-3.7	acccgtacgtcagtc	ggcgatccc ttcg gggatcgcc	ttcttgAtgggcttc	6	acccgtacgtcagtc	ggcgatcccttcggggatcgcc	ttcttgatgggcttc	(((((((((....)))))))))	6	-17.0	+	+
Streptomyces avermitilis	NC_003155.5	3290856	3290860	3290857	ggccgtcggaaggcccgtcgacgggccttccgacgactggtttcggccacccgcaacccctgtctgtacccccaatcgtggacggttgggggtacagccaTgtctgcgtcc	-	WT_3prime_signal_reverse_1399	1000	45000	.	0.0	3290857	.	gene-SAVERM_RS13980 - 104bp	gene-SAVERM_RS13975 - 180bp	.	3290858	3290897	TERM_582	90	-21.6	-2.9	gccacccgcaacccc	tgtctgtacccccaatcg tgga cggttgggggtacagcca	Tgtctgcgtccgaac	0	gccacccgcaacccc	tgtctgtacccccaatcgtggacggttgggggtacagcca	tgtctgcgtccgaac	((.(((((((((((((((....))))))))))))))).))	0	-28.0	+	+
Streptomyces avermitilis	NC_003155.5	3298466	3298469	3298469	tttctgtccctccccgaccggcaacccccacgtgggcctggtccgtacggccctgttcaactgggcgttcgcccgccacaccggcggcaccttcgtcttcCgcatcgagga	-	WT_3prime_signal_reverse_1429	1000	45049	.	0.0	3298469	gene-SAVERM_RS14035	gene-SAVERM_RS14040 - 158bp	gene-SAVERM_RS14030 - 1881bp	CDS,gene	.	.	.	.	.	.	.	.	.	.	ggccctgttcaactg	ggcgttcgcccgccacaccggcggcacc	ttcgtcttccgcatc	(((....)))((((.....)))).....	9	-9.800000190734863	+	-
Streptomyces avermitilis	NC_003155.5	3304806	3304810	3304808	tgctgtcccgcccggaggattcatgaccccgcccaccgcctctcatgatccgtacgcacagtcgtacggggacgagggcgaccagccgttggttcgtccgTatgcgatgac	+	WT_3prime_signal_forward_859	1000	0.7	.	0.02	3304808	gene-SAVERM_RS14060	gene-SAVERM_RS14055 - 188bp	gene-SAVERM_RS14065 - 299bp	CDS,gene,region	.	.	.	.	.	.	.	.	.	.	acgcacagtcgtacg	gggacgagggcgaccagccgttggttcgtccg	tatgcgatgaccggc	.((((((((((.....))).....))))))).	0	-13.699999809265137	+	-
Streptomyces avermitilis	NC_003155.5	3305789	3305792	3305792	cgaagcacacccctgataccacgcaagtcggcgacgccatacggcagttgtcgtagatacgctggagccgactgtgtcctttgacacggtcggctccggcGttcataacgt	+	WT_3prime_signal_forward_869	1000	88.3	.	0.0	3305792	.	gene-SAVERM_RS14065 - 102bp	gene-SAVERM_RS14070 - 293bp	region	.	.	.	.	.	.	.	.	.	.	agttgtcgtagatac	gctggagccgactgtgtcctttgacacggtcggctccggc	gttcataacgtttcg	((((((((((((((((((....))))))))))))))))))	0	-36.0	+	-
Streptomyces avermitilis	NC_003155.5	3305789	3305792	3305792	cgaagcacacccctgataccacgcaagtcggcgacgccatacggcagttgtcgtagatacgctggagccgactgtgtcctttgacacggtcggctccggcGttcataacgt	+	WT_3prime_signal_forward_869	1000	88.3	.	0.0	3305792	.	gene-SAVERM_RS14065 - 102bp	gene-SAVERM_RS14070 - 293bp	region	.	.	.	.	.	.	.	.	.	.	agttgtcgtagatac	gctggagccgactgtgtcctttgacacggtcggctccggc	gttcataacgtttcg	((((((((((((((((((....))))))))))))))))))	0	-36.0	+	-
Streptomyces avermitilis	NC_003155.5	3309806	3309811	3309808	tgaccccggaccttcgggcggagctccagggcagccttctcaactagcagacagacggtacgttttggcgtcccggggccttaaggtttcgggacgcggcTtccacgtgat	+	WT_3prime_signal_forward_897	1000	45148	.	0.0	3309808	.	gene-SAVERM_RS14075 - 52bp	gene-SAVERM_RS14080 - 40bp	region	.	.	.	.	.	.	.	.	.	.	gacagacggtacgtt	ttggcgtcccggggccttaaggtttcgggacgcggc	ttccacgtgatgggt	...(((((((((((((....)))))))))))))...	0	-24.700000762939453	+	-
Streptomyces avermitilis	NC_003155.5	3311054	3311058	3311058	cacgctggtcgagcacgcactcatggcgcgactccgctagcgcatccgcgcgcggtagcagcagaagggggcgccctctccggtcggagagggcgcccccTtctgtcggtc	+	WT_3prime_signal_forward_909	1000	45078	.	0.0	3311058	.	gene-SAVERM_RS14085 - 57bp	gene-SAVERM_RS14110 - 5502bp	region	3311024	3311057	TERM_596	100	-29.7	-3.5	gcggtagcagcagaa	gggggcgccctctcc ggtc ggagagggcgccccc	Ttctgtcggtccggt	0	.	.	.	.	.	.	-	+
Streptomyces avermitilis	NC_003155.5	3313283	3313290	3313289	acccctctgagcagtcagatcggctgcatgcgcgtggggttctgttcaggggcaccaggaaaacgggccggagactgtacggagtcgacggctcgcttttCttcgtgggct	-	WT_3prime_signal_reverse_1460	1000	3.0	.	0.0	3313289	.	gene-SAVERM_RS14100 - 128bp	gene-SAVERM_RS14095 - 83bp	.	3313294	3313327	TERM_600	77	-4.4	-4.7	aggggcaccaggaaa	acgggccggagact gtacgg agtcgacggctcgc	ttttCttcgtgggct	4	aggggcaccaggaaa	acgggccggagactgtacggagtcgacggctcgc	ttttcttcgtgggct	.(((((((..((((......))))..))))))).	4	-20.700000762939453	+	+
Streptomyces avermitilis	NC_003155.5	3325751	3325757	3325753	acggccggaagtcttcgcacgagcggacggcccggctcgcatcctgagacaccggtgagcgcgggggcggtctgtgccagactgcccccgtgctctcgttCgccatgatta	-	WT_3prime_signal_reverse_1464	1000	44995	.	0.0	3325753	.	gene-SAVERM_RS14135 - 50bp	gene-SAVERM_RS14130 - 233bp	.	3325759	3325797	TERM_602	100	-29.0	-2.7	tcctgagacaccggt	gagcgcgggggcggtctg tgc cagactgcccccgtgctc	tcgttCgccatgatt	5	tcctgagacaccggt	gagcgcgggggcggtctgtgccagactgcccccgtgctc	tcgttcgccatgatt	((((((((((((((((((...))))))))))))))))))	5	-37.70000076293945	+	+
Streptomyces avermitilis	NC_003155.5	3333175	3333180	3333176	acggctggatgcacccgctgggctagaccgacagggcctcgccctcactcatggctgttcagggccgccgcggactcaagggtccgcggcggccctgtcgTgtacccgggg	-	WT_3prime_signal_reverse_1466	1000	45109	.	0.001	3333176	.	gene-SAVERM_RS14165 - 71bp	gene-SAVERM_RS14160 - 162bp	.	3333180	3333217	TERM_605	100	-30.7	-2.6	tcactcatggctgtt	cagggccgccgcggact caag ggtccgcggcggccctg	tcgTgtacccggggg	3	tcactcatggctgtt	cagggccgccgcggactcaagggtccgcggcggccctg	tcgtgtacccggggg	(((((((((((((((((....)))))))))))))))))	3	-39.400001525878906	+	+
Streptomyces avermitilis	NC_003155.5	3334540	3334543	3334543	agatcggtgacgcgctcaccgtacgagtagcaggctgacccgccgcgccactgccctttgagagacagccgccgggtcgcatccgcacccggcggcttttCctatgccctc	-	WT_3prime_signal_reverse_1472	1000	45141	.	0.0	3334543	.	gene-SAVERM_RS14170 - 63bp	gene-SAVERM_RS14165 - 201bp	.	3334548	3334576	TERM_607	100	-18.2	-4.4	gccctttgagagaca	gccgccgggtcgc atcc gc-acccggcggc	ttttCctatgccctc	4	gccctttgagagaca	gccgccgggtcgcatccgcacccggcggc	ttttcctatgccctc	((((((((((.((....))))))))))))	4	-24.600000381469727	+	+
Streptomyces avermitilis	NC_003155.5	3339492	3339497	3339494	tcccgccgaccgactacacgtacccgcacatgggctgacgtccagtcacacccgccgggccaggaagtcgtccatcagggcggcgacctggcccgcgtgtGtctccagggc	-	WT_3prime_signal_reverse_1474	1000	14.0	.	0.0	3339494	.	gene-SAVERM_RS14190 - 60bp	gene-SAVERM_RS14180 - 935bp	.	3339498	3339542	TERM_609	80	-17.8	-3.0	acgtccagtcacacc	cgccgggccaggaagtcgtcc atca gggcggcgacctggccc-gcg	tgtGtctccagggcg	3	.	.	.	.	.	.	-	+
Streptomyces avermitilis	NC_003155.5	3350827	3350833	3350828	gcggtcggtcaacctcgtctgacggttcgtcgtacgggatctgacggttcgtcgtacggaagtgggggcccggtcacctgtggtggccgggcccccactgTgttgcgcggg	-	WT_3prime_signal_reverse_1498	1000	18.0	.	0.0	3350828	.	gene-SAVERM_RS14225 - 74bp	gene-SAVERM_RS14210 - 4946bp	.	3350831	3350867	TERM_610	100	-31.7	-3.1	gttcgtcgtacggaa	gtgggggcccggtcacc tgt ggtggccgggcccccac	tgTgttgcgcgggcc	2	gttcgtcgtacggaa	gtgggggcccggtcacctgtggtggccgggcccccac	tgtgttgcgcgggcc	(((((((((((((((((...)))))))))))))))))	2	-39.400001525878906	+	+
Streptomyces avermitilis	NC_003155.5	3352715	3352720	3352718	caccggcaaggagctgcgcaagctcatgagctgggtgaacgacgaagaggcgtaagcccgacggcgaggggccggagcgtgacgctccggccccttcgtcGaaccccgggt	-	WT_3prime_signal_reverse_1518	1000	170.3	.	0.0	3352718	.	gene-SAVERM_RS14230 - 44bp	gene-SAVERM_RS14225 - 219bp	.	3352725	3352751	TERM_612	100	-25.2	-3.1	taagcccgacggcga	ggggccggagcg tga cgctccggcccc	ttcgtcGaaccccgg	6	taagcccgacggcga	ggggccggagcgtgacgctccggcccc	ttcgtcgaaccccgg	((((((((((((...))))))))))))	6	-27.200000762939453	+	+
Streptomyces avermitilis	NC_003155.5	3353837	3353842	3353840	gtggggcacgttcgatcacggaccgctcgctgcgcgcgctggaccgatccgcgtaagtctggaaacgggcggtcgtcagtcgtcggccgcccgcattccgAgaccccgaaa	-	WT_3prime_signal_reverse_1526	1000	45186	.	0.0	3353840	.	gene-SAVERM_RS14235 - 43bp	gene-SAVERM_RS14230 - 72bp	.	.	.	.	.	.	.	.	.	.	.	ccgcgtaagtctgga	aacgggcggtcgtcagtcgtcggccgcccgca	ttccgagaccccgaa	..((((((((((.(....).))))))))))..	5	-22.100000381469727	+	-
Streptomyces avermitilis	NC_003155.5	3354319	3354327	3354323	gagtcagaaccatgagcaagcacaccctctccgtcctcgtcgagaacaagcccggtgtcctcgcccggatcaccgccctgttctcccggcgcggcttcaaCatcgactcgc	-	WT_3prime_signal_reverse_1533	1000	2.0	.	0.006	3354323	gene-SAVERM_RS14235	gene-SAVERM_RS14240 - 106bp	gene-SAVERM_RS14230 - 554bp	CDS,gene	.	.	.	.	.	.	.	.	.	.	agaacaagcccggtg	tcctcgcccggatcaccgccctgttctcccggcgcggc	ttcaacatcgactcg	.((.((((.(((..((......))..))).)))).)).	5	-13.100000381469727	+	-
Streptomyces avermitilis	NC_003155.5	3356349	3356355	3356351	cgcgtcggctgagctggtgaagtaccggacgacccggaacacccagcgaccgcacccggcgcgctcccctcgcttgcctcacggcacgaggggttttttgTtgcacaggca	-	WT_3prime_signal_reverse_1539	1000	44966	.	0.0	3356351	.	gene-SAVERM_RS14245 - 160bp	gene-SAVERM_RS14240 - 60bp	.	3356359	3356386	TERM_613	100	-8.5	-5.5	cgcacccggcgcgct	cccctcgcttgcc tcac ggca--cgagggg	ttttttgTtgcacag	7	cgcacccggcgcgct	cccctcgcttgcctcacggcacgagggg	ttttttgttgcacag	(((((((..((((....)))))))))))	7	-18.100000381469727	+	+
Streptomyces avermitilis	NC_003155.5	3367410	3367413	3367411	cctgccgtcggcgagttgatcctcccgagcagggccggagcacgtacttagcgcgttctgaggggccttaggtccgccgtaggacacccacggcggatctAaggcccctcg	-	WT_3prime_signal_reverse_1542	1000	44979	.	0.0	3367411	.	gene-SAVERM_RS14280 - 80bp	gene-SAVERM_RS14275 - 119bp	.	.	.	.	.	.	.	.	.	.	.	ctgaggggccttagg	tccgccgtaggacacccacggcgga	tctaaggcccctcgc	((((((((.((....))))))))))	3	-16.399999618530273	+	-
Streptomyces avermitilis	NC_003155.5	3368999	3369003	3369001	caaggagctgatcctggagaagctcggcgtcagcgagggctgagttccgcctttttgcaagccctggggggtgcatcggttccgatgcaccccccaggtaTgcccccggac	-	WT_3prime_signal_reverse_1545	1000	45093	.	0.0	3369001	.	gene-SAVERM_RS14290 - 56bp	gene-SAVERM_RS14285 - 284bp	.	.	.	.	.	.	.	.	.	.	.	cgcctttttgcaagc	cctggggggtgcatcggttccgatgcaccccccagg	tatgcccccggacgc	((((((((((((((((....))))))))))))))))	2	-35.599998474121094	+	-
Streptomyces avermitilis	NC_003155.5	3370509	3370512	3370510	gacgtcctgctgggctgagagggaagttttcaccgtgaccaccacgaccgacgagctggtgtcgtacgaggacgccctggcgtcgtacgaccccgtcatgGgcctcgaggt	-	WT_3prime_signal_reverse_1555	1000	45021	.	0.0	3370510	gene-SAVERM_RS14290	gene-SAVERM_RS14295 - 81bp	gene-SAVERM_RS14285 - 1794bp	CDS,gene	.	.	.	.	.	.	.	.	.	.	ccacgaccgacgagc	tggtgtcgtacgaggacgccctggcgtcgtacgaccccg	tcatgggcctcgagg	.((.(((((((((.(.(......)).))))))))).)).	5	-19.700000762939453	+	-
Streptomyces avermitilis	NC_003155.5	3392228	3392233	3392231	ggcgtgtccgtctgatcggaacacgctcgaagggacgactcatggcactctcccgttcggcacgactgggggccctcgcgaccgcggcggcctcctttctTgtcatcgccg	-	WT_3prime_signal_reverse_1572	1000	44943	.	0.0	3392231	gene-SAVERM_RS14390	gene-SAVERM_RS14395 - 154bp	gene-SAVERM_RS14385 - 1377bp	CDS,gene	3392237	3392264	TERM_621	93	-12.6	-4.4	ccgttcggcacgact	gggggccctcgc gacc gcggcggcctcc	tttctTgtcatcgcc	5	ccgttcggcacgact	gggggccctcgcgaccgcggcggcctcc	tttcttgtcatcgcc	(((((((.((((....)))).)))))))	5	-18.899999618530273	+	+
Streptomyces avermitilis	NC_003155.5	3393793	3393803	3393797	aagcggacgcgaccgagcccgccgcgaaggtcccgcaccaggggtcggctcccgaggagcgcgacgtcctgctcaaggtccaggggctgaccaagcacttCcccatcaaga	-	WT_3prime_signal_reverse_1582	1000	44958	.	0.041	3393797	gene-SAVERM_RS14395	gene-SAVERM_RS14400 - 107bp	gene-SAVERM_RS14390 - 1503bp	CDS,gene	.	.	.	.	.	.	.	.	.	.	gaggagcgcgacgtc	ctgctcaaggtccaggggctgaccaagcac	ttccccatcaagaag	.((((...((((........)))).)))).	2	-8.0	+	-
Streptomyces avermitilis	NC_003155.5	3413076	3413081	3413079	caagacgacctggttcgagatgcgcgtcgccgaccgctgacgcccgcccgcagttgccccacagattcggttccgtgtgcgaatccgtgggggaatcgctTttggatcaac	-	WT_3prime_signal_reverse_1620	1000	1.0	.	0.038	3413079	.	gene-SAVERM_RS14495 - 59bp	gene-SAVERM_RS14490 - 299bp	.	3413081	3413130	TERM_629	76	-8.6	-4.2	cgctgacgcccgccc	gcagttgccccacagattcg gttccgtgtg cgaatccgtgggggaatcgc	tTttggatcaaccga	1	gattcggttccgtgt	gcgaatccgtgggggaatcgc	ttttggatcaaccga	((((.(((.....))).))))	1	-8.699999809265137	+	+
Streptomyces avermitilis	NC_003155.5	3414788	3414791	3414790	gggctcaacggctggaacatgtcctgggagaagtggatcgcgtaagcgctcgtgcggtacgggcccggtgtgctgtgactcagcacaccgggcccgttgtCgttagtcgcc	-	WT_3prime_signal_reverse_1627	1000	45181	.	0.0	3414790	.	gene-SAVERM_RS14505 - 55bp	gene-SAVERM_RS14500 - 23bp	.	3414795	3414831	TERM_630	100	-29.6	-3.5	agcgctcgtgcggta	cgggcccggtgtgctg tgact cagcacaccgggcccg	ttgtCgttagtcgcc	4	agcgctcgtgcggta	cgggcccggtgtgctgtgactcagcacaccgggcccg	ttgtcgttagtcgcc	((((((((((((((((.....))))))))))))))))	4	-36.79999923706055	+	+
Streptomyces avermitilis	NC_003155.5	3439262	3439265	3439265	ctgctccaggtgaacagcccttgacccggttttgaccgctcttaaccggacacgcgtaccctgaccggcctcgcccacaccgggtaaggccggtcttctgCgcacctcacc	+	WT_3prime_signal_forward_951	1000	45172	.	0.0	3439265	.	gene-SAVERM_RS14575 - 74bp	gene-SAVERM_RS14580 - 170bp	region	3439227	3439259	TERM_637	83	-17.0	-3.3	ggacacgcgtaccct	gaccggcctcgccc acacc gggtaaggccggtc	ttctgCgcacctcac	5	ggacacgcgtaccct	gaccggcctcgcccacaccgggtaaggccggtc	ttctgcgcacctcac	(((((((((.((((.....)))).)))))))))	5	-25.399999618530273	+	+
Streptomyces avermitilis	NC_003155.5	3451208	3451210	3451209	ggcccggcccaagcggcggctgctggaggagctggccgacgtgctgtaacccgcccgaccacaagaaatcccccgagcgcaattgcgctcgggggatttcTttgcgtatat	-	WT_3prime_signal_reverse_1641	1000	44961	.	0.001	3451209	.	gene-SAVERM_RS14610 - 51bp	gene-SAVERM_RS14605 - 149bp	.	3451210	3451245	TERM_642	100	-27.8	-3.8	cccgcccgaccacaa	gaaatcccccgagcgc aatt gcgctcgggggatttc	Tttgcgtatattcaa	0	cccgcccgaccacaa	gaaatcccccgagcgcaattgcgctcgggggatttc	tttgcgtatattcaa	((((((((((((((((....))))))))))))))))	0	-32.900001525878906	+	+
Streptomyces avermitilis	NC_003155.5	3457324	3457330	3457328	ggtgcccgagcagggcggcgagaaggaactcgccaaggcgtagttcccccaccactccgagcggctgggtcactcccccgtaggcccggccgctcggttcCactctgcccg	-	WT_3prime_signal_reverse_1642	1000	45171	.	0.0	3457328	.	gene-SAVERM_RS14645 - 56bp	gene-SAVERM_RS14635 - 784bp	.	.	.	.	.	.	.	.	.	.	.	gttcccccaccactc	cgagcggctgggtcactcccccgtaggcccggccgctcgg	ttccactctgcccgg	((((((((((((((((......)).)))))))))))))).	3	-31.299999237060547	+	-
Streptomyces avermitilis	NC_003155.5	3475532	3475535	3475535	agtcgctaaacgctgggagtcatggtggccgagtgaaaattctgctgccgaagtgacagtgcggtcgcgttttaccaaatcttggtaatcgcggccgctgTtacttggagt	-	WT_3prime_signal_reverse_1663	1000	37.4	.	0.0	3475535	.	gene-SAVERM_RS14715 - 103bp	gene-SAVERM_RS14710 - 519bp	.	3475538	3475575	TERM_655	76	-15.7	-3.2	tgccgaagtgacagt	gcggtcgcgttttaccaa atc ttggtaat-cgcggccgc	tgTtacttggagtaa	2	tgccgaagtgacagt	gcggtcgcgttttaccaaatcttggtaatcgcggccgc	tgttacttggagtaa	(((((((((..(((((((...))))))).)))))))))	2	-23.899999618530273	+	+
Streptomyces avermitilis	NC_003155.5	3492550	3492553	3492551	cacctccaaggtggaaacggtggagcgccacctgtccgcataggcccagaggcaccccttctgcgcggaaccccggtcctcctgggccggggttctcttgCgcccgactgt	-	WT_3prime_signal_reverse_1680	1000	127.9	.	0.0	3492551	.	gene-SAVERM_RS14805 - 56bp	gene-SAVERM_RS14800 - 107bp	.	3492557	3492584	TERM_660	85	-19.2	-3.0	caccccttctgcgcg	gaaccccggtcc tcct gggccggggttc	tcttgCgcccgactg	5	caccccttctgcgcg	gaaccccggtcctcctgggccggggttc	tcttgcgcccgactg	((((((((((((....))))))))))))	5	-24.899999618530273	+	+
Streptomyces avermitilis	NC_003155.5	3494163	3494167	3494164	gcgagatcaactccaagatgatcgaggccaccgtcgccccgggccagcggctgttcagtcagcgcggcgcgatgctcgcctacaagggcgaggtgtccttCacgcccaacg	+	WT_3prime_signal_forward_967	1000	0.5	.	0.039	3494164	gene-SAVERM_RS14820	gene-SAVERM_RS14815 - 111bp	gene-SAVERM_RS14825 - 534bp	CDS,gene,region	.	.	.	.	.	.	.	.	.	.	tcagcgcggcgcgat	gctcgcctacaagggcgagg	tgtccttcacgccca	.(((((((....))))))).	7	-12.0	+	-
Streptomyces avermitilis	NC_003155.5	3500515	3500522	3500516	tcacctgagcactgactcccgtacatatgggccggtagggttgggggcggtcgccgctcaaccagggcgaccggttcctgccttacggcgggaaccgggtCctgtccgagg	+	WT_3prime_signal_forward_981	1000	45036	.	0.0	3500516	.	gene-SAVERM_RS14850 - 85bp	gene-SAVERM_RS14855 - 164bp	region	.	.	.	.	.	.	.	.	.	.	cgctcaaccagggcg	accggttcctgccttacggcgggaaccggg	tcctgtccgagggca	.((((((((((((....)))))))))))).	1	-25.399999618530273	+	-
Streptomyces avermitilis	NC_003155.5	3505725	3505727	3505727	gcggggttccggcccagcagtcccggtaacacctgagcaccgcgctcatcgagcgcaccggcacagccccccgccactccggtggcagggggctttgtccCgttctagcgt	+	WT_3prime_signal_forward_1000	1000	45174	.	0.0	3505727	.	gene-SAVERM_RS14860 - 70bp	gene-SAVERM_RS14865 - 17bp	region	3505692	3505719	TERM_663	93	-18.4	-3.9	gagcgcaccggcaca	gccccccgccac tccg gtggcagggggc	tttgtccCgttctag	7	gagcgcaccggcaca	gccccccgccactccggtggcagggggc	tttgtcccgttctag	((((((.(((((....))))).))))))	7	-22.5	+	+
Streptomyces avermitilis	NC_003155.5	3509957	3509959	3509959	gaagcgggacgtgtaggccccctgggaacgaacgctcgaacccggtcagaacctgggcgcgttacgggaccgctgcacccgcagggtgcggcggtccttcGcgttccagca	+	WT_3prime_signal_forward_1001	1000	20.0	.	0.0	3509959	.	gene-SAVERM_RS14880 - 83bp	gene-SAVERM_RS14890 - 498bp	region	3509928	3509952	TERM_664	84	-19.3	-2.8	gggcgcgttacggga	ccgctgcaccc gca gggtgcggcgg	tccttcGcgttccag	6	cctgggcgcgttacg	ggaccgctgcacccgcagggtgcggcggtcc	ttcgcgttccagcac	((((((((((((((...))))))))))))))	3	-29.399999618530273	+	+
Streptomyces avermitilis	NC_003155.5	3512933	3512937	3512936	actcggacccggtgatctgacggccgcgcacgacagtcgcgtacggaatccacgtaccgaatacaagagggccgggtccgctttcggactcggccctcggTcgtaggtgag	-	WT_3prime_signal_reverse_1696	1000	45047	.	0.016	3512936	.	gene-SAVERM_RS14905 - 80bp	gene-SAVERM_RS14895 - 959bp	.	.	.	.	.	.	.	.	.	.	.	ccacgtaccgaatac	aagagggccgggtccgctttcggactcggccctcgg	tcgtaggtgaggcgt	..((((((((((((((....))))))))))))))..	0	-30.399999618530273	+	-
Streptomyces avermitilis	NC_003155.5	3512971	3512975	3512974	gctccggctgttctgagcactccggtacgagtcaggttcaagtccggtacgcctcacctacgaccgagggccgagtccgaaagcggacccggccctcttgTattcggtacg	+	WT_3prime_signal_forward_1006	1000	45072	.	0.0	3512974	.	gene-SAVERM_RS14900 - 82bp	gene-SAVERM_RS14925 - 5196bp	region	3512939	3512970	TERM_665	100	-21.6	-3.7	gcctcacctacgacc	gagggccgagtccg aaag cggacccggccctc	ttgTattcggtacgt	3	gcctcacctacgacc	gagggccgagtccgaaagcggacccggccctc	ttgtattcggtacgt	((((((((.(((((....))))).))))))))	3	-25.899999618530273	+	+
Streptomyces avermitilis	NC_003155.5	3525894	3525896	3525895	ggtggcattgaggacctcaaggccaacgccaaggagctcggcgtctcctgagccccgtgctcaccatgagggggtgggtgcgtcccaccccctcatgtacGcctactagaa	-	WT_3prime_signal_reverse_1721	1000	981.0	.	0.0	3525895	.	gene-SAVERM_RS14970 - 49bp	gene-SAVERM_RS14965 - 60bp	.	.	.	.	.	.	.	.	.	.	.	gccccgtgctcacca	tgagggggtgggtgcgtcccaccccctca	tgtacgcctactaga	((((((((((((.....))))))))))))	5	-26.100000381469727	+	-
Streptomyces avermitilis	NC_003155.5	3556025	3556029	3556026	tccgcggcctcgagagcctgcccatcacctggtgacatccggcaccgcaccgcggcgaccagcgggcccagcaggttcaccaacctgctgggcccgctgaCttctgcctgc	+	WT_3prime_signal_forward_1025	1000	45115	.	0.0	3556026	.	gene-SAVERM_RS15035 - 65bp	gene-SAVERM_RS15085 - 78901bp	region	.	.	.	.	.	.	.	.	.	.	gcaccgcggcgacca	gcgggcccagcaggttcaccaacctgctgggcccgc	tgacttctgcctgcc	((((((((((((((((....))))))))))))))))	3	-35.099998474121094	+	-
Streptomyces avermitilis	NC_003155.5	3633795	3633798	3633797	caatgaccaggctccacgcgtcatcgaggagatcgcccgggtcagttcgtccgtcgcttcgtagcactcgccgggtgcggctcgggccgcaccacggtctCcgcgcagggc	-	WT_3prime_signal_reverse_1799	1000	37.0	.	0.0	3633797	.	gene-SAVERM_RS15080 - 36bp	gene-SAVERM_RS15075 - 630bp	.	.	.	.	.	.	.	.	.	.	.	gcttcgtagcactcg	ccgggtgcggctcgggccgcaccacgg	tctccgcgcagggcc	(((((((((((....)))))))).)))	3	-20.700000762939453	+	-
Streptomyces avermitilis	NC_003155.5	3641464	3641469	3641466	acccgacctcgaggtggcgaattgacagcccctgacgcggggcgtggcataggcacgggaatcacaggggccgatgggttctctgggggttccttccgcaTcctccacgtc	-	WT_3prime_signal_reverse_1815	1000	45020	.	0.0	3641466	gene-SAVERM_RS15110	gene-SAVERM_RS15115 - 73bp	gene-SAVERM_RS15105 - 729bp	CDS,gene	.	.	.	.	.	.	.	.	.	.	cgtggcataggcacg	ggaatcacaggggccgatgggttctctgggggttcc	ttccgcatcctccac	((((((.((((((((....))))).)))..))))))	7	-16.700000762939453	+	-
Streptomyces avermitilis	NC_003155.5	3644358	3644360	3644360	cgaggcccgcttcggcaaggctgccgctgccaagaagtagcgagcccacagcgccggtctccggtgcctccgtaccgggggcatcgggaccggcgctttgCggtgcagcca	-	WT_3prime_signal_reverse_1835	1000	3361.8	.	0.0	3644360	.	gene-SAVERM_RS15130 - 61bp	gene-SAVERM_RS15125 - 112bp	.	3644365	3644410	TERM_684	100	-31.3	-3.6	agtagcgagcccaca	gcgccggtctccggtgcctccg tac cgggggcatcgg-gaccggcgc	tttgCggtgcagcca	4	.	.	.	.	.	.	-	+
Streptomyces avermitilis	NC_003155.5	3646274	3646276	3646275	ttcagaagacgacgccgatgccgggcaacggcaacgactgacgcgtctgcttcagaggggccgcccccgacaccgaccgaccggtgccgggggcggccctTttccgttgca	-	WT_3prime_signal_reverse_1839	1000	67.3	.	0.0	3646275	.	gene-SAVERM_RS15140 - 59bp	gene-SAVERM_RS15135 - 296bp	.	3646277	3646318	TERM_685	100	-30.2	-4.3	gcgtctgcttcagag	gggccgcccccgacaccg accgac cggtgccgggggcggccc	tTttccgttgcacgt	1	cgtctgcttcagagg	ggccgcccccgacaccgaccgaccggtgccgggggcggcc	cttttccgttgcacg	(((((((((((.(((((......))))).)))))))))))	2	-37.0	+	+
Streptomyces avermitilis	NC_003155.5	3649894	3649900	3649896	gggttttggggggtaacccccggtaaccccatgctgcaccccatgaggggtgcacggggggcttacgacacgcatcgtgcgcctcccgtgcgccctatgtCgccacagaac	-	WT_3prime_signal_reverse_1856	1000	45111	.	0.0	3649896	.	gene-SAVERM_RS41630 - 176bp	gene-SAVERM_RS15145 - 156bp	.	3649902	3649949	TERM_686	93	-23.5	-2.9	gctgcaccccatgag	gggtgcacggggggcttacga cacgca tcgtgcgcctcccgtgcgccc	tatgtCgccacagaa	5	.	.	.	.	.	.	-	+
Streptomyces avermitilis	NC_003155.5	3656027	3656034	3656033	gccgggggcactcgcctacaaccagcacagttcatgcgctgaccagggcggatgccatgaacaaagagtcggactcagtctcactgagtccgactctttgTcgttgtctgt	+	WT_3prime_signal_forward_1032	1000	45025	.	0.0	3656033	.	gene-SAVERM_RS15175 - 85bp	gene-SAVERM_RS15195 - 4187bp	region	3655994	3656032	TERM_689	100	-27.8	-2.9	ggcggatgccatgaa	caaagagtcggactcagt ctc actgagtccgactctttg	Tcgttgtctgtcact	0	.	.	.	.	.	.	-	+
Streptomyces avermitilis	NC_003155.5	3656027	3656034	3656033	gccgggggcactcgcctacaaccagcacagttcatgcgctgaccagggcggatgccatgaacaaagagtcggactcagtctcactgagtccgactctttgTcgttgtctgt	+	WT_3prime_signal_forward_1032	1000	45025	.	0.0	3656033	.	gene-SAVERM_RS15175 - 85bp	gene-SAVERM_RS15195 - 4187bp	region	3655998	3656028	TERM_691	100	-22.8	-4.1	gatgccatgaacaaa	gagtcggactcagt ctc actgagtccgactc	tttgTcgttgtctgt	4	.	.	.	.	.	.	-	+
Streptomyces avermitilis	NC_003155.5	3661140	3661142	3661141	caaacacggcgcaagctcgcaggtatgtagagcatcgcatgcggggcgttgatggacggcgacgggctaggtcgcaatgcaacttgtcggtcttggccccAcgaggtcggc	-	WT_3prime_signal_reverse_1869	1000	44930	.	0.0	3661141	.	gene-SAVERM_RS40075 - 128bp	gene-SAVERM_RS15185 - 1903bp	.	.	.	.	.	.	.	.	.	.	.	gggcgttgatggacg	gcgacgggctaggtcgcaatgcaacttgtcgg	tcttggccccacgag	(((((.......)))))...............	10	-8.5	+	-
Streptomyces avermitilis	NC_003155.5	3664158	3664161	3664160	caaaacgacgtctccgagctgatgcaagccgcggacctggactggtaacagcaacagaggatcccggcacggcgctgacgctgctgtgccgggcgtctccTcctggccgaa	-	WT_3prime_signal_reverse_1897	1000	53.6	.	0.0	3664160	.	gene-SAVERM_RS15210 - 52bp	gene-SAVERM_RS15200 - 240bp	.	.	.	.	.	.	.	.	.	.	.	gtaacagcaacagag	gatcccggcacggcgctgacgctgctgtgccgggcgtc	tcctcctggccgaat	((((((((((((((((....)).))))))))))).)))	3	-26.200000762939453	+	-
Streptomyces avermitilis	NC_003155.5	3672365	3672371	3672371	acctgacgctttcacccaccccccgcgcttgccgagggcgcacaatcgccccgccctggcacgccccaaagtctgtcctcaaagagaggacagacccgtaTcccccacgct	-	WT_3prime_signal_reverse_1910	1000	45144	.	0.0	3672371	.	gene-SAVERM_RS15235 - 95bp	gene-SAVERM_RS43920 - 1409bp	.	.	.	.	.	.	.	.	.	.	.	gccctggcacgcccc	aaagtctgtcctcaaagagaggacagacccg	tatcccccacgctgt	...((((((((((.....))))))))))...	2	-18.0	+	-
Streptomyces avermitilis	NC_003155.5	3679072	3679077	3679074	ctccgtgcgacgcaccaggcggtgcccgcgcagttgccggccgcatctgacgagctcggcttcccagccgttctcggtcccaatcaggtgcggccgtttaTacagcccggc	+	WT_3prime_signal_forward_1042	1000	45171	.	0.0	3679074	.	gene-SAVERM_RS15255 - 110bp	gene-SAVERM_RS42365 - 2876bp	region	.	.	.	.	.	.	.	.	.	.	acgagctcggcttcc	cagccgttctcggtcccaatcaggtgcggccg	tttatacagcccggc	..(((((.((.(((....))).)).)))))..	4	-10.199999809265137	+	-
Streptomyces avermitilis	NC_003155.5	3687406	3687411	3687409	gcggtcgccgttccattcttgtcggtggggttcctgggacgcttgctgagtgcggcggacgcgctgctggaggcgggcgaggaaccgaccgacctcttccTgcgccgctcg	-	WT_3prime_signal_reverse_1958	1000	45139	.	0.001	3687409	.	gene-SAVERM_RS15290 - 182bp	gene-SAVERM_RS42360 - 6240bp	.	.	.	.	.	.	.	.	.	.	.	gcggacgcgctgctg	gaggcgggcgaggaaccgaccgacctc	ttcctgcgccgctcg	(((((((.((......)).))).))))	4	-11.100000381469727	+	-
Streptomyces avermitilis	NC_003155.5	3709511	3709515	3709512	tctgatctcgtcgaaccggacgaggagttgaaggcctggcagacggaccgcacgcgcgccccgatcgccacgaagatcgtggtggcgggcggcttcggcgCcggcaagacc	-	WT_3prime_signal_reverse_1977	1000	44991	.	0.0	3709512	gene-SAVERM_RS15385	gene-SAVERM_RS15390 - 102bp	gene-SAVERM_RS15380 - 529bp	CDS,gene	.	.	.	.	.	.	.	.	.	.	agacggaccgcacgc	gcgccccgatcgccacgaagatcgtggtggcgggcggc	ttcggcgccggcaag	((..((((.(((((((((...)))))))))))))..))	7	-23.399999618530273	+	-
Streptomyces avermitilis	NC_003155.5	3727908	3727911	3727910	agcagttggtgcgagaggtgttcgaggcgtaggtctcggacacacaccgacaccgagggcccggctccgagttctaacgactcggggccgggccctcgctTtgtacctcag	+	WT_3prime_signal_forward_1068	1000	45007	.	0.0	3727910	.	gene-SAVERM_RS15455 - 67bp	gene-SAVERM_RS15465 - 4432bp	region	3727862	3727908	TERM_702	100	-28.1	-3.9	ggacacacaccgaca	ccgagggcccggctccgagtt ctaac gactcggggccgggccctcgc	tTtgtacctcaggtc	1	acacaccgacaccga	gggcccggctccgagttctaacgactcggggccgggccc	tcgctttgtacctca	(((((((((((((((((.....)))))))))))))))))	5	-37.400001525878906	+	+
Streptomyces avermitilis	NC_003155.5	3736192	3736195	3736194	gttcggcaagatcgtactgaccacgacctgacggctgttcgctcctcccgtctcccgtctcccgtctgcggcgggcccggttcaccgggcccgccgttcgTgtgtccgcat	-	WT_3prime_signal_reverse_1990	1000	45190	.	0.0	3736194	.	gene-SAVERM_RS15490 - 69bp	gene-SAVERM_RS15485 - 98bp	.	3736199	3736226	TERM_705	100	-25.6	-3.3	cccgtctcccgtctg	cggcgggcccgg ttca ccgggcccgccg	ttcgTgtgtccgcat	4	cccgtctcccgtctg	cggcgggcccggttcaccgggcccgccg	ttcgtgtgtccgcat	((((((((((((....))))))))))))	4	-29.299999237060547	+	+
Streptomyces avermitilis	NC_003155.5	3742063	3742066	3742064	agccctggagggcccggcacggtggtcaagatctgaccctgcgccgctcccgtgacggcgcatgccgaagggcggtacgggaatcccgtaccgccccttcAcgcacgtacc	-	WT_3prime_signal_reverse_1999	1000	45171	.	0.0	3742064	.	gene-SAVERM_RS15515 - 98bp	gene-SAVERM_RS15495 - 3339bp	.	.	.	.	.	.	.	.	.	.	.	gacggcgcatgccga	agggcggtacgggaatcccgtaccgcccc	ttcacgcacgtaccg	.((((((((((((...)))))))))))).	3	-26.0	+	-
Streptomyces avermitilis	NC_003155.5	3742096	3742101	3742098	acgagcggacgcagtcgttcctgtcgaaggtgctctagcgtcgaaggtgctgtagcggtacgtgcgtgaaggggcggtacgggattcccgtaccgcccttCggcatgcgcc	+	WT_3prime_signal_forward_1096	1000	47.0	.	0.0	3742098	.	gene-SAVERM_RS15510 - 61bp	gene-SAVERM_RS15520 - 932bp	region	.	.	.	.	.	.	.	.	.	.	ggtacgtgcgtgaag	gggcggtacgggattcccgtaccgccc	ttcggcatgcgccgt	((((((((((((...))))))))))))	2	-25.0	+	-
Streptomyces avermitilis	NC_003155.5	3744590	3744606	3744592	actacatcgcccagatcgacaagatcttctgggagaccaagaaggcctgatcctggatcaagccgtttgacccgcgaccctgtcggtcgctcggtcttccTgcccgcaccc	+	WT_3prime_signal_forward_1105	1000	45082	.	0.0	3744592	.	gene-SAVERM_RS15530 - 49bp	gene-SAVERM_RS15540 - 891bp	region	.	.	.	.	.	.	.	.	.	.	caagccgtttgaccc	gcgaccctgtcggtcgc	tcggtcttcctgccc	((((((.....))))))	10	-9.100000381469727	+	-
Streptomyces avermitilis	NC_003155.5	3744590	3744606	3744592	actacatcgcccagatcgacaagatcttctgggagaccaagaaggcctgatcctggatcaagccgtttgacccgcgaccctgtcggtcgctcggtcttccTgcccgcaccc	+	WT_3prime_signal_forward_1105	1000	45082	.	0.0	3744592	.	gene-SAVERM_RS15530 - 49bp	gene-SAVERM_RS15540 - 891bp	region	.	.	.	.	.	.	.	.	.	.	caagccgtttgaccc	gcgaccctgtcggtcgc	tcggtcttcctgccc	((((((.....))))))	10	-9.100000381469727	+	-
Streptomyces avermitilis	NC_003155.5	3746555	3746558	3746556	caaccgcctcatcgacctggccctgctggtcggcgacaccctctgacggcagcggcaacgacggagtccggcgggcaacgacgccccgccggactccgcaTgtgtgcggcc	+	WT_3prime_signal_forward_1113	1000	205.1	.	0.0	3746556	.	gene-SAVERM_RS15540 - 54bp	gene-SAVERM_RS15545 - 304bp	region	.	.	.	.	.	.	.	.	.	.	acggcagcggcaacg	acggagtccggcgggcaacgacgccccgccggactccgca	tgtgtgcggccgctt	.(((((((((((((((......).))))))))))))))..	0	-33.0	+	-
Streptomyces avermitilis	NC_003155.5	3752035	3752039	3752038	gacctcgaattacgtgaagggtaggtgtcaagagcaatggacattacgcggatacctggttcggcgatcggcgcggtcgtggccggcgccgacttttcagGcaccatcgac	+	WT_3prime_signal_forward_1147	1000	45079	.	0.0	3752038	gene-SAVERM_RS15565	gene-SAVERM_RS15560 - 74bp	gene-SAVERM_RS42725 - 895bp	CDS,gene,region	.	.	.	.	.	.	.	.	.	.	tacgcggatacctgg	ttcggcgatcggcgcggtcgtggccggcgccgac	ttttcaggcaccatc	.((((((.(((((.((....))))))))))))).	7	-19.799999237060547	+	-
Streptomyces avermitilis	NC_003155.5	3752904	3752912	3752910	ccggctcctgcgcaaggtcgtcacgatcttcgacgacccggcggagccgtggcacccggaggacgcggcgtgatgccgcgcgggccgaggcggtgtcactCgcgcgtcagc	+	WT_3prime_signal_forward_1156	1000	0.6	.	0.01	3752910	.	gene-SAVERM_RS15565 - 22bp	gene-SAVERM_RS42725 - 22bp	region	.	.	.	.	.	.	.	.	.	.	ggcacccggaggacg	cggcgtgatgccgcgcgggccgaggcgg	tgtcactcgcgcgtc	(.(((((....))))).)((....))..	7	-9.800000190734863	+	-
Streptomyces avermitilis	NC_003155.5	3769616	3769620	3769619	cgcccagcgtctccgcccgctccggccccaccccgcacgcgtcgctacttctcgtcctgcacgttcccgggcctccggataccgagcgcccgggtcgtggCcgggttcacg	+	WT_3prime_signal_forward_1183	1000	44986	.	0.001	3769619	.	gene-SAVERM_RS15650 - 107bp	gene-SAVERM_RS15660 - 530bp	region	.	.	.	.	.	.	.	.	.	.	ctcgtcctgcacgtt	cccgggcctccggataccgagcgcccggg	tcgtggccgggttca	((((((((((.((...))))).)))))))	6	-19.5	+	-
Streptomyces avermitilis	NC_003155.5	3771839	3771841	3771841	gtacgcatctcccgcccccgagccgcagcgcgcagtacccccgatgcgcatagcacgagcacggtgaaccccggaccatcaactggtccggggttcattgCtgttcttcgc	+	WT_3prime_signal_forward_1187	1000	200.3	.	0.0	3771841	.	gene-SAVERM_RS15665 - 144bp	gene-SAVERM_RS15675 - 2131bp	region	.	.	.	.	.	.	.	.	.	.	atagcacgagcacgg	tgaaccccggaccatcaactggtccggggttca	ttgctgttcttcgcc	((((((((((((((.....))))))))))))))	3	-27.299999237060547	+	-
Streptomyces avermitilis	NC_003155.5	3786870	3786874	3786874	tcgcggtggagggcacggtcgacctcgacgaggacttctgacggttcagcccgctcagcaccggacgacgccgggccgcacacgcggcccggcgtcgtcaTgtcccgccct	+	WT_3prime_signal_forward_1224	1000	44939	.	0.0	3786874	.	gene-SAVERM_RS15720 - 56bp	gene-SAVERM_RS15725 - 89bp	region	3786839	3786870	TERM_724	100	-28.8	-2.6	ccgctcagcaccgga	cgacgccgggccgc acac gcggcccggcgtcg	tcaTgtcccgccctc	3	ccgctcagcaccgga	cgacgccgggccgcacacgcggcccggcgtcg	tcatgtcccgccctc	((((((((((((((....))))))))))))))	3	-33.5	+	+
Streptomyces avermitilis	NC_003155.5	3793302	3793309	3793306	ggctgggtaacccatgggtaatgagcgcccgtccgacgggacgtggttggatgcgagggagagcgtgttcgggggcgcaggccggcccatggccgtactgActtcaaagga	-	WT_3prime_signal_reverse_2044	1000	44986	.	0.043	3793306	.	gene-SAVERM_RS15760 - 88bp	gene-SAVERM_RS15755 - 47bp	.	.	.	.	.	.	.	.	.	.	.	tgcgagggagagcgt	gttcgggggcgcaggccggcccatggccgtac	tgacttcaaaggacc	.......(((....)))((((...))))....	2	-11.199999809265137	+	-
Streptomyces avermitilis	NC_003155.5	3796254	3796258	3796255	gacaccccaggagtcgtgaacgcgcctgcccgttcgggcaggcgccgggttcatcacccgaacgtgctaatccgcgggtcgtagacccgcggattcgctgGttgcggcccc	-	WT_3prime_signal_reverse_2046	1000	59.0	.	0.0	3796255	.	gene-SAVERM_RS15770 - 79bp	gene-SAVERM_RS15765 - 111bp	.	3796258	3796290	TERM_728	90	-22.1	-2.7	tcatcacccgaacgt	gctaatccgcgggtc gta gacccgcggattcgc	tgGttgcggcccccg	2	tcatcacccgaacgt	gctaatccgcgggtcgtagacccgcggattcgc	tggttgcggcccccg	((.((((((((((((...)))))))))))).))	2	-23.899999618530273	+	+
Streptomyces avermitilis	NC_003155.5	3813045	3813047	3813046	tagctcgctgggctcataacccagaggtcgcaggttcaaatcctgtccccgctactgaaggccgagggccggaatccttaagggattccggccctcggtgTttctacggct	-	WT_3prime_signal_reverse_2064	1000	45064	.	0.0	3813046	.	gene-SAVERM_RS15855 - 46bp	gene-SAVERM_RS15845 - 902bp	.	3813047	3813087	TERM_732	100	-24.1	-3.9	gtccccgctactgaa	ggccgagggccggaatcct taa gggattccggccctcggtg	Tttctacggctcgtg	0	ccccgctactgaagg	ccgagggccggaatccttaagggattccggccctcgg	tgtttctacggctcg	(((((((((((((((((...)))))))))))))))))	2	-35.5	+	+
Streptomyces avermitilis	NC_003155.5	3815409	3815412	3815410	tagctcgctgggctcataacccagaggtcgcaggttcaaatcctgtccccgctactgaagacgaaggcccggatcctgatcaaggatccgggccttcgtcGtgtgccgcga	-	WT_3prime_signal_reverse_2065	1000	69.5	.	0.0	3815410	.	gene-SAVERM_RS15865 - 45bp	gene-SAVERM_RS15860 - 182bp	.	3815413	3815449	TERM_736	95	-26.8	-2.6	ccccgctactgaaga	cgaaggcccggatcct gatca aggatccgggccttcg	tcGtgtgccgcgacg	2	.	.	.	.	.	.	-	+
Streptomyces avermitilis	NC_003155.5	3819372	3819377	3819375	ccgcaccggcaagacggccgacctgccgaagtgcaccaccaagggctgaccaccgtcgcctgtacgtaggcgccgccatcaggcctggcgccatttcccgTacgtaagcgg	-	WT_3prime_signal_reverse_2081	1000	44930	.	0.0	3819375	.	gene-SAVERM_RS15880 - 50bp	gene-SAVERM_RS15870 - 801bp	.	.	.	.	.	.	.	.	.	.	.	ccgtcgcctgtacgt	aggcgccgccatcaggcctggcgcca	tttcccgtacgtaag	.(((((((((....)))..)))))).	7	-17.100000381469727	+	-
Streptomyces avermitilis	NC_003155.5	3820553	3820555	3820555	acgcgcgtttccgcgaggccatggagaagtcccactcgggtacctgagaccgggcagcggaggccgcggggccgcccctgtgcggacggccccgacggtgCgttgacagac	-	WT_3prime_signal_reverse_2092	1000	99.2	.	0.0	3820555	.	gene-SAVERM_RS43305 - 54bp	gene-SAVERM_RS15880 - 29bp	.	.	.	.	.	.	.	.	.	.	.	accgggcagcggagg	ccgcggggccgcccctgtgcggacggccccgacgg	tgcgttgacagaccc	(((((((((((.((......)).)))))))).)))	2	-25.200000762939453	+	-
Streptomyces avermitilis	NC_003155.5	3824913	3824917	3824917	tccggctgctggaggcgacacgctcacgcctgtgagcctcgcgggaagagtgtgaggcgagacgtgtaaggggcggccgcactggcggccgccccttacgTctgctttctg	+	WT_3prime_signal_forward_1244	1000	45047	.	0.0	3824917	.	gene-SAVERM_RS15900 - 62bp	gene-SAVERM_RS15925 - 4096bp	region	.	.	.	.	.	.	.	.	.	.	gtgtgaggcgagacg	tgtaaggggcggccgcactggcggccgccccttacg	tctgctttctggacg	.(((((((((((((((....))))))))))))))).	0	-35.29999923706055	+	-
Streptomyces avermitilis	NC_003155.5	3824913	3824917	3824917	tccggctgctggaggcgacacgctcacgcctgtgagcctcgcgggaagagtgtgaggcgagacgtgtaaggggcggccgcactggcggccgccccttacgTctgctttctg	+	WT_3prime_signal_forward_1244	1000	45047	.	0.0	3824917	.	gene-SAVERM_RS15900 - 62bp	gene-SAVERM_RS15925 - 4096bp	region	3824881	3824916	TERM_740	100	-27.0	-3.1	gtgtgaggcgagacg	tgtaaggggcggccgc actg gcggccgccccttacg	Tctgctttctggacg	0	gtgtgaggcgagacg	tgtaaggggcggccgcactggcggccgccccttacg	tctgctttctggacg	.(((((((((((((((....))))))))))))))).	0	-35.29999923706055	+	+
Streptomyces avermitilis	NC_003155.5	3832660	3832661	3832661	ggccttccgtgggcctgaaccctggagtgatccagcctgatcgactcaggccggcgccttcagggccgcggaaccccacccgggatccgcggcccttctgTttgtccccaa	-	WT_3prime_signal_reverse_2109	1000	541.6	.	0.0	3832661	.	gene-SAVERM_RS40100 - 61bp	gene-SAVERM_RS15940 - 115bp	.	3832667	3832699	TERM_745	100	-22.0	-3.9	aggccggcgccttca	gggccgcggaaccc caccc gggatccgcggccc	ttctgTttgtcccca	5	aggccggcgccttca	gggccgcggaaccccacccgggatccgcggccc	ttctgtttgtcccca	((((((((((.(((.....))).))))))))))	5	-28.0	+	+
Streptomyces avermitilis	NC_003155.5	3835969	3835972	3835970	ccttcgctggcccaggtcaagcagaagatcggcgcgtagcgggggcgctttcggtgcgctgccgtgcgggcggtccttgaggagactcgaggaccgccttCtgcttgcggt	+	WT_3prime_signal_forward_1247	1000	479.2	.	0.0	3835970	.	gene-SAVERM_RS15955 - 61bp	gene-SAVERM_RS15985 - 10452bp	region	3835938	3835967	TERM_746	93	-20.1	-3.5	gtgcgctgccgtgcg	ggcggtccttgag gaga ctcgaggaccgcc	ttCtgcttgcggtgc	2	gtgcgctgccgtgcg	ggcggtccttgaggagactcgaggaccgcc	ttctgcttgcggtgc	(((((((((((((....)))))))))))))	2	-26.5	+	+
Streptomyces avermitilis	NC_003155.5	3852618	3852621	3852619	tgatcggctgggtcaaccagatcgagccgaacaagccggtgtactaggcgcacgtcctttccggaggggctcggcaccacgtgtgccgggcccctttccgTcgcccgggct	-	WT_3prime_signal_reverse_2115	1000	267.6	.	0.0	3852619	.	gene-SAVERM_RS16000 - 52bp	gene-SAVERM_RS15980 - 6372bp	.	3852626	3852654	TERM_748	95	-19.6	-3.6	cacgtcctttccgga	ggggctcggcac cacgt gtgccgggcccc	tttccgTcgcccggg	6	cacgtcctttccgga	ggggctcggcaccacgtgtgccgggcccc	tttccgtcgcccggg	((((((((((((.....))))))))))))	6	-25.399999618530273	+	+
Streptomyces avermitilis	NC_003155.5	3862774	3862776	3862776	gctggacatctcgcaggtctcggtgaagtagcgccgtgagcgaggcacttgtcgcctcccaggccgccgggacgggtacgcccgtcccggcggtttcgggGgcccgtcagt	-	WT_3prime_signal_reverse_2133	1000	45018	.	0.026	3862776	gene-SAVERM_RS16035	gene-SAVERM_RS16040 - 70bp	gene-SAVERM_RS16030 - 1012bp	CDS,gene	3862784	3862813	TERM_749	100	-26.5	-3.5	ttgtcgcctcccagg	ccgccgggacggg tacg cccgtcccggcgg	tttcgggGgcccgtc	7	ttgtcgcctcccagg	ccgccgggacgggtacgcccgtcccggcgg	tttcgggggcccgtc	(((((((((((((....)))))))))))))	7	-30.5	+	+
Streptomyces avermitilis	NC_003155.5	3875969	3875972	3875971	ggggtcacccaggtgattcgggggagctgacgggccgcaccggccccggggcacgcagagccccgtacgacatcgggtgatgtcgtacggggctctgaagTctgtgagacg	-	WT_3prime_signal_reverse_2145	1000	45176	.	0.0	3875971	.	gene-SAVERM_RS16095 - 70bp	gene-SAVERM_RS16090 - 455bp	.	3875972	3876018	TERM_756	95	-24.7	-2.9	accggccccggggca	c-gcagagccccgtacgacatc gggt gatgtcgtacggggctctgaag	Tctgtgagacgtccg	0	cccggggcacgcaga	gccccgtacgacatcgggtgatgtcgtacggggc	tctgaagtctgtgag	(((((((((((((((....)))))))))))))))	7	-29.899999618530273	+	+
Streptomyces avermitilis	NC_003155.5	3886231	3886232	3886232	gggcgcgtacgggcgcgggatgagcgcgtacgggctgggcttctcggtgatcaaggacatcgcggcgtacgcgtagcgcggacgcggcagggttgccgtaCgggcaggcct	-	WT_3prime_signal_reverse_2156	1000	44987	.	0.001	3886232	.	gene-SAVERM_RS16145 - 25bp	gene-SAVERM_RS16125 - 3426bp	.	.	.	.	.	.	.	.	.	.	.	ctcggtgatcaagga	catcgcggcgtacgcgtagcgcggacgcggcaggg	ttgccgtacgggcag	....((.((((.((((...)))).)))).))....	8	-15.899999618530273	+	-
Streptomyces avermitilis	NC_003155.5	3891123	3891128	3891124	gagtggaacacggccgaactccgctgagcggcgtattgcggatcagcatctgggagaccgactctctgccctggtggacggggagctcggtcatgagtcgCgcgagcgtgt	-	WT_3prime_signal_reverse_2171	1000	45108	.	0.004	3891124	gene-SAVERM_RS16160	gene-SAVERM_RS16165 - 95bp	gene-SAVERM_RS43730 - 1041bp	CDS,gene	.	.	.	.	.	.	.	.	.	.	tcagcatctgggaga	ccgactctctgccctggtggacggggagctcgg	tcatgagtcgcgcga	(((((((((((.((....)).))))))).))))	10	-17.399999618530273	+	-
Streptomyces avermitilis	NC_003155.5	3892951	3892955	3892953	gacgctctcggcgacgccctcaagaaggtcgtcggctgacgcggaaacgaccataccctttcagctgccccggcatcctcgtaggtgccggggcgctgctTttccaggagt	-	WT_3prime_signal_reverse_2177	1000	906.3	.	0.0	3892953	.	gene-SAVERM_RS38950 - 60bp	gene-SAVERM_RS16165 - 1027bp	.	3892955	3892993	TERM_760	90	-16.1	-4.1	aacgaccataccctt	tcagctgccccggcatcct cgt agg-tgccggggc-gctgc	tTttccaggagtacg	1	aacgaccataccctt	tcagctgccccggcatcctcgtaggtgccggggcgctgc	ttttccaggagtacg	.((((.(((((((((((......))))))))))))))).	1	-29.700000762939453	+	+
Streptomyces avermitilis	NC_003155.5	3901578	3901580	3901579	accccttcatcgcggcgctgcccccgatgaaccagtaagtccccgcacatccgtgccgtctcggtcccgttcggcgcccctgccgcacgggaccgaggcgTttggcgcccg	-	WT_3prime_signal_reverse_2183	1000	655.8	.	0.0	3901579	.	gene-SAVERM_RS16220 - 62bp	gene-SAVERM_RS16215 - 165bp	.	3901580	3901623	TERM_762	100	-26.8	-3.5	cccgcacatccgtgc	cgtctcggtcccgttcggcg cccc tgccgcacgggaccgaggcg	Tttggcgcccgtacg	0	gcacatccgtgccgt	ctcggtcccgttcggcgcccctgccgcacgggaccgaggc	gtttggcgcccgtac	(((((((((((.((((......)))).)))))))))))..	1	-31.299999237060547	+	+
Streptomyces avermitilis	NC_003155.5	3908111	3908115	3908113	caccacgaacggcgccgcgcggaccgcggtcatcgacacggacccgagctagtccgtacgcgaccaggggcatccggcgacgaccgggtgccccttcgtcGtacccggggc	-	WT_3prime_signal_reverse_2186	1000	44953	.	0.0	3908113	.	gene-SAVERM_RS42735 - 47bp	gene-SAVERM_RS16250 - 236bp	.	3908120	3908147	TERM_763	76	-16.3	-3.2	gtccgtacgcgacca	ggggcatccgg cgacga ccgggtgcccc	ttcgtcGtacccggg	6	gtccgtacgcgacca	ggggcatccggcgacgaccgggtgcccc	ttcgtcgtacccggg	(((((((((((......)))))))))))	6	-23.0	+	+
Streptomyces avermitilis	NC_003155.5	3914924	3914928	3914926	cgagctgacgacgaacatcgcgggcatgatcgggagcatcaagttctgatcgcgcgggacgtgggctccgagaggcaagcgtgcggagcccgctcctgtcCgtcctgttcc	-	WT_3prime_signal_reverse_2202	1000	88.7	.	0.0	3914926	.	gene-SAVERM_RS16290 - 50bp	gene-SAVERM_RS16275 - 1266bp	.	.	.	.	.	.	.	.	.	.	.	agttctgatcgcgcg	ggacgtgggctccgagaggcaagcgtgcggagcccgctcc	tgtccgtcctgttcc	(((.((((((((((...(.....)...)))))))))))))	4	-24.399999618530273	+	-
Streptomyces avermitilis	NC_003155.5	3926651	3926660	3926657	atggacccgaacttcgacggctgcatgctctacaagatgtacgtcaagtcctgatccatacctgaggagtggggcggcccggggccgccccactccttcgGcccgcctttc	+	WT_3prime_signal_forward_1312	1000	45190	.	0.0	3926657	.	gene-SAVERM_RS16330 - 41bp	gene-SAVERM_RS16335 - 76bp	region	.	.	.	.	.	.	.	.	.	.	ctgatccatacctga	ggagtggggcggcccggggccgccccactcc	ttcggcccgcctttc	((((((((((((((...))))))))))))))	4	-32.400001525878906	+	-
Streptomyces avermitilis	NC_003155.5	3926651	3926660	3926657	atggacccgaacttcgacggctgcatgctctacaagatgtacgtcaagtcctgatccatacctgaggagtggggcggcccggggccgccccactccttcgGcccgcctttc	+	WT_3prime_signal_forward_1312	1000	45190	.	0.0	3926657	.	gene-SAVERM_RS16330 - 41bp	gene-SAVERM_RS16335 - 76bp	region	.	.	.	.	.	.	.	.	.	.	ctgatccatacctga	ggagtggggcggcccggggccgccccactcc	ttcggcccgcctttc	((((((((((((((...))))))))))))))	4	-32.400001525878906	+	-
Streptomyces avermitilis	NC_003155.5	3930002	3930004	3930004	acatcgaaggcgactgaggcggacgcgaggccgcgaaggcggccgggtgacgccacaaggcgaaggcccgtgtgccccaaaggggtacacgggccttctgTttccccagga	-	WT_3prime_signal_reverse_2204	1000	50.7	.	0.0	3930004	.	gene-SAVERM_RS16350 - 84bp	gene-SAVERM_RS16320 - 6721bp	.	3930005	3930044	TERM_772	100	-25.2	-3.5	ggtgacgccacaagg	c-gaaggcccgtgtgcccc aaa ggggtacacgggccttctg	Tttccccaggaaccg	0	gtgacgccacaaggc	gaaggcccgtgtgccccaaaggggtacacgggccttc	tgtttccccaggaac	(((((((((((((((((...)))))))))))))))))	2	-35.599998474121094	+	+
Streptomyces avermitilis	NC_003155.5	3930045	3930047	3930047	ggaacccgactttcaccggcccattgacccgagcccgaacgtccggttcctggggaaacagaaggcccgtgtacccctttggggcacacgggccttcgccTtgtggcgtca	+	WT_3prime_signal_forward_1339	1000	304.6	.	0.0	3930047	.	gene-SAVERM_RS16345 - 128bp	gene-SAVERM_RS16395 - 12074bp	region	3930004	3930046	TERM_770	79	-16.2	-3.3	ccggttcctggggaa	acagaaggcccgtgtacccc ttt ggggcacacgggccttcgcc	Ttgtggcgtcacccg	0	gttcctggggaaaca	gaaggcccgtgtacccctttggggcacacgggccttcgcc	ttgtggcgtcacccg	((((((((((((.((((...)))).))))))))))))...	0	-32.599998474121094	+	+
Streptomyces avermitilis	NC_003155.5	3953839	3953844	3953841	ccagaaggagcgcggtcgcaccgccagccgagccaagcacggctgatccactgacacttgagcccgggtgcccccgcgatgggggcacccgggcttctgtGtgtccgtggt	-	WT_3prime_signal_reverse_2266	1000	45060	.	0.0	3953841	.	gene-SAVERM_RS16455 - 52bp	gene-SAVERM_RS16450 - 541bp	.	3953848	3953880	TERM_779	100	-28.5	-3.6	tccactgacacttga	gcccgggtgcccccg cga tgggggcacccgggc	ttctgtGtgtccgtg	6	tccactgacacttga	gcccgggtgcccccgcgatgggggcacccgggc	ttctgtgtgtccgtg	((((((((((((((.....))))))))))))))	6	-35.70000076293945	+	+
Streptomyces avermitilis	NC_003155.5	3997698	3997707	3997704	tgaccgcctcgcggcgtcttcaccggtccgtacaccccaagtacgcggacgtgcctccgtcctgcggcgcggcgcgtatccgacgccgctggatgatccaCtgcggaacat	-	WT_3prime_signal_reverse_2341	1000	45170	.	0.027	3997704	.	gene-SAVERM_RS16600 - 134bp	gene-SAVERM_RS16590 - 425bp	.	.	.	.	.	.	.	.	.	.	.	gcggacgtgcctccg	tcctgcggcgcggcgcgtatccgacgccgctgga	tgatccactgcggaa	(((.(((((((((.......))).)))))).)))	7	-19.5	+	-
Streptomyces avermitilis	NC_003155.5	3998488	3998492	3998490	tccgcttcaacgtctgacgtgcggaattagcaccacgctgcttgccttgtaaacgtacaggtcagatggggtcggctcttccgggggccggccctttgctGtctcccgtgc	-	WT_3prime_signal_reverse_2345	1000	45074	.	0.0	3998490	.	gene-SAVERM_RS16610 - 82bp	gene-SAVERM_RS16605 - 115bp	.	3998497	3998522	TERM_784	81	-12.5	-3.9	cgtacaggtcagatg	gggtcggctct tccg ggggccggccc	tttgctGtctcccgt	6	cgtacaggtcagatg	gggtcggctcttccgggggccggccc	tttgctgtctcccgt	(((((((((((....)))))))))))	6	-20.0	+	+
Streptomyces avermitilis	NC_003155.5	4001366	4001371	4001370	caggggcgagctgacggaggagcgcttcaaggtgctgactccgcacccggcgacgccggacgcggtggccgacggcgtgaaggaggtcgtcggccacttcGgctggacggg	-	WT_3prime_signal_reverse_2362	1000	44965	.	0.0	4001370	gene-SAVERM_RS16620	gene-SAVERM_RS16625 - 191bp	gene-SAVERM_RS16610 - 1704bp	CDS,gene	.	.	.	.	.	.	.	.	.	.	gcgacgccggacgcg	gtggccgacggcgtgaaggaggtcgtcggccac	ttcggctggacgggc	((((((((((((.(.....).))))))))))))	3	-24.899999618530273	+	-
Streptomyces avermitilis	NC_003155.5	4010429	4010432	4010431	caccgacgttcacgagcattccggtacgggggccggggctggcgtagccggttccgtaccgaggagggccctggccggcgtgtcggccagggccctcgtgCgctcccgttc	+	WT_3prime_signal_forward_1386	1000	45160	.	0.0	4010431	.	gene-SAVERM_RS16665 - 52bp	gene-SAVERM_RS16670 - 148bp	region	.	.	.	.	.	.	.	.	.	.	gttccgtaccgagga	gggccctggccggcgtgtcggccagggccc	tcgtgcgctcccgtt	((((((((((((......))))))))))))	5	-29.299999237060547	+	-
Streptomyces avermitilis	NC_003155.5	4020586	4020590	4020587	catcgacaaggagatcggcgaccggatcgccagcaacgtcaacggaggctgaggacacgaacgcgggagggcgcccggtggatcaccgggcgccctcctcGtgggttcatg	+	WT_3prime_signal_forward_1404	1000	44960	.	0.0	4020587	.	gene-SAVERM_RS16695 - 48bp	gene-SAVERM_RS16705 - 2642bp	region	.	.	.	.	.	.	.	.	.	.	gaggacacgaacgcg	ggagggcgcccggtggatcaccgggcgccctcc	tcgtgggttcatgtc	(((((((((((((((...)))))))))))))))	2	-34.79999923706055	+	-
Streptomyces avermitilis	NC_003155.5	4020586	4020590	4020587	catcgacaaggagatcggcgaccggatcgccagcaacgtcaacggaggctgaggacacgaacgcgggagggcgcccggtggatcaccgggcgccctcctcGtgggttcatg	+	WT_3prime_signal_forward_1404	1000	44960	.	0.0	4020587	.	gene-SAVERM_RS16695 - 48bp	gene-SAVERM_RS16705 - 2642bp	region	.	.	.	.	.	.	.	.	.	.	gaggacacgaacgcg	ggagggcgcccggtggatcaccgggcgccctcc	tcgtgggttcatgtc	(((((((((((((((...)))))))))))))))	2	-34.79999923706055	+	-
Streptomyces avermitilis	NC_003155.5	4030519	4030522	4030522	aggcggtcggtacgacgctggacgccgaggcggttctcgcggagtagttcctacgcggcgtgcggccccgtccacccttgtggtgggcggggcccatgtgTttcccgcccc	+	WT_3prime_signal_forward_1413	1000	366.4	.	0.0	4030522	.	gene-SAVERM_RS16740 - 51bp	gene-SAVERM_RS16765 - 5944bp	region	4030478	4030521	TERM_796	77	-15.3	-3.5	gagtagttcctacgc	ggcgtgcggccccgtccacc cttgt ggtgggcggggcc-catgtg	Tttcccgcccccgcc	0	gtagttcctacgcgg	cgtgcggccccgtccacccttgtggtgggcggggcccatg	tgtttcccgcccccg	((((.(((((((((((((.....)))))))))))))))))	2	-33.400001525878906	+	+
Streptomyces avermitilis	NC_003155.5	4031956	4031958	4031958	tccttctggcaggccaaccactggtactgagccgaccgcggccccggccgccgctcaacctcccgaagcccctcaccgtctaaaggtgaggggcttcggtCgtgggagccc	-	WT_3prime_signal_reverse_2405	1000	442.2	.	0.0	4031958	.	gene-SAVERM_RS16750 - 71bp	gene-SAVERM_RS16745 - 80bp	.	4031965	4031991	TERM_800	79	-16.6	-3.1	gctcaacctcccgaa	gcccctcaccgt cta aaggtgaggggc	ttcggtCgtgggagc	6	gctcaacctcccgaa	gcccctcaccgtctaaaggtgaggggc	ttcggtcgtgggagc	((((((((((.......))))))))))	6	-21.700000762939453	+	+
Streptomyces avermitilis	NC_003155.5	4033100	4033109	4033108	ccgaacggtcccagattgcggcccttgtgaccgaaatgctggaggacgggcaggtctgacgggttcgacaaccggcttccaattaaggccggttatccgaTagttggcgcc	-	WT_3prime_signal_reverse_2414	1000	45116	.	0.0	4033108	.	gene-SAVERM_RS16755 - 41bp	gene-SAVERM_RS16750 - 376bp	.	.	.	.	.	.	.	.	.	.	.	tgacgggttcgacaa	ccggcttccaattaaggccgg	ttatccgatagttgg	(((((((.......)))))))	8	-9.300000190734863	+	-
Streptomyces avermitilis	NC_003155.5	4034642	4034646	4034643	gagttcatcagtgcgccgtcatatgccgtggcatggcagcgcttgttcgagggcataaggcaaggaggtcgacacccgaaccacgggtgtcgtatctcagCgggcggctcg	-	WT_3prime_signal_reverse_2435	1000	45019	.	0.0	4034643	.	gene-SAVERM_RS16760 - 131bp	gene-SAVERM_RS16755 - 167bp	.	.	.	.	.	.	.	.	.	.	.	ataaggcaaggaggt	cgacacccgaaccacgggtgtcg	tatctcagcgggcgg	(((((((((.....)))))))))	8	-15.699999809265137	+	-
Streptomyces avermitilis	NC_003155.5	4088539	4088546	4088544	ccttgccgcagggccgcccaagagccttcccgactccactcaactttagacggaatctaagctaggatggtttcctgagaacattggaggccatcccatgTatgaaccgat	+	WT_3prime_signal_forward_1422	1000	0.9	.	0.006	4088544	gene-SAVERM_RS17010	gene-SAVERM_RS17005 - 136bp	gene-SAVERM_RS17020 - 3129bp	CDS,gene,region	.	.	.	.	.	.	.	.	.	.	agacggaatctaagc	taggatggtttcctgagaacattggaggccatccca	tgtatgaaccgatcc	..(((((((((((..........)))))))))))..	2	-18.100000381469727	+	-
Streptomyces avermitilis	NC_003155.5	4092455	4092457	4092456	gggatctcgctggtggcctatcagcacggatgacccttccccggcccttccggccggctccccctcagtggccgcgacgtcgaagtcgcggccacttttgCgtgccgggaa	+	WT_3prime_signal_forward_1428	1000	89.1	.	0.0	4092456	.	gene-SAVERM_RS17020 - 67bp	gene-SAVERM_RS17025 - 93bp	region	4092423	4092450	TERM_805	100	-18.5	-4.2	gccggctccccctca	gtggccgcgac gtcgaa gtcgcggccac	ttttgCgtgccggga	5	gccggctccccctca	gtggccgcgacgtcgaagtcgcggccac	ttttgcgtgccggga	(((((((((((......)))))))))))	5	-24.0	+	+
Streptomyces avermitilis	NC_003155.5	4095451	4095455	4095454	ctggcctgcggcaccaaggatctgaagcgccgttaggcgccgaactccgcgagggcgcgctccacgatggcctccaggcggtcgtggtgcgcgcccttccAgtaggcccgc	-	WT_3prime_signal_reverse_2461	1000	45174	.	0.0	4095454	.	gene-SAVERM_RS17040 - 64bp	gene-SAVERM_RS17015 - 4133bp	.	.	.	.	.	.	.	.	.	.	.	ggcgcgctccacgat	ggcctccaggcggtcgtggtgcgcgccc	ttccagtaggcccgc	.(((....)))((.((((...)))))).	4	-8.600000381469727	+	-
Streptomyces avermitilis	NC_003155.5	4109691	4109694	4109692	aatcttgatggcttatgtcctcccccttcagccgctgaattgttaggctcgtggtttcgcccatccgtgaaggaacattcttctgggtagggcgatgcttTgtattcccag	+	WT_3prime_signal_forward_1431	1000	0.9	.	0.001	4109692	.	gene-SAVERM_RS17080 - 139bp	gene-SAVERM_RS17085 - 27bp	region	.	.	.	.	.	.	.	.	.	.	gttaggctcgtggtt	tcgcccatccgtgaaggaacattcttctgggtagggcga	tgctttgtattccca	(((((((((((.((((((...))))))))))).))))))	5	-20.799999237060547	+	-
Streptomyces avermitilis	NC_003155.5	4110273	4110276	4110276	cgcctccgtcaagatcctcaaggccgagccctaccagggctgacgcctacgacaccagcctcggcatgcccccggcgctcacccgccgggggcatcgtcaTgcccggcgcg	+	WT_3prime_signal_forward_1435	1000	87.2	.	0.0	4110276	.	gene-SAVERM_RS17085 - 55bp	gene-SAVERM_RS17095 - 1602bp	region	.	.	.	.	.	.	.	.	.	.	acaccagcctcggca	tgcccccggcgctcacccgccgggggca	tcgtcatgcccggcg	(((((((((((......)))))))))))	6	-25.0	+	-
Streptomyces avermitilis	NC_003155.5	4121122	4121130	4121130	ccggcccgcctacgtccgtgaaagcacaagatcgtcagacaaccaaccgtcgcaattgggggctttcatgcccgaaccggcgggcgccggctcatcgatcCggcccgcggg	+	WT_3prime_signal_forward_1441	1000	0.6	.	0.019	4121130	.	gene-SAVERM_RS44780 - 143bp	gene-SAVERM_RS17140 - 51bp	region	.	.	.	.	.	.	.	.	.	.	ggctttcatgcccga	accggcgggcgccggc	tcatcgatccggccc	.(((((....))))).	9	-9.399999618530273	+	-
Streptomyces avermitilis	NC_003155.5	4125124	4125138	4125127	ccatccgatcagacgcgcatcacgcgatctgacacgcaccacccgatccccacgacgcaccgtctgccgctccccccgtgcggcgggcggtgcgtcgtggCatcgcggcgt	-	WT_3prime_signal_reverse_2511	1000	169.6	.	0.0	4125127	.	gene-SAVERM_RS17160 - 96bp	gene-SAVERM_RS17145 - 1927bp	.	.	.	.	.	.	.	.	.	.	.	acccgatccccacga	cgcaccgtctgccgctccccccgtgcggcgggcggtgcg	tcgtggcatcgcggc	(((((((((((((((.........)))))))))))))))	6	-31.5	+	-
Streptomyces avermitilis	NC_003155.5	4129751	4129753	4129752	tacgacgcgtactacggtaagtgagcggacgtgactagctgaggccggtgcctcggcagcgtcgggcccttcgggatcgcatcccggagggcccgatttcGtgttggcgga	-	WT_3prime_signal_reverse_2518	1000	191.8	.	0.0	4129752	.	gene-SAVERM_RS17185 - 76bp	gene-SAVERM_RS17180 - 206bp	.	4129757	4129791	TERM_811	100	-26.6	-3.9	ggtgcctcggcagcg	tcgggcccttcgggat cgc atcccggagggcccga	tttcGtgttggcgga	4	ggtgcctcggcagcg	tcgggcccttcgggatcgcatcccggagggcccga	tttcgtgttggcgga	((((((((((((((((...))))))))))))))))	4	-32.400001525878906	+	+
Streptomyces avermitilis	NC_003155.5	4133222	4133226	4133224	gggcgggtaacagttcgcccggtgagctccttaccgtcttctcacttattgagcaggtgatcacccctcggcatacttgcttacgccggggggtgacgtaCatgtgtgcgc	-	WT_3prime_signal_reverse_2538	1000	44989	.	0.0	4133224	.	gene-SAVERM_RS17190 - 127bp	gene-SAVERM_RS17185 - 79bp	.	.	.	.	.	.	.	.	.	.	.	acttattgagcaggt	gatcacccctcggcatacttgcttacgccggggggtgacg	tacatgtgtgcgcta	..((((((((((((.((......)).))))))))))))..	2	-24.299999237060547	+	-
Streptomyces avermitilis	NC_003155.5	4137185	4137188	4137187	cggcgaggatgatggcgcggaggacgacgaggaagacgtgctcggctgaggccgcgcggggcaatcgtgaccccgggcggcaaccgcggcccggggttctCgcgtcttctc	-	WT_3prime_signal_reverse_2549	1000	79.3	.	0.0	4137187	.	gene-SAVERM_RS17205 - 51bp	gene-SAVERM_RS17200 - 175bp	.	4137192	4137217	TERM_812	83	-17.5	-3.4	gcggggcaatcgtga	ccccgggcggc aacc gcggcccgggg	ttctCgcgtcttctc	4	gcggggcaatcgtga	ccccgggcggcaaccgcggcccgggg	ttctcgcgtcttctc	((((((((.((....)).))))))))	4	-23.0	+	+
Streptomyces avermitilis	NC_003155.5	4173123	4173126	4173124	tgttcaagcagacggcttccaccagcagttctgcggcatccgaggagtaagtggagcgcaacggaagcggccgggtccgctggattcggccgcttttggaTgtttgcggag	-	WT_3prime_signal_reverse_2585	1000	45058	.	0.0	4173124	.	gene-SAVERM_RS17375 - 49bp	gene-SAVERM_RS17370 - 79bp	.	4173132	4173158	TERM_822	100	-18.0	-4.3	tggagcgcaacggaa	gcggccgggtcc gct ggattcggccgc	ttttggaTgtttgcg	7	tggagcgcaacggaa	gcggccgggtccgctggattcggccgc	ttttggatgtttgcg	((((((((((((...))))))))))))	7	-21.899999618530273	+	+
Streptomyces avermitilis	NC_003155.5	4180367	4180370	4180369	ggacttcaaggccacgccggtggtgctggagcgtatcgcctgacctggactctctcatccgggtgaacgggatcggtggacctccaccggtcccgttcggCatgccgggac	-	WT_3prime_signal_reverse_2588	1000	45057	.	0.0	4180369	.	gene-SAVERM_RS17405 - 57bp	gene-SAVERM_RS40145 - 112bp	.	.	.	.	.	.	.	.	.	.	.	tctcatccgggtgaa	cgggatcggtggacctccaccggtcccg	ttcggcatgccggga	((((((((((((....))))))))))))	5	-23.5	+	-
Streptomyces avermitilis	NC_003155.5	4181731	4181736	4181735	gtgccgctctccgagatgctgccgcaggccttcgggccgggccatctcacccagtaacgcctgtgcggccccttcgaacggctcggaggggccgcgcacaTtcgtaagtct	-	WT_3prime_signal_reverse_2589	1000	44927	.	0.023	4181735	.	gene-SAVERM_RS17410 - 43bp	gene-SAVERM_RS17405 - 21bp	.	4181737	4181775	TERM_824	81	-18.9	-2.5	ctcacccagtaacgc	ctgtgcggccccttcga acggc tcggaggggccgcgcac	aTtcgtaagtcttcg	1	ctcacccagtaacgc	ctgtgcggccccttcgaacggctcggaggggccgcgcac	attcgtaagtcttcg	.((((((((((((((((.....)))))))))))))))).	1	-33.099998474121094	+	+
Streptomyces avermitilis	NC_003155.5	4186344	4186353	4186346	ctgacctcagtcgcgggccttggcctgagaggcgctgtaatggcagcgttacggccacggaacggggtgcggcgaggatgtcctcttcgcgccccgttcgCgcggcacaat	-	WT_3prime_signal_reverse_2610	1000	100.0	.	0.0	4186346	.	gene-SAVERM_RS17430 - 90bp	gene-SAVERM_RS17425 - 102bp	.	.	.	.	.	.	.	.	.	.	.	gttacggccacggaa	cggggtgcggcgaggatgtcctcttcgcgccccg	ttcgcgcggcacaat	((((((((((.((((....)))).))))))))))	4	-26.200000762939453	+	-
Streptomyces avermitilis	NC_003155.5	4191657	4191661	4191659	ccccacactctcgccttcgtcgagagtccggtacagctgttgaacgtcctcgaatgggcgtacacgaacgcgctgcacgaccccggcgcggggctcacgcTcgtcgtcctc	-	WT_3prime_signal_reverse_2618	1000	45065	.	0.0	4191659	gene-SAVERM_RS17445	gene-SAVERM_RS17450 - 152bp	gene-SAVERM_RS17440 - 1317bp	CDS,gene	.	.	.	.	.	.	.	.	.	.	tgggcgtacacgaac	gcgctgcacgaccccggcgcggggctcacgc	tcgtcgtcctctctc	((.((((.((....))..)))).))......	0	-10.899999618530273	+	-
Streptomyces avermitilis	NC_003155.5	4202007	4202013	4202010	cctgcgcaatttctccttatgggtgatcgggggcggacaacggactgacccgcgacacccgaaggcggagtgtcgtacgcgcgtgcgacactccctttcaTgtttggtgtc	-	WT_3prime_signal_reverse_2636	1000	45170	.	0.003	4202010	gene-SAVERM_RS17490	gene-SAVERM_RS17495 - 98bp	gene-SAVERM_RS17480 - 2121bp	CDS,gene	4202016	4202045	TERM_826	82	-12.9	-4.0	cgcgacacccgaagg	cggagtgtcgtac gcgc gtgcgacactccc	tttcaTgtttggtgt	5	cgcgacacccgaagg	cggagtgtcgtacgcgcgtgcgacactccc	tttcatgtttggtgt	.((((((((((((....)))))))))))).	5	-21.799999237060547	+	+
Streptomyces avermitilis	NC_003155.5	4217873	4217875	4217875	cgggagctgacgcagatgtccacgactgataccgccgcctccgggatcggccccgtagagggcgcctcgctgtacggcgtcgacaacccggcgcccgtcaTcgagtcgccg	+	WT_3prime_signal_forward_1517	1000	44998	.	0.0	4217875	gene-SAVERM_RS17570	gene-SAVERM_RS17565 - 89bp	gene-SAVERM_RS17575 - 420bp	CDS,gene,region	.	.	.	.	.	.	.	.	.	.	ggatcggccccgtag	agggcgcctcgctgtacggcgtcgacaacccggcgcccg	tcatcgagtcgccgc	.(((((((..(.(((.((....))))).)..))))))).	3	-19.0	+	-
Streptomyces avermitilis	NC_003155.5	4220881	4220882	4220882	tccaggaagtgaagcgggcgctgatcacgcgccgcttctgacatccccttccggtacatcgccgagggccccgctcctgtccggagcggggccctcggtgCgttcacgccg	+	WT_3prime_signal_forward_1528	1000	141.3	.	0.0	4220882	.	gene-SAVERM_RS17580 - 59bp	gene-SAVERM_RS17610 - 4550bp	region	4220843	4220879	TERM_835	100	-31.0	-2.5	ccttccggtacatcg	ccgagggccccgctcc tgtcc ggagcggggccctcgg	tgCgttcacgccgtc	2	ccttccggtacatcg	ccgagggccccgctcctgtccggagcggggccctcgg	tgcgttcacgccgtc	((((((((((((((((.....))))))))))))))))	2	-39.400001525878906	+	+
Streptomyces avermitilis	NC_003155.5	4227111	4227115	4227115	cccgcgccctgatcctggagaccgcgatgcggctgttccaggagcggggatacgacaagacgaccatgcgggccatcgccaaggaggccggggtctccgtCggcaacgcgt	+	WT_3prime_signal_forward_1529	1000	1.0	.	0.002	4227115	gene-SAVERM_RS17625	gene-SAVERM_RS17620 - 183bp	gene-SAVERM_RS17635 - 3233bp	CDS,gene,region	.	.	.	.	.	.	.	.	.	.	gatacgacaagacga	ccatgcgggccatcgccaaggaggccgggg	tctccgtcggcaacg	.....(.((((.((......)))))).)..	7	-10.5	+	-
Streptomyces avermitilis	NC_003155.5	4259433	4259436	4259436	gaggcggtccgcgccctcggcctcatctgagcccacacgcttgacgcgtagcaccgcgcaaggccccgccgccggatccgttccgggggcggggccttccGcttgtccgtc	-	WT_3prime_signal_reverse_2651	1000	213.0	.	0.0	4259436	.	gene-SAVERM_RS17775 - 71bp	gene-SAVERM_RS43975 - 104bp	.	.	.	.	.	.	.	.	.	.	.	cgtagcaccgcgcaa	ggccccgccgccggatccgttccgggggcggggcc	ttccgcttgtccgtc	(((((((((.(((((.....))))).)))))))))	4	-34.79999923706055	+	-
Streptomyces avermitilis	NC_003155.5	4267769	4267773	4267773	gacgatgtacttcacgggcacgcgccacttcttccactaggtccaccagcaccagggccgtgtctcccccttgcgtaagggggagacacggccctgagtgTgtctgagtgg	-	WT_3prime_signal_reverse_2668	1000	34.2	.	0.0	4267773	.	gene-SAVERM_RS17815 - 61bp	gene-SAVERM_RS17805 - 1011bp	.	4267774	4267824	TERM_839	100	-35.1	-2.9	cactaggtccaccag	cac-cagggccgtgtctccccctt gcgt aagggggagacacggccctgagtg	Tgtctgagtggcgcg	0	.	.	.	.	.	.	-	+
Streptomyces avermitilis	NC_003155.5	4267822	4267824	4267824	gcagggcttgtgcgcgcagcgcagagcgacgggttcgcgccactcagacacactcagggccgtgtctcccccttacgcaagggggagacacggccctggtGctggtggacc	+	WT_3prime_signal_forward_1539	1000	0.8	.	0.049	4267824	.	gene-SAVERM_RS17810 - 151bp	gene-SAVERM_RS17825 - 2562bp	region	.	.	.	.	.	.	.	.	.	.	actcagacacactca	gggccgtgtctcccccttacgcaagggggagacacggccc	tggtgctggtggacc	((((((((((((((((((....))))))))))))))))))	4	-40.0	+	-
Streptomyces avermitilis	NC_003155.5	4310488	4310494	4310490	ccgggcaccatcgagtgggagtagtcccgggagccgagggggagtagtcccgaggctcacgtccgcctgagcgtgcgcaccggcgcgccaggccgccagaTctcgacgacc	-	WT_3prime_signal_reverse_2702	1000	45050	.	0.0	4310490	.	gene-SAVERM_RS17980 - 73bp	gene-SAVERM_RS17970 - 686bp	.	.	.	.	.	.	.	.	.	.	.	cgaggctcacgtccg	cctgagcgtgcgcaccggcgcgccaggccgccaga	tctcgacgaccagat	((((.((((((......))))))))))........	0	-17.5	+	-
Streptomyces avermitilis	NC_003155.5	4321647	4321653	4321653	gcgcccccgcataactcttaccttgggttacccacggttcgagcccttccccgggcatctctgagcgcgcgccggatctcctcagatccggcgtgcacttTgtcttccctc	-	WT_3prime_signal_reverse_2720	1000	45145	.	0.0	4321653	.	gene-SAVERM_RS18025 - 87bp	gene-SAVERM_RS18020 - 79bp	.	4321656	4321689	TERM_853	100	-18.9	-4.2	cccgggcatctctga	gcgcgcgccggatct cctc agatccggcgtgcac	ttTgtcttccctcga	2	cccgggcatctctga	gcgcgcgccggatctcctcagatccggcgtgcac	tttgtcttccctcga	..(((((((((((((....)))))))))))))..	2	-26.100000381469727	+	+
Streptomyces avermitilis	NC_003155.5	4350244	4350246	4350245	cgtcgagatgctgcggctggtcgccatcttcagcagtaacgactagcgccgccgccccggcagtgaagggcccgcgaactccggttcgcgggcccttcgtCgtgctgcggg	-	WT_3prime_signal_reverse_2743	1000	566.6	.	0.0	4350245	.	gene-SAVERM_RS18165 - 54bp	gene-SAVERM_RS18155 - 378bp	.	4350251	4350278	TERM_859	93	-22.8	-3.2	cgccccggcagtgaa	gggcccgcgaac tccg gttcgcgggccc	ttcgtCgtgctgcgg	5	cgccccggcagtgaa	gggcccgcgaactccggttcgcgggccc	ttcgtcgtgctgcgg	((((((((((((....))))))))))))	5	-25.700000762939453	+	+
Streptomyces avermitilis	NC_003155.5	4350283	4350285	4350284	gcgcgcaaactgctctgagcgcgcaccgccgaacgaaccggcatccgagcacccgcagcacgacgaagggcccgcgaaccggagttcgcgggcccttcacTgccggggcgg	+	WT_3prime_signal_forward_1586	1000	33.0	.	0.0	4350284	.	gene-SAVERM_RS18160 - 82bp	gene-SAVERM_RS18210 - 11302bp	region	4350251	4350278	TERM_860	93	-22.8	-3.1	ccgcagcacgacgaa	gggcccgcgaac cgga gttcgcgggccc	ttcacTgccggggcg	5	.	.	.	.	.	.	-	+
Streptomyces avermitilis	NC_003155.5	4362559	4362563	4362561	aacctcgctgcccctcgcgggcgtaccggttcaagtccggttccgggcacctcccgcgccacggcacctacctgctggaacggcggggaggtgccgaattTcttttgtggc	-	WT_3prime_signal_reverse_2753	1000	62.1	.	0.0	4362561	.	gene-SAVERM_RS18215 - 50bp	gene-SAVERM_RS18205 - 1393bp	.	4362564	4362602	TERM_861	100	-13.0	-4.8	gggcacctcccgcgc	cacggcacctacctgctg gaa cggcggggaggtgccgaa	ttTcttttgtggccc	2	gggcacctcccgcgc	cacggcacctacctgctggaacggcggggaggtgccgaa	tttcttttgtggccc	..((((((((.(((((((...))))))).))))))))..	2	-27.0	+	+
Streptomyces avermitilis	NC_003155.5	4366505	4366509	4366506	ggagtcgggcgcctccgggatccctctgcgggcacgtacctggaactgagcacagcgcgaaatggggccccgttccagggatcggaacggggccccgcctCatgtacggct	-	WT_3prime_signal_reverse_2756	1000	45005	.	0.0	4366506	.	gene-SAVERM_RS18230 - 49bp	gene-SAVERM_RS18215 - 3810bp	.	.	.	.	.	.	.	.	.	.	.	ctgagcacagcgcga	aatggggccccgttccagggatcggaacggggccccgcc	tcatgtacggctgtc	...(((((((((((((.......)))))))))))))...	1	-31.399999618530273	+	-
Streptomyces avermitilis	NC_003155.5	4373740	4373744	4373743	tacgtgacctccatggtggaggcctcgtgaggggccgcccccgtccccacgggccccccgctccggtgcgtcttcccccgtacgcaccggggcggggcttTttcttgtccc	-	WT_3prime_signal_reverse_2773	1000	66.2	.	0.0	4373743	.	gene-SAVERM_RS18260 - 135bp	gene-SAVERM_RS18255 - 197bp	.	4373746	4373789	TERM_867	100	-18.9	-5.2	cccgtccccacgggc	cccccgctccggtgcgt cttcccccgt acgcaccggggcggggc	ttTttcttgtcccgg	2	cccccgctccggtgc	gtcttcccccgtacgcaccggggcggggc	tttttcttgtcccgg	(((((.(((((.......))))).)))))	2	-12.699999809265137	+	+
Streptomyces avermitilis	NC_003155.5	4386616	4386624	4386620	cacgcgaactgacacctccgtccaccgctcaccgccgctcacggtccgctgcccggcgcccgcgaaaatcgggcccttcgacaccgaggggctcgtcgaaGtgccgggcgc	-	WT_3prime_signal_reverse_2790	1000	44988	.	0.0	4386620	.	gene-SAVERM_RS18310 - 85bp	gene-SAVERM_RS18300 - 1569bp	CDS,pseudogene	.	.	.	.	.	.	.	.	.	.	gcccgcgaaaatcgg	gcccttcgacaccgaggggc	tcgtcgaagtgccgg	((((((((....))))))))	8	-13.399999618530273	+	-
Streptomyces avermitilis	NC_003155.5	4410647	4410652	4410652	gcagcactgtggcttttggtgccatctgtccgggttcgagtcctggcgggggagcgatgctcggcccgggccctgaccgtcatgtcagggcccgctcccaTgtccccccac	+	WT_3prime_signal_forward_1590	1000	44987	.	0.0	4410652	.	gene-SAVERM_RS18395 - 42bp	gene-SAVERM_RS18400 - 66bp	region	.	.	.	.	.	.	.	.	.	.	gcgggggagcgatgc	tcggcccgggccctgaccgtcatgtcagggcccgctccca	tgtccccccacaaac	..((..(((((((((((......)))))))))))..))..	0	-26.600000381469727	+	-
Streptomyces avermitilis	NC_003155.5	4413369	4413373	4413371	ctcttcgacgagcagtagtcctcggtcgggtagatcgatttcaggtacggcctccccgccgcgtaagctgtcacagttgctcggcgagggaggccgcactGttcggtgcgg	+	WT_3prime_signal_forward_1603	1000	119.0	.	0.0	4413371	.	gene-SAVERM_RS18405 - 81bp	gene-SAVERM_RS18410 - 94bp	region	4413315	4413369	TERM_876	93	-22.3	-3.1	gtagatcgatttcag	gtacggcctccc-cgccgcgtaagctg tca cag-ttgctcggcgagggaggccgcac	tGttcggtgcggcgg	1	.	.	.	.	.	.	-	+
Streptomyces avermitilis	NC_003155.5	4414124	4414127	4414127	cgccggtaccgccgaggtcggttccgaggcctgatcctcccggaacccccggaatctcttctgtcagccgccgctcccaccaggagcggcggctggcgcgTatcaaggaca	+	WT_3prime_signal_forward_1606	1000	398.7	.	0.0	4414127	.	gene-SAVERM_RS18410 - 64bp	gene-SAVERM_RS18415 - 12bp	region	.	.	.	.	.	.	.	.	.	.	cccccggaatctctt	ctgtcagccgccgctcccaccaggagcggcggctggcgcg	tatcaaggacatatg	.((((((((((((((((.....))))))))))))))))..	0	-34.5	+	-
Streptomyces avermitilis	NC_003155.5	4430943	4430946	4430946	accgcgccctgtgccggtgacttcccaacacgcctgacaatgtcgtccgagcgtgtggcgttgggttcggcggttcttcaccgtcggacccaacgcttctTgggtaccagc	+	WT_3prime_signal_forward_1617	1000	44958	.	0.001	4430946	.	gene-SAVERM_RS18495 - 109bp	gene-SAVERM_RS18555 - 14949bp	region	4430903	4430941	TERM_881	100	-23.3	-3.7	tcgtccgagcgtgtg	gcgttgggttcggcggt tcttc accgtcggacccaacgc	ttctTgggtaccagc	4	tcgtccgagcgtgtg	gcgttgggttcggcggttcttcaccgtcggacccaacgc	ttcttgggtaccagc	(((((((((((((((((.....)))))))))))))))))	4	-31.299999237060547	+	+
Streptomyces avermitilis	NC_003155.5	4472508	4472512	4472510	ggacgcggacgaggaccggaagctggcacgggtctgagccgtccgtagctgtccgtagacgctgacagggcgccccacgctggtggggcgccctgtcttgCctctgacgtg	-	WT_3prime_signal_reverse_2840	1000	45110	.	0.0	4472510	.	gene-SAVERM_RS18685 - 62bp	gene-SAVERM_RS18670 - 1309bp	.	4472514	4472547	TERM_896	100	-28.3	-3.1	ctgtccgtagacgct	gacagggcgccccac gctg gtggggcgccctgtc	ttgCctctgacgtgg	3	ctgtccgtagacgct	gacagggcgccccacgctggtggggcgccctgtc	ttgcctctgacgtgg	(((((((((((((((....)))))))))))))))	3	-35.599998474121094	+	+
Streptomyces avermitilis	NC_003155.5	4474840	4474846	4474841	cctcggcgcctgattccctgcttcccctctctcccctccctccccgcgcattccctgctccacctgacgcgaccgctcacgtcgtcgggctgatgaccccTgcccacacgc	-	WT_3prime_signal_reverse_2841	1000	45117	.	0.0	4474841	.	gene-SAVERM_RS18690 - 83bp	gene-SAVERM_RS18685 - 41bp	.	.	.	.	.	.	.	.	.	.	.	ccccgcgcattccct	gctccacctgacgcgaccgctcacgtcgtcgggc	tgatgacccctgccc	......(((((((((........)).))))))).	10	-12.5	+	-
Streptomyces avermitilis	NC_003155.5	4479018	4479022	4479019	gcagcaggacatggacgaccgcatgaaccaggactacgacgcctgacgcggtcagccgagaagaaggggtgtcccctgacgagggggcaccccttccttcTgccttgttca	-	WT_3prime_signal_reverse_2848	1000	45021	.	0.0	4479019	.	gene-SAVERM_RS43335 - 52bp	gene-SAVERM_RS18690 - 3499bp	.	.	.	.	.	.	.	.	.	.	.	gcggtcagccgagaa	gaaggggtgtcccctgacgagggggcaccccttc	cttctgccttgttca	(((((((((((((((....)))))))))))))))	4	-31.5	+	-
Streptomyces avermitilis	NC_003155.5	4548941	4548945	4548943	ggtcgacgggagcacgagcgactcgctggtactgaagccgtgaggcaccggccatgagccactgaaatggccctccacgcacgcgtggagggccatttcgCgtccatgcgc	-	WT_3prime_signal_reverse_2872	1000	44944	.	0.0	4548943	.	gene-SAVERM_RS18975 - 56bp	gene-SAVERM_RS18965 - 728bp	.	4548949	4548976	TERM_921	100	-21.4	-3.6	catgagccactgaaa	tggccctccacg cacg cgtggagggcca	tttcgCgtccatgcg	5	catgagccactgaaa	tggccctccacgcacgcgtggagggcca	tttcgcgtccatgcg	((((((((((((....))))))))))))	5	-24.899999618530273	+	+
Streptomyces avermitilis	NC_003155.5	4555693	4555696	4555696	tcgaaggcgtcgtcgacgggatcctcgtcggcgggcagcaccgccgcctaaggcttttctcccgagaccctgccgtcctgcgacggcggggtcttcggtgTttcggcgcca	+	WT_3prime_signal_forward_1665	1000	295.9	.	0.0	4555696	.	gene-SAVERM_RS40195 - 47bp	gene-SAVERM_RS18990 - 26bp	region	4555654	4555695	TERM_922	93	-18.7	-3.5	ccgcctaaggctttt	ctcccgagaccctgccgtc ctgc gacggcggggtcttcggtg	Tttcggcgccagcta	0	cctaaggcttttctc	ccgagaccctgccgtcctgcgacggcggggtcttcgg	tgtttcggcgccagc	((((((((((((((((....)))))))))))).))))	2	-30.299999237060547	+	+
Streptomyces avermitilis	NC_003155.5	4562100	4562105	4562104	cggaagtgccgtctgaccagggcttattgagggccgcttcggggcggggcggacgttcgggcgggccgtgcgggaacttgccgcatggcccgcccgttttCcgtccacacg	+	WT_3prime_signal_forward_1673	1000	45111	.	0.0	4562104	.	gene-SAVERM_RS19015 - 81bp	gene-SAVERM_RS19020 - 95bp	region	4562061	4562099	TERM_924	100	-28.2	-4.2	ggcggggcggacgtt	cgggcgggccgtgcggga act tgccgcatggcccgcccg	ttttCcgtccacacg	4	ggcggggcggacgtt	cgggcgggccgtgcgggaacttgccgcatggcccgcccg	ttttccgtccacacg	((((((((((((((((.......))))))))))))))))	4	-38.29999923706055	+	+
Streptomyces avermitilis	NC_003155.5	4563491	4563504	4563493	ccggccaagaccgactccaagcagccggtcgcggcctgagcgacatccgctgagcacagtcggccgcagccccgccgagaacgggagctgcggccgactgTtttgcccctg	-	WT_3prime_signal_reverse_2899	1000	45113	.	0.0	4563493	.	gene-SAVERM_RS19030 - 51bp	gene-SAVERM_RS19025 - 131bp	.	4563494	4563537	TERM_925	100	-26.2	-4.1	gacatccgctgagca	cagtcggccgcagc-cccg ccgagaa cgggagctgcggccgactg	Ttttgcccctgttgg	0	catccgctgagcaca	gtcggccgcagccccgccgagaacgggagctgcggccgac	tgttttgcccctgtt	((((((((((((((((.......)))).))))))))))))	2	-34.0	+	+
Streptomyces avermitilis	NC_003155.5	4567791	4567796	4567793	agccggtgctcgtcccctgacccagggttctcatccctgatttcggggtctcaccaccaccgcggaagcgggtcgcgcctgagcgcggcccgcttctcctTcttcccagac	-	WT_3prime_signal_reverse_2913	1000	44961	.	0.0	4567793	.	gene-SAVERM_RS19045 - 78bp	gene-SAVERM_RS19040 - 241bp	.	4567795	4567832	TERM_928	100	-21.3	-3.6	ggtctcaccaccacc	gcggaagcgggtcgcgc ctga gcgcggcccgcttctcc	tTcttcccagacctc	1	ctcaccaccaccgcg	gaagcgggtcgcgcctgagcgcggcccgcttc	tccttcttcccagac	((((((((((((((....))))))))))))))	4	-28.799999237060547	+	+
Streptomyces avermitilis	NC_003155.5	4576972	4576976	4576973	cacgcgtcaccagtcaccagtcaccaccgacgctgacgcgtcaccagcgacagaccacagacttcccggccgtcaccgtcgacgagccgtgccctttcccTgacctttttc	-	WT_3prime_signal_reverse_2930	1000	44986	.	0.032	4576973	.	gene-SAVERM_RS19085 - 174bp	gene-SAVERM_RS19080 - 39bp	.	.	.	.	.	.	.	.	.	.	.	agaccacagacttcc	cggccgtcaccgtcgacgagccgtgccc	tttccctgacctttt	((((((((......)))).)))).....	6	-12.300000190734863	+	-
Streptomyces avermitilis	NC_003155.5	4589871	4589877	4589877	gatagagcaccgctctcctaaagcgggtgtcgcaggttcgaatcctgccgggggcaccaggccaaaggccccggaccgatcatggtccggggccttttgaCggcactcttt	+	WT_3prime_signal_forward_1680	1000	45141	.	0.0	4589877	.	gene-SAVERM_RS19130 - 36bp	gene-SAVERM_RS19135 - 385bp	region	4589843	4589870	TERM_940	100	-20.6	-4.1	gggcaccaggccaaa	ggccccggaccg atca tggtccggggcc	ttttgaCggcactct	6	gggcaccaggccaaa	ggccccggaccgatcatggtccggggcc	ttttgacggcactct	(((((((((((......)))))))))))	6	-26.299999237060547	+	+
Streptomyces avermitilis	NC_003155.5	4590540	4590542	4590541	cacgctcgggatcaaggccctggagtatctcctccgggagtgatcagggcgaacgctcccgggatttgagcccccgccggtgtccgaggcgggggcttttCcgttaaggaa	+	WT_3prime_signal_forward_1683	1000	45179	.	0.0	4590541	.	gene-SAVERM_RS19135 - 57bp	gene-SAVERM_RS19160 - 4333bp	region	4590510	4590536	TERM_943	93	-13.7	-4.3	gctcccgggatttga	gcccccgcc ggtgtccga ggcgggggc	ttttCcgttaaggaa	4	gctcccgggatttga	gcccccgccggtgtccgaggcgggggc	ttttccgttaaggaa	(((((((((.........)))))))))	4	-21.600000381469727	+	+
Streptomyces avermitilis	NC_003155.5	4607301	4607306	4607304	cacacggaagcgctgcgctggcgctacagggaatggcagttgcgtattggcacacaggggtagcacgactgagcagatttacagtgggctgcttctaccaTctgcgacctg	-	WT_3prime_signal_reverse_2939	1000	0.8	.	0.037	4607304	.	gene-SAVERM_RS19225 - 36bp	gene-SAVERM_RS40200 - 1711bp	.	.	.	.	.	.	.	.	.	.	.	tattggcacacaggg	gtagcacgactgagcagatttacagtgggctgc	ttctaccatctgcga	(((((.(.((((..........)))).))))))	8	-10.899999618530273	+	-
Streptomyces avermitilis	NC_003155.5	4608757	4608761	4608760	agaccaaagccaagtagctcgactgcgggcgtgggcactcgaggcagcagctgaccgcgcatcgtagaagcccccgtgagcgcagcgctcacgggggcttCtacgatgacg	-	WT_3prime_signal_reverse_2943	1000	44968	.	0.0	4608760	.	gene-SAVERM_RS19230 - 83bp	gene-SAVERM_RS19225 - 240bp	.	.	.	.	.	.	.	.	.	.	.	ccgcgcatcgtagaa	gcccccgtgagcgcagcgctcacgggggc	ttctacgatgacgtc	(((((((((((((...)))))))))))))	2	-28.200000762939453	+	-
Streptomyces avermitilis	NC_003155.5	4630395	4630399	4630396	atgaagcactatggcgatctgtctagccagtcggagctacagatcaactggtgattgacgtagatgtaatgcgccagcgcttcagtggcgccttcagttaTctccagttgg	-	WT_3prime_signal_reverse_2971	1000	45109	.	0.045	4630396	.	gene-SAVERM_RS42415 - 44bp	gene-SAVERM_RS19330 - 1236bp	.	.	.	.	.	.	.	.	.	.	.	tgacgtagatgtaat	gcgccagcgcttcagtggcgc	cttcagttatctcca	((((((.(......)))))))	9	-9.899999618530273	+	-
Streptomyces avermitilis	NC_003155.5	4646514	4646519	4646517	gcgtaagggcattgccggtcccggccaggtgcaactgagtggtcatcacgccgacaatgcgagcataaagccccgccggattcgtccggctgggctaattTtattctcact	-	WT_3prime_signal_reverse_2996	1000	44927	.	0.046	4646517	.	gene-SAVERM_RS19405 - 168bp	gene-SAVERM_RS19400 - 191bp	.	4646520	4646551	TERM_971	90	-10.0	-4.8	cgacaatgcgagcat	aaagccccgccgga ttcg tccggctgggctaa	ttTtattctcactcg	2	cgacaatgcgagcat	aaagccccgccggattcgtccggctgggctaa	ttttattctcactcg	..(((((.((((((....)))))).)))))..	2	-21.399999618530273	+	+
Streptomyces avermitilis	NC_003155.5	4650869	4650875	4650874	ttaccggggcgatcgacgaatagcccggcacgacggccgaccaagtccgttggtgcggagaccgagacggcccggcacgaggccggaccgtctcggttctGcggccggacc	-	WT_3prime_signal_reverse_2997	1000	45084	.	0.0	4650874	.	gene-SAVERM_RS19440 - 77bp	gene-SAVERM_RS19430 - 889bp	.	4650879	4650913	TERM_974	100	-22.9	-3.3	ccgttggtgcggaga	ccgagacggcccggc acgag gccggaccgtctcgg	ttctGcggccggacc	4	ccgttggtgcggaga	ccgagacggcccggcacgaggccggaccgtctcgg	ttctgcggccggacc	(((((((((.(((((.....))))).)))))))))	4	-28.100000381469727	+	+
Streptomyces avermitilis	NC_003155.5	4670992	4670999	4670993	gcaaggccgtcctcattgtgaacgtggcctccaagtgcgggctgaccccgcagtacgccggtctcgagcggctccaggagcggtacgcggcccagggcttCaccgtgctcg	+	WT_3prime_signal_forward_1713	1000	0.6	.	0.005	4670993	gene-SAVERM_RS19525	gene-SAVERM_RS19520 - 197bp	gene-SAVERM_RS19530 - 388bp	CDS,gene,region	.	.	.	.	.	.	.	.	.	.	cgccggtctcgagcg	gctccaggagcggtacgcggcccagggc	ttcaccgtgctcggc	((((..((.(((...)))..))..))))	2	-8.5	+	-
Streptomyces avermitilis	NC_003155.5	4674400	4674406	4674405	agctgaaacggcgtacggcgcgagccgtggcggcgtacggggaaaggcatcggaccccgccggagggcccccacccgggggctccccggcggggtgcgtgCtagcgtcgcg	-	WT_3prime_signal_reverse_3007	1000	44987	.	0.002	4674405	.	gene-SAVERM_RS19540 - 94bp	gene-SAVERM_RS19535 - 75bp	.	.	.	.	.	.	.	.	.	.	.	cggaccccgccggag	ggcccccacccgggggctccccggcggggtgcg	tgctagcgtcgcgaa	.((((((..((((((...)))))).)))).)).	2	-22.299999237060547	+	-
Streptomyces avermitilis	NC_003155.5	4708406	4708408	4708408	actccggacaacacgcacatcacgtccaaccccacctagacctttttcccacacggggatcggccgcggcggcgcggagggggagccgccgcggccgacgTgtgtccggcg	+	WT_3prime_signal_forward_1746	1000	110.8	.	0.0	4708408	.	gene-SAVERM_RS19660 - 60bp	gene-SAVERM_RS19670 - 1845bp	region	4708365	4708407	TERM_985	77	-17.6	-2.9	tttttcccacacggg	gatcggccgcggcggcgc ggagggg gagccgccgcggccgacg	Tgtgtccggcgccgg	0	.	.	.	.	.	.	-	+
Streptomyces avermitilis	NC_003155.5	4713637	4713644	4713642	aggtgaacgcggcgctggtcgacttcctgaccgggctgcggggcgagcagaggatctgagggactgaggggcgggcaccgcacggcccgcccctcggccgTcctactccgc	+	WT_3prime_signal_forward_1747	1000	44928	.	0.0	4713642	.	gene-SAVERM_RS19685 - 37bp	gene-SAVERM_RS19725 - 6558bp	region	.	.	.	.	.	.	.	.	.	.	agcagaggatctgag	ggactgaggggcgggcaccgcacggcccgcccctcggccg	tcctactccgccgta	((.(((((((((((((........))))))))))))))).	0	-34.20000076293945	+	-
Streptomyces avermitilis	NC_003155.5	4726154	4726157	4726157	ccggccccaccctcgccgtcacccccaccacctggaccgccttcctccgtaccgtccgttgaggcgctcagcgggcgtcgctctcagcggcgccctcctgCtccccctcgc	-	WT_3prime_signal_reverse_3023	1000	3.0	.	0.0	4726157	gene-SAVERM_RS19750	gene-SAVERM_RS19755 - 39bp	gene-SAVERM_RS19740 - 2602bp	CDS,gene	.	.	.	.	.	.	.	.	.	.	gttgaggcgctcagc	gggcgtcgctctcagcggcgccc	tcctgctccccctcg	((((((((((...))))))))))	5	-18.399999618530273	+	-
Streptomyces avermitilis	NC_003155.5	4762131	4762135	4762132	agttgaccgtctgttgactgtgcggaatcgcagcgcatctccgggttgcgtgcaagtctgtccctgtgcgggaagggggcgggcatatgcgccgcagaagTgtcgagggcc	-	WT_3prime_signal_reverse_3049	1000	0.8	.	0.019	4762132	.	gene-SAVERM_RS19915 - 161bp	gene-SAVERM_RS19910 - 437bp	.	.	.	.	.	.	.	.	.	.	.	gcgtgcaagtctgtc	cctgtgcgggaagggggcgggcatatgcgccgcagaag	tgtcgagggccccgg	(((.(......).)))((((((....)).)))).....	0	-12.800000190734863	+	-
Streptomyces avermitilis	NC_003155.5	4798773	4798777	4798775	cgaggcgctgacgaagtgcatcgactacgtgatcgagaagctgtaactccttctcgtacgccgacgaggggcgcccggcatcagccgggcgcccctctgtCatgtcccacg	+	WT_3prime_signal_forward_1771	1000	2.0	.	0.0	4798775	.	gene-SAVERM_RS20045 - 53bp	gene-SAVERM_RS20055 - 1203bp	region	4798740	4798771	TERM_995	100	-28.8	-2.9	ttctcgtacgccgac	gaggggcgcccggc atca gccgggcgcccctc	tgtCatgtcccacgc	3	ttctcgtacgccgac	gaggggcgcccggcatcagccgggcgcccctc	tgtcatgtcccacgc	((((((((((((((....))))))))))))))	3	-35.20000076293945	+	+
Streptomyces avermitilis	NC_003155.5	4811587	4811590	4811589	cccgtagaacttctccgtctcgtcgacggcggcctgaaaccgctcgtcgaagtcatcccgaatgagcgtccggacgacatagtcctggacgctcattcccCttttggcggc	-	WT_3prime_signal_reverse_3066	1000	44961	.	0.0	4811589	.	gene-SAVERM_RS20115 - 127bp	gene-SAVERM_RS20105 - 265bp	.	.	.	.	.	.	.	.	.	.	.	cgaagtcatcccgaa	tgagcgtccggacgacatagtcctggacgctca	ttccccttttggcgg	(((((((((((((......)))).)))))))))	5	-23.200000762939453	+	-
Streptomyces avermitilis	NC_003155.5	4811884	4811888	4811886	cgggatctcgcggccccggccggcggccaggcgcagcaccacgaaggtgatgaaacccatgccgatgccgttcgtgatcgagtaggtgaacggcatcatcAtcatcgtcac	+	WT_3prime_signal_forward_1773	1000	44929	.	0.0	4811886	.	gene-SAVERM_RS20110 - 186bp	gene-SAVERM_RS20120 - 1540bp	region	.	.	.	.	.	.	.	.	.	.	tgaaacccatgccga	tgccgttcgtgatcgagtaggtgaacggca	tcatcatcatcgtca	((((((((...(((.....)))))))))))	5	-12.0	+	-
Streptomyces avermitilis	NC_003155.5	4856082	4856084	4856084	aggcggacatggtccgactggcgaccggctgaagcacgcgccgactgactgttcgacgtgacgaagggcccgtatcccctccggggtacgggcccttcggTctgccccggg	-	WT_3prime_signal_reverse_3094	1000	9391.0	.	0.0	4856084	.	gene-SAVERM_RS20290 - 69bp	gene-SAVERM_RS20285 - 264bp	.	4856090	4856119	TERM_1007	93	-21.5	-3.1	gttcgacgtgacgaa	gggcccgtatccc ctcc ggggtacgggccc	ttcggTctgccccgg	5	tgactgttcgacgtg	acgaagggcccgtatcccctccggggtacgggcccttcgg	tctgccccggggcgt	.(((((((((((((((((....))))))))))))))))).	0	-36.900001525878906	+	+
Streptomyces avermitilis	NC_003155.5	4856710	4856714	4856711	cgataccggttcggcgcccggttattaccgtcggtaacgccggttaccgagagttcatcgaattgccccctccgtgagagaaacggagggggcaattctgCatggttgagc	-	WT_3prime_signal_reverse_3097	1000	45092	.	0.0	4856711	.	gene-SAVERM_RS20295 - 99bp	gene-SAVERM_RS20290 - 351bp	.	4856717	4856749	TERM_1009	91	-19.3	-3.4	cgagagttcatcgaa	ttgccccctccgt gagagaa acggagggggcaa	ttctgCatggttgag	5	cgagagttcatcgaa	ttgccccctccgtgagagaaacggagggggcaa	ttctgcatggttgag	.((((((((((((.......)))))))))))).	5	-27.100000381469727	+	+
Streptomyces avermitilis	NC_003155.5	4866116	4866119	4866118	gtgatgcgcaagggcgaatgggtggtcgatccccaactggggtgattcatccactggttgaatgcggcggtcggccgggggactgggccgaccgccgtctCctttggcatg	+	WT_3prime_signal_forward_1794	1000	45108	.	0.0	4866118	.	gene-SAVERM_RS20335 - 54bp	gene-SAVERM_RS20340 - 88bp	region	.	.	.	.	.	.	.	.	.	.	tccactggttgaatg	cggcggtcggccgggggactgggccgaccgccg	tctcctttggcatga	((((((((((((.((...)).))))))))))))	3	-29.899999618530273	+	-
Streptomyces avermitilis	NC_003155.5	4868196	4868199	4868198	cagcatcgacgtgcggggtaagtaccaggtcagtgggttgatgaggtgaaggccacctgtttgaccccctgggagcgggtaggctcgccattcatccacgCacccatctga	-	WT_3prime_signal_reverse_3113	1000	45170	.	0.005	4868198	.	gene-SAVERM_RS20350 - 79bp	gene-SAVERM_RS20345 - 36bp	.	.	.	.	.	.	.	.	.	.	.	acctgtttgaccccc	tgggagcgggtaggctcgcca	ttcatccacgcaccc	(((((((......)))).)))	10	-9.300000190734863	+	-
Streptomyces avermitilis	NC_003155.5	4872367	4872373	4872371	cggggtcggcggagaacgccggcccagttccggtgagggccgcggacaaacggcacggccgcctgtccgggaagatctccccgggcaggcggccgttgctTgttcagcgtg	-	WT_3prime_signal_reverse_3116	1000	45082	.	0.0	4872371	.	gene-SAVERM_RS20370 - 146bp	gene-SAVERM_RS20360 - 790bp	.	4872373	4872419	TERM_1014	100	-26.7	-3.6	ggccgcggacaaacg	gc-acggccgcctgtccgggaa gatc tccccgggcaggcggccgttgc	tTgttcagcgtgccg	1	cgcggacaaacggca	cggccgcctgtccgggaagatctccccgggcaggcggccg	ttgcttgttcagcgt	((((((((((((((((........))))))))))))))))	5	-38.0	+	+
Streptomyces avermitilis	NC_003155.5	4892818	4892822	4892821	gcctggtcatcgaggacagcccgcagggaccgcgctggacgctcggtccgcgctagggactcgctgatgtgccgcccggagcttggggcggcacacttcaTatacgtacgt	-	WT_3prime_signal_reverse_3126	1000	45108	.	0.007	4892821	.	gene-SAVERM_RS20475 - 44bp	gene-SAVERM_RS20470 - 55bp	.	.	.	.	.	.	.	.	.	.	.	gctagggactcgctg	atgtgccgcccggagcttggggcggcacac	ttcatatacgtacgt	.((((((((((........)))))))))).	4	-22.5	+	-
Streptomyces avermitilis	NC_003155.5	4895973	4895978	4895974	cactgagcaggaacacgcccgctgagcgcaatgaacgacgcgcaatgaaatgccgcggtgcccgatgacgcaattgctgtcgccgggcgctgcggcatgtTcgtacccgca	-	WT_3prime_signal_reverse_3135	1000	993.5	.	0.0	4895974	.	gene-SAVERM_RS20490 - 119bp	gene-SAVERM_RS20485 - 230bp	.	4895976	4896026	TERM_1025	82	-18.3	-3.1	aacgacgcgcaatga	aatgccgcggtgcccgatgac-gc aatt gctgtcgccgggcgctgcggcatg	tTcgtacccgcatgt	1	tgccgcggtgcccga	tgacgcaattgctgtcgccgggcgctgcggca	tgttcgtacccgcat	.(((((....)).)))((((.......)))).	3	-10.800000190734863	+	+
Streptomyces avermitilis	NC_003155.5	4897976	4897980	4897980	cgagccgtaggccggcggcgcggcgcgcgcaccgaagcagggcaacggcaagaagcagggcacgacgaagggcggcaccccaggaggggtcccgcccttcGtgcgtacggc	-	WT_3prime_signal_reverse_3137	1000	45054	.	0.0	4897980	.	gene-SAVERM_RS20500 - 91bp	gene-SAVERM_RS20490 - 1397bp	.	4897984	4898011	TERM_1029	82	-18.4	-3.2	gcagggcacgacgaa	gggcggcacccc agga ggggtcccgccc	ttcGtgcgtacggca	3	.	.	.	.	.	.	-	+
Streptomyces avermitilis	NC_003155.5	4898017	4898019	4898019	cggccgggtcgtctccgtacgaccggatcggctccgtacggggacggccctgccgtacgcacgaagggcgggacccctcctggggtgccgcccttcgtcgTgccctgcttc	+	WT_3prime_signal_forward_1825	1000	45195	.	0.0	4898019	.	gene-SAVERM_RS20495 - 145bp	gene-SAVERM_RS20510 - 2231bp	region	.	.	.	.	.	.	.	.	.	.	gccctgccgtacgca	cgaagggcgggacccctcctggggtgccgcccttcg	tcgtgccctgcttct	((((((((((.(((((....))))).))))))))))	3	-33.5	+	-
Streptomyces avermitilis	NC_003155.5	4901051	4901056	4901054	cagtcctcggggccgtgcccgcgtcaaagggggcgcggcgggtttccaggccgcccgtccatgccgaaggggccgccctgtcaccggggcggccccttcgTccgtacttat	+	WT_3prime_signal_forward_1832	1000	45079	.	0.0	4901054	.	gene-SAVERM_RS20510 - 112bp	gene-SAVERM_RS20520 - 1573bp	region	.	.	.	.	.	.	.	.	.	.	gccgcccgtccatgc	cgaaggggccgccctgtcaccggggcggccccttcg	tccgtacttatgcgt	((((((((((((((((....))))))))))))))))	0	-35.70000076293945	+	-
Streptomyces avermitilis	NC_003155.5	4905977	4905979	4905979	gcggcggcgatcgaggcggtcaagaaccagggcaagaagaagtaatcacgcaccgctaagcccccgacctgcgagttcttcgcggggcgggggctttttgGtggggctggg	+	WT_3prime_signal_forward_1837	1000	137.1	.	0.0	4905979	.	gene-SAVERM_RS20530 - 54bp	gene-SAVERM_RS20590 - 7888bp	region	4905938	4905972	TERM_1033	100	-21.4	-4.7	atcacgcaccgctaa	gcccccgacctgcgag ttc ttcgcggggcgggggc	tttttgGtggggctg	6	atcacgcaccgctaa	gcccccgacctgcgagttcttcgcggggcgggggc	tttttggtggggctg	(((((((.(((((((.....))))))).)))))))	6	-28.299999237060547	+	+
Streptomyces avermitilis	NC_003155.5	4932227	4932229	4932228	ccacggcgaagaagaccacgccgcccgcgaagtaagcggcggtggcgcacacgagcagcacggaacggccgggcacccttggggtgtccggcccgttctaCgggtacggtg	-	WT_3prime_signal_reverse_3158	1000	78.4	.	0.0	4932228	.	gene-SAVERM_RS20675 - 65bp	gene-SAVERM_RS20670 - 47bp	.	4932234	4932263	TERM_1041	86	-17.9	-3.3	acgagcagcacggaa	cgg-ccgggcaccc ttg gggtgtccggcccg	ttctaCgggtacggt	5	acgagcagcacggaa	cggccgggcacccttggggtgtccggcccg	ttctacgggtacggt	.((((((((((((...))))))))))))..	5	-26.299999237060547	+	+
Streptomyces avermitilis	NC_003155.5	4949997	4950001	4950000	cccggcgccgttcccgccgagggagcggacgaaggcgtcgcagcccactacggtgacctgttccgcgaacagcgcgccctcgcgggcggcgccggtttcgTggatctctcg	-	WT_3prime_signal_reverse_3177	1000	44930	.	0.0	4950000	gene-SAVERM_RS20760	gene-SAVERM_RS20765 - 134bp	gene-SAVERM_RS20750 - 1496bp	CDS,gene	.	.	.	.	.	.	.	.	.	.	tgacctgttccgcga	acagcgcgccctcgcgggcggcgccgg	tttcgtggatctctc	.(.((((((((....)))).)))).).	5	-14.699999809265137	+	-
Streptomyces avermitilis	NC_003155.5	4955166	4955169	4955167	gggcggcctcgcggaggtcgcgatcgccgtctgacggcacccgccgacggctgaagggccgcacccccgggttggacgctcggggtgcggcccttcggcaTgtgcgggcct	-	WT_3prime_signal_reverse_3190	1000	45164	.	0.0	4955167	.	gene-SAVERM_RS20805 - 65bp	gene-SAVERM_RS20800 - 21bp	.	.	.	.	.	.	.	.	.	.	.	ccgccgacggctgaa	gggccgcacccccgggttggacgctcggggtgcggccc	ttcggcatgtgcggg	((((((((((((.((((.....))))))))))))))))	7	-32.400001525878906	+	-
Streptomyces avermitilis	NC_003155.5	4961491	4961493	4961493	tgcccaggggcgttccatccgcgtagactccgcgcgtggccaaggtgactcgggatgatgtggcacgactggcgggtacctccaccgccgtcgtcagctaTgtcatcaaca	+	WT_3prime_signal_forward_1865	1000	45139	.	0.0	4961493	gene-SAVERM_RS20840	gene-SAVERM_RS20835 - 127bp	gene-SAVERM_RS20850 - 3431bp	CDS,gene,region	.	.	.	.	.	.	.	.	.	.	gtgactcgggatgat	gtggcacgactggcgggtacctccaccgccgtcgtcagc	tatgtcatcaacaac	.....(((((.(((((.........))))))))))....	2	-16.399999618530273	+	-
Streptomyces avermitilis	NC_003155.5	4975055	4975063	4975063	gacggcatccgggtgcggctcgtggggtcgggactgcgcgtcggcaagtcctgacggggcgcaagtcctgacggggcgtgggtcctgacgggacatcgtcCtaaattctgt	-	WT_3prime_signal_reverse_3212	1000	0.9	.	0.023	4975063	.	gene-SAVERM_RS20900 - 47bp	gene-SAVERM_RS20895 - 638bp	.	.	.	.	.	.	.	.	.	.	.	tcctgacggggcgca	agtcctgacggggcgtgggtcctgacgggaca	tcgtcctaaattctg	.((((((.((((((....)))))).)))))).	5	-19.700000762939453	+	-
Streptomyces avermitilis	NC_003155.5	4996123	4996126	4996125	gctgagcgacccgctcaccaagacccctcgcggtgctgcatggcggtgccaccgcgaggacgaagagggcccgcccctggctcccgggggcgggccctttCgtatgcgtcc	+	WT_3prime_signal_forward_1918	1000	66.9	.	0.0	4996125	.	gene-SAVERM_RS20995 - 94bp	gene-SAVERM_RS21010 - 2146bp	region	4996091	4996121	TERM_1057	100	-27.6	-3.8	ccgcgaggacgaaga	gggcccgcccctgg ctc ccgggggcgggccc	tttCgtatgcgtccg	3	ccgcgaggacgaaga	gggcccgcccctggctcccgggggcgggccc	tttcgtatgcgtccg	((((((((((((((...))))))))))))))	3	-33.70000076293945	+	+
Streptomyces avermitilis	NC_003155.5	4998710	4998713	4998712	gtctgctgcgtacctgagatcctcatcggcttccaggccgtaacgcctgacctgcgccccggcacacccgacggccctcatttcggtgggggccgtgttcGgtgggggccg	+	WT_3prime_signal_forward_1919	1000	45050	.	0.0	4998712	.	gene-SAVERM_RS21010 - 82bp	gene-SAVERM_RS21025 - 1757bp	region	.	.	.	.	.	.	.	.	.	.	ccccggcacacccga	cggccctcatttcggtgggggccg	tgttcggtgggggcc	((((((((((....))))))))))	5	-17.399999618530273	+	-
Streptomyces avermitilis	NC_003155.5	5047978	5047992	5047979	gccaggcaccgtcgcgggcagcgcccatccctcgttagggtcgatgccgtggccacctgtcccccctatccgacgcaccccaccggccccgccggaggtgTgctgcgacgg	+	WT_3prime_signal_forward_1990	1000	2.0	.	0.0	5047979	gene-SAVERM_RS21230	gene-SAVERM_RS21225 - 116bp	gene-SAVERM_RS21255 - 5346bp	CDS,gene,region	.	.	.	.	.	.	.	.	.	.	cctatccgacgcacc	ccaccggccccgccggagg	tgtgctgcgacggca	((.(((((...))))).))	2	-9.399999618530273	+	-
Streptomyces avermitilis	NC_003155.5	5051923	5051926	5051925	ggtagctcgctgggctcataacccagaggtcgcaggttcaaatcctgtccccgctactgaaggccgagggccggaatccaatggattccggccctcagtcGtgtaccccgg	-	WT_3prime_signal_reverse_3293	1000	31.0	.	0.0	5051925	.	gene-SAVERM_RS21245 - 44bp	gene-SAVERM_RS21240 - 458bp	.	5051928	5051962	TERM_1069	95	-24.4	-2.6	ccccgctactgaagg	ccgagggccggaatcc aat ggattccggccctcag	tcGtgtaccccggca	2	.	.	.	.	.	.	-	+
Streptomyces avermitilis	NC_003155.5	5055439	5055444	5055442	cagagcagtggacttttaatccattggttgtgggttcgagtcccacagggtctaccgcgaagcccccagctcagaggcaatctgaggtgggggcttcaggTttttcggggc	-	WT_3prime_signal_reverse_3294	1000	45003	.	0.0	5055442	.	gene-SAVERM_RS21270 - 45bp	gene-SAVERM_RS21265 - 169bp	.	5055443	5055487	TERM_1070	100	-17.2	-4.6	tcccacagggtctac	cgcgaagcccccagctcaga ggcaa tctgaggtgggggcttcagg	Tttttcggggctggg	0	agggtctaccgcgaa	gcccccagctcagaggcaatctgaggtgggggc	ttcaggtttttcggg	(((((((.((((((.....)))))).)))))))	6	-26.700000762939453	+	+
Streptomyces avermitilis	NC_003155.5	5057405	5057408	5057407	gccgccgcgacgacaagccgcgctggaagcgcaacggctgacgccggctgaagcagtgaagcgacgtggcccccacccggttcgggtgggggccacgtcgGttttcgccca	-	WT_3prime_signal_reverse_3297	1000	45020	.	0.0	5057407	.	gene-SAVERM_RS21280 - 59bp	gene-SAVERM_RS21275 - 165bp	.	.	.	.	.	.	.	.	.	.	.	gctgaagcagtgaag	cgacgtggcccccacccggttcgggtgggggccacgtcg	gttttcgcccacggg	((((((((((((((((((...))))))))))))))))))	0	-41.5	+	-
Streptomyces avermitilis	NC_003155.5	5063418	5063420	5063420	gttggtacgagcgatcgcctgaaaagcgataggtcgccggttcgaccccggccccagccacaaccccgaaggccccgtccagcaggacggggccttcgtcGtgccctcatc	+	WT_3prime_signal_forward_2002	1000	44987	.	0.0	5063420	.	gene-SAVERM_RS21305 - 39bp	gene-SAVERM_RS21310 - 146bp	region	5063390	5063413	TERM_1078	86	-19.6	-3.2	agccacaaccccgaa	ggccccgtcc agca ggacggggcc	ttcgtcGtgccctca	6	ccccagccacaaccc	cgaaggccccgtccagcaggacggggccttcg	tcgtgccctcatccg	((((((((((((((....))))))))))))))	2	-30.600000381469727	+	+
Streptomyces avermitilis	NC_003155.5	5068075	5068080	5068080	ggtctcggacaagcgcatcgtgaaggcgatcgacgcggcggccccgtaacgtccccggtacggtgggtgagttcgacccggggctcaccctcctgtagagTctcttctcgc	+	WT_3prime_signal_forward_2014	1000	45140	.	0.0	5068080	.	gene-SAVERM_RS21315 - 47bp	gene-SAVERM_RS21320 - 43bp	region	.	.	.	.	.	.	.	.	.	.	taacgtccccggtac	ggtgggtgagttcgacccggggctcaccctcc	tgtagagtctcttct	((.((((((((((......)))))))))).))	7	-20.299999237060547	+	-
Streptomyces avermitilis	NC_003155.5	5068243	5068247	5068246	gctcgccaccctgtcaaggtggaggccgcgggttcaaatcccgtcaggaccgcattgatcagtcgggccccgcatccggaacggatgcggggcccttctcAtgccgccact	+	WT_3prime_signal_forward_2017	1000	44960	.	0.0	5068246	.	gene-SAVERM_RS21320 - 46bp	gene-SAVERM_RS21325 - 137bp	region	5068210	5068240	TERM_1079	100	-28.4	-3.4	ccgcattgatcagtc	gggccccgcatccg gaa cggatgcggggccc	ttctcAtgccgccac	5	ccgcattgatcagtc	gggccccgcatccggaacggatgcggggccc	ttctcatgccgccac	((((((((((((((...))))))))))))))	5	-31.600000381469727	+	+
Streptomyces avermitilis	NC_003155.5	5068918	5068921	5068920	cgggttctgccccaacagggcccacgcccgacccagttacacaagcgacaagggtgcgtcgtcgatcgcgctggactccgccgggtccagcgcgatttttTttgtgccctg	-	WT_3prime_signal_reverse_3306	1000	1262.7	.	0.0	5068920	.	gene-SAVERM_RS21330 - 172bp	gene-SAVERM_RS21285 - 7730bp	.	5068926	5068955	TERM_1080	100	-20.1	-5.9	agggtgcgtcgtcga	tcgcgctggactc cgcc gggtccagcgcga	tttttTttgtgccct	5	agggtgcgtcgtcga	tcgcgctggactccgccgggtccagcgcga	ttttttttgtgccct	(((((((((((((....)))))))))))))	5	-24.700000762939453	+	+
Streptomyces avermitilis	NC_003155.5	5072683	5072686	5072686	acgtcgcaacgccgcggcgcttgaccgcgcggccttcgcagttctcatagcgactgcacctcacccggtccggggcctctgcgccggaccgggtttcgtgCtgccctgctt	+	WT_3prime_signal_forward_2027	1000	835.8	.	0.0	5072686	.	gene-SAVERM_RS21345 - 74bp	gene-SAVERM_RS21385 - 8436bp	region	5072649	5072678	TERM_1083	100	-20.7	-3.8	agcgactgcacctca	cccggtccggggc ctct gcgccggaccggg	tttcgtgCtgccctg	7	agcgactgcacctca	cccggtccggggcctctgcgccggaccggg	tttcgtgctgccctg	((((((((((.((....)).))))))))))	7	-26.700000762939453	+	+
Streptomyces avermitilis	NC_003155.5	5077485	5077490	5077487	gagctgcggaaggcgcacgaggagacgatcccggcgctgctggcctgagattcggtacgtcgccgaaggccctgcccggactccgggcagggccttcgccCgtactccgcc	-	WT_3prime_signal_reverse_3338	1000	45128	.	0.0	5077487	.	gene-SAVERM_RS21370 - 50bp	gene-SAVERM_RS21365 - 160bp	.	.	.	.	.	.	.	.	.	.	.	cggtacgtcgccgaa	ggccctgcccggactccgggcagggcc	ttcgcccgtactccg	((((((((((((...))))))))))))	6	-27.799999237060547	+	-
Streptomyces avermitilis	NC_003155.5	5081902	5081906	5081905	gttggtagagcgcaaccttgccaaggttgaggtcgcgagttcgagcctcgtcgtccgctccagaaagtgaaggccccggtcagtcgaccggggtctttctCgtgttcaagg	+	WT_3prime_signal_forward_2034	1000	44983	.	0.0	5081905	.	gene-SAVERM_RS21395 - 36bp	gene-SAVERM_RS21400 - 131bp	region	5081876	5081899	TERM_1084	90	-16.0	-4.1	gctccagaaagtgaa	ggccccggtc agtc gaccggggtc	tttctCgtgttcaag	5	gctccagaaagtgaa	ggccccggtcagtcgaccggggtc	tttctcgtgttcaag	((((((((((....))))))))))	5	-20.100000381469727	+	+
Streptomyces avermitilis	NC_003155.5	5085853	5085855	5085855	cgaagtacgtggaggcgtacgagcgcctcacgggcgcgaactggtcgtagcccgcaacggcacaacgaaaagcccccgacctgaggtcgggggcttcttcGtggagcggac	-	WT_3prime_signal_reverse_3357	1000	45185	.	0.0	5085855	.	gene-SAVERM_RS21425 - 51bp	gene-SAVERM_RS21380 - 5091bp	.	5085862	5085884	TERM_1087	95	-20.6	-3.7	acggcacaacgaaaa	gcccccgacc tga ggtcgggggc	ttcttcGtggagcgg	6	.	.	.	.	.	.	-	+
Streptomyces avermitilis	NC_003155.5	5085887	5085890	5085890	tcagttggtagagcgcaaccttgccaaggttgaggtcgcgagttcgagcctcgtcgtccgctccacgaagaagcccccgacctcaggtcgggggcttttcGttgtgccgtt	+	WT_3prime_signal_forward_2036	1000	45111	.	0.0	5085890	.	gene-SAVERM_RS21420 - 33bp	gene-SAVERM_RS21455 - 9334bp	region	.	.	.	.	.	.	.	.	.	.	ccgctccacgaagaa	gcccccgacctcaggtcgggggc	ttttcgttgtgccgt	((((((((((...))))))))))	5	-21.5	+	-
Streptomyces avermitilis	NC_003155.5	5095364	5095369	5095368	ttgggggcaacccctcacgagttcgaatctcgtatcctccgccagtgcctcaccgggcacgatgtcgaagggccccgctgcttgcagcggggcccttcttCgttgtccgtc	+	WT_3prime_signal_forward_2040	1000	44962	.	0.0	5095368	.	gene-SAVERM_RS21455 - 53bp	gene-SAVERM_RS21460 - 213bp	region	5095334	5095365	TERM_1089	100	-26.0	-3.5	accgggcacgatgtc	gaagggccccgctg cttg cagcggggcccttc	ttCgttgtccgtccc	2	accgggcacgatgtc	gaagggccccgctgcttgcagcggggcccttc	ttcgttgtccgtccc	((((((((((((((....))))))))))))))	2	-30.799999237060547	+	+
Streptomyces avermitilis	NC_003155.5	5103030	5103036	5103031	cagggccagaagggcccgacggccgagaacatcgttcccgcctgacgctgacgcgtacttcgtagctggggcccgcaccttggggtgcgggccccagctcGttgcattctc	+	WT_3prime_signal_forward_2047	1000	45118	.	0.0	5103031	.	gene-SAVERM_RS21475 - 55bp	gene-SAVERM_RS21480 - 371bp	region	.	.	.	.	.	.	.	.	.	.	gacgcgtacttcgta	gctggggcccgcaccttggggtgcgggccccagc	tcgttgcattctcgg	(((((((((((((((....)))))))))))))))	2	-36.29999923706055	+	-
Streptomyces avermitilis	NC_003155.5	5103030	5103036	5103031	cagggccagaagggcccgacggccgagaacatcgttcccgcctgacgctgacgcgtacttcgtagctggggcccgcaccttggggtgcgggccccagctcGttgcattctc	+	WT_3prime_signal_forward_2047	1000	45118	.	0.0	5103031	.	gene-SAVERM_RS21475 - 55bp	gene-SAVERM_RS21480 - 371bp	region	.	.	.	.	.	.	.	.	.	.	gacgcgtacttcgta	gctggggcccgcaccttggggtgcgggccccagc	tcgttgcattctcgg	(((((((((((((((....)))))))))))))))	2	-36.29999923706055	+	-
Streptomyces avermitilis	NC_003155.5	5118729	5118734	5118730	ggcggcgttcggaaagtagcctctgccgggtgaccccagaagacctcgtcgcccactaccgcctggagccgatcccccgcgagggcggccgtttccggcgCacctgggcgg	-	WT_3prime_signal_reverse_3370	1000	45170	.	0.007	5118730	gene-SAVERM_RS21545	gene-SAVERM_RS21550 - 78bp	gene-SAVERM_RS21535 - 1423bp	CDS,gene	.	.	.	.	.	.	.	.	.	.	agacctcgtcgccca	ctaccgcctggagccgatcccccgcgagggcggccg	tttccggcgcacctg	...((((((...((.(.....).))..))))))...	9	-13.199999809265137	+	-
Streptomyces avermitilis	NC_003155.5	5129822	5129828	5129823	agctcgcctcgaaagcgagtgtggcgcaagtcaccgagggttcaaatccctccgctaccgcaggtaggagaggcgcacggttcatcgaaccgtgcgcctcTtcggcttccg	+	WT_3prime_signal_forward_2076	1000	44957	.	0.0	5129823	.	gene-SAVERM_RS21610 - 40bp	gene-SAVERM_RS42425 - 138bp	region	.	.	.	.	.	.	.	.	.	.	ctaccgcaggtagga	gaggcgcacggttcatcgaaccgtgcgcctc	ttcggcttccgtctc	((((((((((((((...))))))))))))))	0	-27.100000381469727	+	-
Streptomyces avermitilis	NC_003155.5	5134055	5134057	5134057	ggcgggagttcgccacgtgggtgatcgccgactacgagttctgagcgcccccggacaagcccgcacaagccctccgccgaaccggccgggggcttttgcgCgccctacgcc	+	WT_3prime_signal_forward_2096	1000	32.9	.	0.0	5134057	.	gene-SAVERM_RS21635 - 55bp	gene-SAVERM_RS21640 - 85bp	region	5134025	5134049	TERM_1111	86	-14.9	-4.1	gacaagcccgcacaa	gccctccgccg aac cggccgggggc	ttttgcgCgccctac	7	gacaagcccgcacaa	gccctccgccgaaccggccgggggc	ttttgcgcgccctac	((((((.((((...)))).))))))	7	-16.799999237060547	+	+
Streptomyces avermitilis	NC_003155.5	5136354	5136356	5136355	acccgcacgctggcccagctgcgggaaggcctcatctccgactgaggcctcgcggacccgcaggtgcctgagaggccgtacaggtgcctgagggttcaaaAttgacggatc	+	WT_3prime_signal_forward_2104	1000	45052	.	0.0	5136355	.	gene-SAVERM_RS21645 - 55bp	gene-SAVERM_RS21650 - 145bp	region	.	.	.	.	.	.	.	.	.	.	ctgaggcctcgcgga	cccgcaggtgcctgagaggccgtacaggtgcctgaggg	ttcaaaattgacgga	(((.((((((((((..........)))))))))).)))	6	-21.0	+	-
Streptomyces avermitilis	NC_003155.5	5151070	5151075	5151074	agccgcacacgccttcccagcccacgcacagactgttcatgaggagagcgggtgccctcggtcactcccgctccgcgtggagggaccatgggccccggaaTtccggcggat	-	WT_3prime_signal_reverse_3388	1000	45047	.	0.01	5151074	.	gene-SAVERM_RS21710 - 108bp	gene-SAVERM_RS21705 - 111bp	.	.	.	.	.	.	.	.	.	.	.	cctcggtcactcccg	ctccgcgtggagggaccatgggccccggaa	ttccggcggatcgga	.((((......(((.((...))))))))).	0	-8.300000190734863	+	-
Streptomyces avermitilis	NC_003155.5	5154892	5154896	5154893	ggatagagcatctgactacggatcagaaggttgcaggttcgaatcctgccgagtgcacacagatcaaaggccccctgagatgatctcagggggcctttgaCgtcagcggtt	-	WT_3prime_signal_reverse_3394	1000	45021	.	0.0	5154893	.	gene-SAVERM_RS21735 - 41bp	gene-SAVERM_RS21725 - 828bp	.	5154899	5154925	TERM_1122	100	-22.4	-3.6	tgcacacagatcaaa	ggccccctgaga tga tctcagggggcc	tttgaCgtcagcggt	5	.	.	.	.	.	.	-	+
Streptomyces avermitilis	NC_003155.5	5168469	5168473	5168470	cgcagggccgatgcgctcccatcggccctgaaaccgctggggtgctttgtggagtggtaaagcgtctgcgcggcggtgcttcggcatcgccgcgcagacgTtttcgtgcac	-	WT_3prime_signal_reverse_3401	1000	44990	.	0.0	5168470	.	gene-SAVERM_RS21790 - 99bp	gene-SAVERM_RS21785 - 158bp	.	5168471	5168508	TERM_1127	100	-29.3	-4.3	tgtggagtggtaaag	cgtctgcgcggcggtgc ttcg gcatcgccgcgcagacg	Ttttcgtgcaccacg	0	tgtggagtggtaaag	cgtctgcgcggcggtgcttcggcatcgccgcgcagacg	ttttcgtgcaccacg	(((((((((((((((((....)))))))))))))))))	0	-35.70000076293945	+	+
Streptomyces avermitilis	NC_003155.5	5170787	5170790	5170789	ggttggccgcacgcgctggtcagaggtgggataccggcgaagcagggtgagacaaggtcacgcggaaggggtgcccctcccgagagtggcaccccttctgAcctgcaacac	+	WT_3prime_signal_forward_2120	1000	0.6	.	0.022	5170789	.	gene-SAVERM_RS21800 - 111bp	gene-SAVERM_RS21815 - 2769bp	region	5170756	5170783	TERM_1129	83	-17.0	-3.3	caaggtcacgcggaa	ggggtgcccctc ccga gagtggcacccc	ttctgAcctgcaaca	5	caaggtcacgcggaa	ggggtgcccctcccgagagtggcacccc	ttctgacctgcaaca	((((((((.(((....))).))))))))	5	-20.200000762939453	+	+
Streptomyces avermitilis	NC_003155.5	5177627	5177630	5177629	gcagcgatgtcaccgtgggttcaaatcccacacccaccgcgcaggtcaaaggtgttgcaggtcagaaggggtgccactctcgggaggggcaccccttctgCgttcaccctg	-	WT_3prime_signal_reverse_3406	1000	45006	.	0.0	5177629	.	gene-SAVERM_RS21835 - 61bp	gene-SAVERM_RS41795 - 4277bp	.	5177632	5177665	TERM_1132	88	-21.1	-2.5	aggtgttgcaggtca	gaaggggtgccactc tcgg gaggggcaccccttc	tgCgttcaccctgtc	2	aggtgttgcaggtca	gaaggggtgccactctcgggaggggcaccccttc	tgcgttcaccctgtc	(((((((((((.(((....))).)))))))))))	2	-25.700000762939453	+	+
Streptomyces avermitilis	NC_003155.5	5177767	5177773	5177768	gctgggagagcgcgtgggcgacagctgagccgcacgcggggcacctgacccgttactcttgtccccgcgccgccgatcaccggcgacgcggggtgggttgCccgagcggcc	-	WT_3prime_signal_reverse_3407	1000	45170	.	0.003	5177768	gene-SAVERM_RS21835	gene-SAVERM_RS21840 - 68bp	gene-SAVERM_RS41795 - 4417bp	exon,gene,tRNA	5177776	5177806	TERM_1135	88	-21.1	-2.5	acccgttactcttgt	ccccgcgccgccg atcac cggcgacgcgggg	tgggttgCccgagcg	7	acccgttactcttgt	ccccgcgccgccgatcaccggcgacgcgggg	tgggttgcccgagcg	(((((((.(((((.....))))).)))))))	7	-24.899999618530273	+	+
Streptomyces avermitilis	NC_003155.5	5182489	5182494	5182494	ccgaatagccgagatcgaatttgcgaaccgccgatctcttgttaccgttcgagtagcccggttgctggtgcatcccccgtcgccagcaaccgggtctttcTatgcccgtcg	+	WT_3prime_signal_forward_2123	1000	45156	.	0.0	5182494	.	gene-SAVERM_RS21855 - 193bp	gene-SAVERM_RS21870 - 1905bp	region	5182449	5182489	TERM_1136	82	-12.7	-4.0	gttaccgttcgagta	g-cccggttgctggtg catcccccgt cgccagcaaccgggtc	tttcTatgcccgtcg	4	ttaccgttcgagtag	cccggttgctggtgcatcccccgtcgccagcaaccggg	tctttctatgcccgt	(((((((((((((((.......).))))))))))))))	6	-27.399999618530273	+	+
Streptomyces avermitilis	NC_003155.5	5187502	5187505	5187503	ggctgccgcgccgctccgacgaggtcgaggcgtggatggcgtccctgaagggctgatacggcagtgatggccgggtacctacggggtacccggccattcgCgtgtgcggcc	+	WT_3prime_signal_forward_2132	1000	56.7	.	0.0	5187503	.	gene-SAVERM_RS21875 - 44bp	gene-SAVERM_RS21880 - 85bp	region	.	.	.	.	.	.	.	.	.	.	ctgatacggcagtga	tggccgggtacctacggggtacccggcca	ttcgcgtgtgcggcc	(((((((((((((...)))))))))))))	4	-25.799999237060547	+	-
Streptomyces avermitilis	NC_003155.5	5198408	5198412	5198410	ggcgtacgagcgcctgaggctcaagcacctctccggtgcgcaccgcggagtcgtacggcctggtcatcgcgtcgtacgaccccggtgcgcaccggggtccTcacatctggg	+	WT_3prime_signal_forward_2147	1000	45173	.	0.0	5198410	.	gene-SAVERM_RS21915 - 82bp	gene-SAVERM_RS21920 - 19bp	region	.	.	.	.	.	.	.	.	.	.	catcgcgtcgtacga	ccccggtgcgcaccgggg	tcctcacatctggga	(((((((....)))))))	3	-12.5	+	-
Streptomyces avermitilis	NC_003155.5	5206173	5206178	5206176	cagccccgctccgggttcctccgcggaggggtttccctacaagctggtcgcgaccgatctcgacgggacgctgctgcgttccgacgggacggtctcggcgCgtacgcgtgc	+	WT_3prime_signal_forward_2176	1000	45110	.	0.0	5206176	gene-SAVERM_RS21950	gene-SAVERM_RS21945 - 99bp	gene-SAVERM_RS21985 - 5270bp	CDS,gene,region	.	.	.	.	.	.	.	.	.	.	acaagctggtcgcga	ccgatctcgacgggacgctgctgcgttccgacgggacgg	tctcggcgcgtacgc	(((.(((((.((((((((....)))))))).))))))))	8	-24.700000762939453	+	-
Streptomyces avermitilis	NC_003155.5	5206931	5206936	5206935	ggacgaggtgacactctcccatgaggaggacggcatcgcggtggtgctggagcggttgctgggataagcggtacgggcaggtgggtgcccggaacgctcaTgtcttgcgga	+	WT_3prime_signal_forward_2178	1000	44986	.	0.009	5206935	.	gene-SAVERM_RS21950 - 30bp	gene-SAVERM_RS21985 - 4512bp	region	.	.	.	.	.	.	.	.	.	.	gagcggttgctggga	taagcggtacgggcaggtgggtgcccggaacgctca	tgtcttgcggaggat	..((((...((((((......))))))...))))..	0	-18.299999237060547	+	-
Streptomyces avermitilis	NC_003155.5	5237472	5237474	5237474	tggtgttctctccgcccgagagctgatgtccgtctcagggttccctaggggaccggtcaggggacgacaaggggtgcgaggcccccgttcgggccttctgCggccctagca	-	WT_3prime_signal_reverse_3489	1000	44987	.	0.002	5237474	.	gene-SAVERM_RS22080 - 75bp	gene-SAVERM_RS22075 - 87bp	.	.	.	.	.	.	.	.	.	.	.	cgacaaggggtgcga	ggcccccgttcgggcc	ttctgcggccctagc	(((((......)))))	5	-9.0	+	-
Streptomyces avermitilis	NC_003155.5	5248460	5248464	5248461	ggggtggatcctgaggggtggcgcggcatcccataggcgtcggtgcgcagttgtgagctcatcggagcgtcctgtttcacgtgaaacaggacgcttcttgCctgcgaggcg	-	WT_3prime_signal_reverse_3495	1000	38.5	.	0.0	5248461	.	gene-SAVERM_RS22145 - 62bp	gene-SAVERM_RS22130 - 1117bp	.	5248465	5248498	TERM_1155	87	-20.5	-3.1	agttgtgagctcatc	ggagcgtcctgtttc acgt gaaacaggacgcttc	ttgCctgcgaggcgc	3	agttgtgagctcatc	ggagcgtcctgtttcacgtgaaacaggacgcttc	ttgcctgcgaggcgc	(((((((((((((((....)))))))))))))))	3	-25.100000381469727	+	+
Streptomyces avermitilis	NC_003155.5	5253398	5253399	5253399	gaggttgccgccaaggtcaacatcgaggtcgtcgcggcctgaacgctgcgctcggcatagctgagagaagggccgcatccggacgggtgcggccctttttCgtggctggag	-	WT_3prime_signal_reverse_3497	1000	1272.9	.	0.0	5253399	.	gene-SAVERM_RS22160 - 59bp	gene-SAVERM_RS22150 - 1935bp	.	5253405	5253430	TERM_1158	100	-18.3	-4.7	gcatagctgagagaa	gggccgcatcc ggac gggtgcggccc	tttttCgtggctgga	5	gcatagctgagagaa	gggccgcatccggacgggtgcggccc	tttttcgtggctgga	(((((((((((....)))))))))))	5	-23.299999237060547	+	+
Streptomyces avermitilis	NC_003155.5	5253433	5253440	5253436	acagagcccatcagccgcccgtttcacgtgaaacacgagcgacgtccgactcgctccagccacgaaaaagggccgcacccgtccggatgcggcccttctcTcagctatgcc	+	WT_3prime_signal_forward_2210	1000	44986	.	0.0	5253436	.	gene-SAVERM_RS22155 - 173bp	gene-SAVERM_RS22180 - 2077bp	region	5253405	5253430	TERM_1157	81	-16.1	-3.5	tccagccacgaaaaa	gggccgcaccc gtcc ggatgcggccc	ttctcTcagctatgc	5	.	.	.	.	.	.	-	+
Streptomyces avermitilis	NC_003155.5	5258326	5258329	5258328	cagtaggggcccgatgtcggtcggcgacagttcgccctgagcgaacagggtgcggggaagacatgcgaaaggccgtacacggggtgtacggcctttcggcTcagcggcgct	-	WT_3prime_signal_reverse_3502	1000	44988	.	0.0	5258328	.	gene-SAVERM_RS22195 - 60bp	gene-SAVERM_RS22175 - 3131bp	.	5258336	5258358	TERM_1161	91	-17.8	-3.6	ggaagacatgcgaaa	ggccgtacac ggg gtgtacggcc	tttcggcTcagcggc	7	ggaagacatgcgaaa	ggccgtacacggggtgtacggcc	tttcggctcagcggc	((((((((((...))))))))))	7	-17.0	+	+
Streptomyces avermitilis	NC_003155.5	5258363	5258366	5258366	gcacaccaccacgcagttcgaccggatcctggaccgctgaggaccccaggacagcgccgctgagccgaaaggccgtacaccccgtgtacggcctttcgcaTgtcttccccg	+	WT_3prime_signal_forward_2240	1000	45104	.	0.0	5258366	.	gene-SAVERM_RS22190 - 58bp	gene-SAVERM_RS22205 - 4718bp	region	5258329	5258365	TERM_1159	81	-18.1	-3.1	ggacagcgccgctga	gccgaaaggccgtacac ccc gtgtacggcctttcgca	Tgtcttccccgcacc	0	gccgctgagccgaaa	ggccgtacaccccgtgtacggcc	tttcgcatgtcttcc	((((((((((...))))))))))	7	-17.0	+	+
Streptomyces avermitilis	NC_003155.5	5266856	5266858	5266857	gcccgtggagggctgtggaacggggtcatgtttcacgtgaaacatgaccccggatgcgcggaggggacggtgtttcacgtgaaacaccgtcccctccgtcGtctgtcgacc	-	WT_3prime_signal_reverse_3528	1000	6.0	.	0.0	5266857	.	gene-SAVERM_RS22225 - 101bp	gene-SAVERM_RS22200 - 4147bp	.	.	.	.	.	.	.	.	.	.	.	atgaccccggatgcg	cggaggggacggtgtttcacgtgaaacaccgtcccctccg	tcgtctgtcgaccta	((((((((((((((((((....))))))))))))))))))	2	-37.0	+	-
Streptomyces avermitilis	NC_003155.5	5266940	5266944	5266941	caactaggtcgacagacgacggaggggacggtgtttcacgtgaaacaccgtcccctccgcgcatccggggtcatgtttcacgtgaaacatgaccccgttcCacagccctcc	+	WT_3prime_signal_forward_2253	1000	1.0	.	0.001	5266941	.	gene-SAVERM_RS22220 - 100bp	gene-SAVERM_RS22230 - 1704bp	region	.	.	.	.	.	.	.	.	.	.	tcccctccgcgcatc	cggggtcatgtttcacgtgaaacatgaccccg	ttccacagccctcca	((((((((((((((....))))))))))))))	3	-24.5	+	-
Streptomyces avermitilis	NC_003155.5	5273444	5273448	5273448	tcggtatggttcgcgggcgcctggggcgctgaggcgggggtacgcgcacaaccatcgtccgccaccgtgtgtcgtgcatagcggcggactgtgggcacaaTtggtttctgc	+	WT_3prime_signal_forward_2268	1000	0.6	.	0.04	5273448	.	gene-SAVERM_RS22235 - 65bp	gene-SAVERM_RS22240 - 50bp	region	.	.	.	.	.	.	.	.	.	.	ccatcgtccgccacc	gtgtgtcgtgcatagcggcggactgtgggcacaa	ttggtttctgcgtcg	.((((((...((((((....).))))))))))).	0	-10.5	+	-
Streptomyces avermitilis	NC_003155.5	5276097	5276104	5276099	aggagatctcggacctcaccgaaggccttcttccgccttcccgtaccgcggatgtgcgtcggcatctggacgactgcgtcctctgtgccgacgtctacgaCtctctggagg	+	WT_3prime_signal_forward_2282	1000	0.9	.	0.001	5276099	gene-SAVERM_RS22250	gene-SAVERM_RS22245 - 135bp	gene-SAVERM_RS22255 - 963bp	CDS,gene,region	.	.	.	.	.	.	.	.	.	.	cgtaccgcggatgtg	cgtcggcatctggacgactgcgtcctctgtgccgacg	tctacgactctctgg	(((((((((..(((((....)))))...)))))))))	7	-22.600000381469727	+	-
Streptomyces avermitilis	NC_003155.5	5278451	5278454	5278453	ccgatggcccctgtcgctcctcggtggtcgaggacgcgtgctttctctgccgacggccctcatgcgaatgggccaacccggaagggttggcccattcgtgTttcacgtgaa	-	WT_3prime_signal_reverse_3537	1000	44991	.	0.0	5278453	.	gene-SAVERM_RS22265 - 100bp	gene-SAVERM_RS22225 - 10050bp	.	5278454	5278491	TERM_1168	100	-22.9	-3.6	tgccgacggccctca	tgcgaatgggccaaccc ggaa gggttggcccattcgtg	Tttcacgtgaaacat	0	ccgacggccctcatg	cgaatgggccaacccggaagggttggcccattcg	tgtttcacgtgaaac	(((((((((((((((....)))))))))))))))	2	-30.700000762939453	+	+
Streptomyces avermitilis	NC_003155.5	5279410	5279412	5279412	acggagagctgagtcgccgggtggcaggacggttttccctatcggccgaccaccagagcggatcgtgtccggtgtgtaccggaacacggtccgctctttgCtttgagacgg	-	WT_3prime_signal_reverse_3542	1000	79.2	.	0.0	5279412	.	gene-SAVERM_RS22270 - 89bp	gene-SAVERM_RS22265 - 239bp	.	5279417	5279457	TERM_1170	100	-22.8	-4.1	atcggccgaccacca	gagcggatcgtgt-ccggt gtgt accggaacacggtccgctc	tttgCtttgagacgg	4	cggccgaccaccaga	gcggatcgtgtccggtgtgtaccggaacacggtccgc	tctttgctttgagac	((((((((((((((((....))))).)))))))))))	6	-27.799999237060547	+	+
Streptomyces avermitilis	NC_003155.5	5282799	5282802	5282800	ccgagggcgaggagccgcagcgcttcgtcgtcgtgcttcccgcctgattcggtacgtacgttcctccggccccgtctgttgcgcaggcggggccgaagttTgtcagcctgg	-	WT_3prime_signal_reverse_3558	1000	62.2	.	0.0	5282800	.	gene-SAVERM_RS22285 - 52bp	gene-SAVERM_RS22280 - 107bp	.	5282803	5282837	TERM_1172	100	-20.0	-3.9	tcggtacgtacgttc	ctccggccccgtctgt tgc gcaggcggggccgaag	ttTgtcagcctggta	2	tcggtacgtacgttc	ctccggccccgtctgttgcgcaggcggggccgaag	tttgtcagcctggta	...(((((((((((((...)))))))))))))...	2	-27.700000762939453	+	+
Streptomyces avermitilis	NC_003155.5	5284526	5284533	5284529	cccgtttcctgggtcatcgtccagttccactcggtgtacgggaaggtcttcggtgccgacacgggctgggcctggggcctgtccatcgtgtccctggtgaTcctgatccgc	-	WT_3prime_signal_reverse_3574	1000	44958	.	0.011	5284529	gene-SAVERM_RS22290	gene-SAVERM_RS22295 - 139bp	gene-SAVERM_RS22285 - 1160bp	CDS,gene	.	.	.	.	.	.	.	.	.	.	ccgacacgggctggg	cctggggcctgtccatcgtgtccctgg	tgatcctgatccgca	((.(((((.((.....)).))))).))	3	-9.600000381469727	+	-
Streptomyces avermitilis	NC_003155.5	5287992	5287994	5287994	ccaggtcaccgagctgaccaaccgcatcaagaacggctgacagccaccgcagcacgtcgctgagggcgccccgggacgattcccgagggcgccctcttcgTcttcccaagg	+	WT_3prime_signal_forward_2298	1000	44993	.	0.0	5287994	.	gene-SAVERM_RS22310 - 59bp	gene-SAVERM_RS22315 - 1030bp	region	5287955	5287989	TERM_1175	100	-23.7	-3.4	ccgcagcacgtcgct	gagggcgccc-cggga cgat tcccgagggcgccctc	ttcgTcttcccaagg	4	ccgcagcacgtcgct	gagggcgccccgggacgattcccgagggcgccctc	ttcgtcttcccaagg	(((((((((((((((....))))).))))))))))	4	-32.400001525878906	+	+
Streptomyces avermitilis	NC_003155.5	5298518	5298526	5298525	tagcgaggagtgagtcatcgtgagcggagccacgggcgccggagcgaccggtacggaaaccggtacggaaacggacggcggccgtggctccgccacggatTcgactgactc	+	WT_3prime_signal_forward_2370	1000	45021	.	0.0	5298525	gene-SAVERM_RS22345	gene-SAVERM_RS22340 - 91bp	gene-SAVERM_RS22350 - 776bp	CDS,gene,region	.	.	.	.	.	.	.	.	.	.	cggaaacggacggcg	gccgtggctccgccacgga	ttcgactgactccca	.(((((((...))))))).	1	-12.600000381469727	+	-
Streptomyces avermitilis	NC_003155.5	5299416	5299419	5299419	ggttagagcgcatccctgataaggatgaggccacaggttcaaatcctgttagccccaccagcacagagacccccaaccagtcatggttgggggtctttggCgtctacggct	+	WT_3prime_signal_forward_2378	1000	45070	.	0.0	5299419	.	gene-SAVERM_RS22350 - 38bp	gene-SAVERM_RS43980 - 978bp	region	5299386	5299413	TERM_1177	95	-20.0	-3.6	ccccaccagcacaga	gacccccaacca gtca tggttgggggtc	tttggCgtctacggc	5	ccccaccagcacaga	gacccccaaccagtcatggttgggggtc	tttggcgtctacggc	((((((((((((....))))))))))))	5	-24.0	+	+
Streptomyces avermitilis	NC_003155.5	5300583	5300586	5300586	gtggacggaggcgactgactccgtgcccacgggttcgtgagtagccacagacaacagtctcagagcaggccccgaccgccggtgcggtcggggctttgtgTtgtacggggg	+	WT_3prime_signal_forward_2380	1000	1271.7	.	0.0	5300586	.	gene-SAVERM_RS43980 - 58bp	gene-SAVERM_RS22360 - 188bp	region	5300554	5300579	TERM_1184	100	-21.9	-4.3	acagtctcagagcag	gccccgaccgc cggt gcggtcggggc	tttgtgTtgtacggg	6	acagtctcagagcag	gccccgaccgccggtgcggtcggggc	tttgtgttgtacggg	(((((((((((....)))))))))))	6	-24.600000381469727	+	+
Streptomyces avermitilis	NC_003155.5	5305022	5305025	5305024	tagagcgctgtctttgcatggcagatgtcaggggttcgactcccctaggctccacacctcggaccggccagacgccctcgcggcggctggccggtttttgCatgccccgct	+	WT_3prime_signal_forward_2383	1000	45024	.	0.0	5305024	.	gene-SAVERM_RS22375 - 45bp	gene-SAVERM_RS22385 - 1466bp	region	5304987	5305017	TERM_1185	100	-19.7	-4.7	gctccacacctcgga	ccggccagacgcc ctcgc ggcggctggccgg	tttttgCatgccccg	6	gctccacacctcgga	ccggccagacgccctcgcggcggctggccgg	tttttgcatgccccg	((((((((.((((.....)))).))))))))	6	-23.899999618530273	+	+
Streptomyces avermitilis	NC_003155.5	5307197	5307207	5307202	gggtccccaaggcattccagggcactccaaaggactcagaagagccgcgaagggaaccaaacgccccgctcatccgtaagcatggcgcggggcggtgcgtTgcccacgcgg	+	WT_3prime_signal_forward_2385	1000	45078	.	0.001	5307202	.	gene-SAVERM_RS22385 - 146bp	gene-SAVERM_RS22390 - 82bp	region	.	.	.	.	.	.	.	.	.	.	gcgaagggaaccaaa	cgccccgctcatccgtaagcatggcgcggggcggtgcg	ttgcccacgcggaag	((((((((((((.(....).)))).)))))))).....	1	-21.299999237060547	+	-
Streptomyces avermitilis	NC_003155.5	5310569	5310576	5310573	tctgggtgcgggcgttgacctcactcgtactcgttctcgctgtggtctacgtcctcttccagtatgtcttcccctgggcggaaccgctgctgcccttcaaCgacgtgacgg	+	WT_3prime_signal_forward_2389	1000	44927	.	0.001	5310573	gene-SAVERM_RS43360	gene-SAVERM_RS22405 - 165bp	gene-SAVERM_RS22415 - 18bp	CDS,gene,region	.	.	.	.	.	.	.	.	.	.	agtatgtcttcccct	gggcggaaccgctgctgccc	ttcaacgacgtgacg	((((((........))))))	5	-9.300000190734863	+	-
Streptomyces avermitilis	NC_003155.5	5312736	5312739	5312737	ccggagccgggacaccggttgcgtggccggatcgcgatggcggtcagcgtcttcggtgaactcctcatcacggcgggcctggtactgggcctgttcgtcgTctactcgctg	+	WT_3prime_signal_forward_2395	1000	44958	.	0.001	5312737	gene-SAVERM_RS22425	gene-SAVERM_RS22420 - 158bp	gene-SAVERM_RS22460 - 9367bp	CDS,gene,region	.	.	.	.	.	.	.	.	.	.	gtgaactcctcatca	cggcgggcctggtactgggcctgttcgtcg	tctactcgctgtggt	((((((((((......))))))).)))...	0	-13.699999809265137	+	-
Streptomyces avermitilis	NC_003155.5	5316881	5316890	5316884	aactggatccagtacgtccaggcggacaccctgaagtccgacacgaagaaccgccgcgtcgccatcgagcgatacgccacaccgcgcggcgacatcatcgTcgacggcaag	-	WT_3prime_signal_reverse_3643	1000	45139	.	0.014	5316884	gene-SAVERM_RS22435	gene-SAVERM_RS22440 - 160bp	gene-SAVERM_RS22430 - 1483bp	CDS,gene	.	.	.	.	.	.	.	.	.	.	cacgaagaaccgccg	cgtcgccatcgagcgatacgccacaccgcgcggcgaca	tcatcgtcgacggca	.((((((.....(((...........)))..)))))).	6	-13.0	+	-
Streptomyces avermitilis	NC_003155.5	5343399	5343405	5343401	gctacgtggcggactgcgtggaacagccggcggtgctgctgcgcaccctgtagccgccgagtggccatccccgtccacatgctgtgcgcgggggtggcaaTgatccttcgg	+	WT_3prime_signal_forward_2432	1000	2.0	.	0.0	5343401	.	gene-SAVERM_RS22565 - 46bp	gene-SAVERM_RS22570 - 24bp	region	.	.	.	.	.	.	.	.	.	.	cctgtagccgccgag	tggccatccccgtccacatgctgtgcgcgggggtggcaa	tgatccttcgggcgc	..(((((((((((.((((...)))).)))))))))))..	0	-27.200000762939453	+	-
Streptomyces avermitilis	NC_003155.5	5348064	5348065	5348065	ccgcgtcgtacgcgcagggccaggaaggcgagtcccaggccgaggcccatgaggatcagaccgctgccgaggggcagaacctcgagcacgggcttcggggTgcgctcgccc	+	WT_3prime_signal_forward_2434	1000	0.5	.	0.03	5348065	.	gene-SAVERM_RS22585 - 132bp	gene-SAVERM_RS22595 - 922bp	region	.	.	.	.	.	.	.	.	.	.	ggcccatgaggatca	gaccgctgccgaggggcagaacctcgagcacgggc	ttcggggtgcgctcg	..(((.((((((((.......))))).))))))..	7	-17.399999618530273	+	-
Streptomyces avermitilis	NC_003155.5	5349622	5349629	5349623	cgacgggcgacccggcgtgagccgttgctaagcagcccctccgaactccgctcggaacgccgctcggaacgccgttcctgagcagcgctcgtgagcagcgTgtccctggtc	-	WT_3prime_signal_reverse_3739	1000	44958	.	0.011	5349623	.	gene-SAVERM_RS22600 - 75bp	gene-SAVERM_RS43095 - 846bp	.	.	.	.	.	.	.	.	.	.	.	gaacgccgctcggaa	cgccgttcctgagcagcgctcgtgagcagcg	tgtccctggtcatgc	(((.((((.(((((...))))).)))).)))	0	-13.5	+	-
Streptomyces avermitilis	NC_003155.5	5359927	5359933	5359928	ggacgcgaagaagctgctgaactacggcttcgcggtctgatccgcacccactcaccacgacgaaggggaccggccgctcgtccgcggtcggtcccctttgTcgtggccggt	-	WT_3prime_signal_reverse_3741	1000	355.2	.	0.0	5359928	.	gene-SAVERM_RS22640 - 56bp	gene-SAVERM_RS22620 - 4037bp	.	5359933	5359964	TERM_1209	100	-20.9	-4.0	actcaccacgacgaa	ggggaccggccgc tcgtcc gcggtcggtcccc	tttgTcgtggccggt	4	actcaccacgacgaa	ggggaccggccgctcgtccgcggtcggtcccc	tttgtcgtggccggt	(((((((((((((......)))))))))))))	4	-29.299999237060547	+	+
Streptomyces avermitilis	NC_003155.5	5359967	5359971	5359968	gcggcgatcctggagcagccgaagcggctgatcacctgggcctagcgcccaccggccacgacaaaggggaccgaccgcggacgagcggccggtccccttcGtcgtggtgag	+	WT_3prime_signal_forward_2490	1000	32.7	.	0.0	5359968	.	gene-SAVERM_RS22635 - 55bp	gene-SAVERM_RS22645 - 1112bp	region	5359933	5359964	TERM_1208	86	-18.7	-3.2	accggccacgacaaa	ggggaccgaccgc ggacga gcggccggtcccc	ttcGtcgtggtgagt	3	.	.	.	.	.	.	-	+
Streptomyces avermitilis	NC_003155.5	5365757	5365759	5365759	gctcctcggcgaggagaacaagcggggcgagggctaccggtagtcggaagccacggtccacgacgagtcccccgcgggcgggttgccgcgggggactttgGcgggtccggt	-	WT_3prime_signal_reverse_3748	1000	45108	.	0.007	5365759	.	gene-SAVERM_RS22670 - 58bp	gene-SAVERM_RS22665 - 144bp	.	5365764	5365793	TERM_1210	87	-17.9	-3.6	cacggtccacgacga	gtcccccgcgggcg ggt tgcc-gcgggggac	tttgGcgggtccggt	4	cacggtccacgacga	gtcccccgcgggcgggttgccgcgggggac	tttggcgggtccggt	(((((((((((........)))))))))))	4	-26.0	+	+
Streptomyces avermitilis	NC_003155.5	5372442	5372446	5372445	acggctagggcttgcttcagccaccttcagccaccttcagttatcttcagacaccttcagtcaccggacgcccggagggaattccctccgggcgtccgtcGttgtgggtgg	+	WT_3prime_signal_forward_2496	1000	45090	.	0.0	5372445	.	gene-SAVERM_RS22695 - 114bp	gene-SAVERM_RS22700 - 58bp	region	.	.	.	.	.	.	.	.	.	.	gacaccttcagtcac	cggacgcccggagggaattccctccgggcgtccg	tcgttgtgggtggca	(((((((((((((((....)))))))))))))))	2	-35.400001525878906	+	-
Streptomyces avermitilis	NC_003155.5	5378846	5378847	5378847	gcgagctgcacctttcggtacggaagccgcagccgaagtagtcctgaagtccgtcctgtgagggtggctcggaaccgacgccggtttcgagccacttttgCgtgtacatgt	+	WT_3prime_signal_forward_2508	1000	68.1	.	0.0	5378847	.	gene-SAVERM_RS22715 - 59bp	gene-SAVERM_RS22720 - 67bp	region	5378810	5378841	TERM_1215	100	-21.0	-4.2	gtccgtcctgtgagg	gtggctcggaaccg acgc cggtttcgagccac	ttttgCgtgtacatg	5	gtccgtcctgtgagg	gtggctcggaaccgacgccggtttcgagccac	ttttgcgtgtacatg	((((((((((((((....))))))))))))))	5	-25.399999618530273	+	+
Streptomyces avermitilis	NC_003155.5	5383742	5383748	5383743	gacctggagtcgtacaaggagcgcttcggcggcgcaccggagtaagtcccggcgcagccgcggaagggcccggcaccgtggggtgccgggcccttccgcgTcggatgatgc	-	WT_3prime_signal_reverse_3760	1000	44931	.	0.0	5383743	.	gene-SAVERM_RS22760 - 51bp	gene-SAVERM_RS22755 - 108bp	.	.	.	.	.	.	.	.	.	.	.	ggcgcagccgcggaa	gggcccggcaccgtggggtgccgggccc	ttccgcgtcggatga	((((((((((((....))))))))))))	7	-30.100000381469727	+	-
Streptomyces avermitilis	NC_003155.5	5407760	5407764	5407762	cccgcatcctcaccccctacacccgtatgcacagcctctgaccggctccgaccggccacggaacacccgcgggcgcccgaacaactcgggcgccttcgcgAagggcacgtc	-	WT_3prime_signal_reverse_3774	1000	45077	.	0.0	5407762	.	gene-SAVERM_RS22845 - 58bp	gene-SAVERM_RS43100 - 1751bp	.	.	.	.	.	.	.	.	.	.	.	cacggaacacccgcg	ggcgcccgaacaactcgggcgcc	ttcgcgaagggcacg	(((((((((.....)))))))))	6	-18.700000762939453	+	-
Streptomyces avermitilis	NC_003155.5	5433778	5433781	5433780	gccagaagggcccgcaggccgagaacatcgttcccgcctgacgctgacgcgtactacatggccggggcccgcactcttggggtgcgagccccggctcattGctttttccgc	-	WT_3prime_signal_reverse_3795	1000	9592.7	.	0.0	5433780	.	gene-SAVERM_RS22965 - 59bp	gene-SAVERM_RS22960 - 330bp	.	.	.	.	.	.	.	.	.	.	.	ctgacgcgtactaca	tggccggggcccgcactcttggggtgcgagccccggctca	ttgctttttccgcgc	.(((((((((.(((((((...))))))).)))))))))..	2	-32.5	+	-
Streptomyces avermitilis	NC_003155.5	5443016	5443019	5443017	cgacactcacctgcgccaaggtcaagcactgagcattcgtcgcagatccggccacatcccggaaacaacgcacccccaggtcatcgacctgggggtttcgCatgtgctcgt	+	WT_3prime_signal_forward_2530	1000	6.0	.	0.0	5443017	.	gene-SAVERM_RS23020 - 68bp	gene-SAVERM_RS23025 - 235bp	region	5442989	5443011	TERM_1241	95	-19.2	-3.6	cccggaaacaacgca	cccccaggtc atc gacctggggg	tttcgCatgtgctcg	5	cccggaaacaacgca	cccccaggtcatcgacctggggg	tttcgcatgtgctcg	((((((((((...))))))))))	5	-19.899999618530273	+	+
Streptomyces avermitilis	NC_003155.5	5444978	5444982	5444980	accgtgaccgtgccgccgcacgacctgatcaacgccccgtaggggaccgcggcgcccccaggggcacgcaccaggcccaggtcgatgacctgggccttcgTcatggggcgg	+	WT_3prime_signal_forward_2533	1000	45027	.	0.0	5444980	.	gene-SAVERM_RS23025 - 57bp	gene-SAVERM_RS42780 - 201bp	region	5444953	5444975	TERM_1242	86	-19.2	-3.2	caggggcacgcacca	ggcccaggtc gat gacctgggcc	ttcgTcatggggcgg	4	caggggcacgcacca	ggcccaggtcgatgacctgggcc	ttcgtcatggggcgg	((((((((((...))))))))))	4	-20.0	+	+
Streptomyces avermitilis	NC_003155.5	5451186	5451190	5451187	cccgcggtaagcgagtgatcgcttgagcacttcatcacgggcccgattcaccgtggtgaccgctgtggtggtggcggctctggccgctgccaccgtggtgGtgcacctcca	+	WT_3prime_signal_forward_2535	1000	45081	.	0.0	5451187	gene-SAVERM_RS23050	gene-SAVERM_RS41810 - 74bp	gene-SAVERM_RS43105 - 1922bp	CDS,gene,region	.	.	.	.	.	.	.	.	.	.	ccgtggtgaccgctg	tggtggtggcggctctggccgctgccaccg	tggtggtgcacctcc	.((((((((((((....)))))))))))).	5	-24.600000381469727	+	-
Streptomyces avermitilis	NC_003155.5	5452729	5452734	5452732	tttaatggtagaacatgagcttcccaagctcagagcgcgagttcgattctcgtcacccgctccacaacgaaggcccaggtcgcagacccgggcctttttgCtgtccgctgt	-	WT_3prime_signal_reverse_3808	1000	45171	.	0.0	5452732	.	gene-SAVERM_RS23055 - 35bp	gene-SAVERM_RS23040 - 4404bp	.	5452739	5452761	TERM_1251	100	-14.8	-4.8	ccgctccacaacgaa	ggcccaggtc gca gacccgggcc	tttttgCtgtccgct	6	ccgctccacaacgaa	ggcccaggtcgcagacccgggcc	tttttgctgtccgct	(((((.((((...)))).)))))	6	-15.300000190734863	+	+
Streptomyces avermitilis	NC_003155.5	5453338	5453343	5453342	acgccgtgccggtcgccctggagaggcagcagcggtagcagcggcagagagaacagggcgcgcgggtcgtcacgattgtggccggtccgcgcgccttgcgTatcctcggga	+	WT_3prime_signal_forward_2538	1000	45176	.	0.0	5453342	.	gene-SAVERM_RS43105 - 59bp	gene-SAVERM_RS23060 - 11bp	region	5453298	5453336	TERM_1253	86	-18.9	-3.1	cggcagagagaacag	ggcgcgcgggtc-gtcac gatt gtggccggtccgcgcgcc	ttgcgTatcctcggg	5	cggcagagagaacag	ggcgcgcgggtcgtcacgattgtggccggtccgcgcgcc	ttgcgtatcctcggg	(((((((((((((((((....)))).)))))))))))))	5	-28.5	+	+
Streptomyces avermitilis	NC_003155.5	5459227	5459230	5459229	atcatcaagctcggcacgttctagtacgtccgagctactacgtacgagctaccaggtacgagagaggggctcccggcgcgacgccgggagcccctcttctCgcttgccgcc	-	WT_3prime_signal_reverse_3815	1000	0.8	.	0.034	5459229	.	gene-SAVERM_RS23085 - 76bp	gene-SAVERM_RS23080 - 126bp	.	5459234	5459266	TERM_1261	100	-30.7	-3.4	ctaccaggtacgaga	gaggggctcccggcg cga cgccgggagcccctc	ttctCgcttgccgcc	4	ctaccaggtacgaga	gaggggctcccggcgcgacgccgggagcccctc	ttctcgcttgccgcc	(((((((((((((((...)))))))))))))))	4	-35.0	+	+
Streptomyces avermitilis	NC_003155.5	5483317	5483320	5483320	gagcgcgctggtcgtgtggcggccgaagcgccagtcctcggactgacggcttcgcatctgcccgaagggcccggaggccgacgcctccgggcccttcgcgTgcggctttcc	+	WT_3prime_signal_forward_2578	1000	45140	.	0.0	5483320	.	gene-SAVERM_RS23175 - 52bp	gene-SAVERM_RS23180 - 447bp	region	.	.	.	.	.	.	.	.	.	.	tcgcatctgcccgaa	gggcccggaggccgacgcctccgggccc	ttcgcgtgcggcttt	((((((((((((....))))))))))))	6	-29.0	+	-
Streptomyces avermitilis	NC_003155.5	5483317	5483320	5483320	gagcgcgctggtcgtgtggcggccgaagcgccagtcctcggactgacggcttcgcatctgcccgaagggcccggaggccgacgcctccgggcccttcgcgTgcggctttcc	+	WT_3prime_signal_forward_2578	1000	45140	.	0.0	5483320	.	gene-SAVERM_RS23175 - 52bp	gene-SAVERM_RS23180 - 447bp	region	.	.	.	.	.	.	.	.	.	.	tcgcatctgcccgaa	gggcccggaggccgacgcctccgggccc	ttcgcgtgcggcttt	((((((((((((....))))))))))))	6	-29.0	+	-
Streptomyces avermitilis	NC_003155.5	5512945	5512954	5512954	cgcagtgcctgacgcgattcccccgtcgttgtagatcgcgcaggtacttccccccgcagcggcgtcaccgtgacctgaacacggtgacgccgctgtagttTctgctgggat	+	WT_3prime_signal_forward_2583	1000	47.4	.	0.0	5512954	.	gene-SAVERM_RS23305 - 80bp	gene-SAVERM_RS23315 - 680bp	region	5512907	5512951	TERM_1277	100	-23.7	-4.0	cgcaggtacttcccc	ccgcagcggcgtcaccgtg acctgaa cacggtgacgccgctgtag	ttTctgctgggatct	2	aggtacttccccccg	cagcggcgtcaccgtgacctgaacacggtgacgccgctg	tagtttctgctggga	((((((((((((((((.......))))))))))))))))	5	-33.099998474121094	+	+
Streptomyces avermitilis	NC_003155.5	5512945	5512954	5512954	cgcagtgcctgacgcgattcccccgtcgttgtagatcgcgcaggtacttccccccgcagcggcgtcaccgtgacctgaacacggtgacgccgctgtagttTctgctgggat	+	WT_3prime_signal_forward_2583	1000	47.4	.	0.0	5512954	.	gene-SAVERM_RS23305 - 80bp	gene-SAVERM_RS23315 - 680bp	region	5512910	5512948	TERM_1278	100	-26.2	-3.0	aggtacttccccccg	cagcggcgtcaccgtg acctgaa cacggtgacgccgctg	tagttTctgctggga	5	aggtacttccccccg	cagcggcgtcaccgtgacctgaacacggtgacgccgctg	tagtttctgctggga	((((((((((((((((.......))))))))))))))))	5	-33.099998474121094	+	+
Streptomyces avermitilis	NC_003155.5	5517171	5517174	5517174	aggcgtgcgggcgaacgcgaccagatacgccccgtaagcgaacgagagcccggccagggcgccgaccaccaggacggcgtgcgacggccgggctctcgccGtccgcaccag	+	WT_3prime_signal_forward_2588	1000	398.7	.	0.0	5517174	.	gene-SAVERM_RS23320 - 125bp	gene-SAVERM_RS23335 - 2713bp	region	.	.	.	.	.	.	.	.	.	.	gagagcccggccagg	gcgccgaccaccaggacggcgtgcgacggccgggc	tctcgccgtccgcac	((((((.((....)).))))))((....)).....	7	-13.600000381469727	+	-
Streptomyces avermitilis	NC_003155.5	5520277	5520279	5520279	gagggggcagctgacacggggcagctgagctcctcgggggaaacgcgccgtcacgtgaggaagtgcccgtcgggacatcggttcccggcgggcacttcgaCgtgccggggc	+	WT_3prime_signal_forward_2592	1000	45165	.	0.0	5520279	.	gene-SAVERM_RS23335 - 85bp	gene-SAVERM_RS23340 - 328bp	region	.	.	.	.	.	.	.	.	.	.	ccgtcacgtgaggaa	gtgcccgtcgggacatcggttcccggcgggcac	ttcgacgtgccgggg	(((((((((((((.......)))))))))))))	5	-26.299999237060547	+	-
Streptomyces avermitilis	NC_003155.5	5525510	5525513	5525512	ggcctcgactgagcccgcacccgcggttgtccacagggggcgcggggagttttccacaggcgggaccgtcgtgcccgagcatccggtcacgtctggaaggAtggggacgac	+	WT_3prime_signal_forward_2596	1000	1.0	.	0.008	5525512	.	gene-SAVERM_RS23360 - 87bp	gene-SAVERM_RS23365 - 77bp	region	.	.	.	.	.	.	.	.	.	.	cacaggcgggaccgt	cgtgcccgagcatccggtcacg	tctggaaggatgggg	((((.(((......))).))))	9	-8.0	+	-
Streptomyces avermitilis	NC_003155.5	5526662	5526665	5526663	tcacggaggcctgcgcgaacctgcgctcgacgggcacgaagatcaagtaaccccgttctcacgcgctgagcccggcacccgctgaggtgccgggctcttcCgtgtccgccg	+	WT_3prime_signal_forward_2604	1000	447.1	.	0.0	5526663	.	gene-SAVERM_RS23365 - 50bp	gene-SAVERM_RS23370 - 37bp	region	5526630	5526659	TERM_1283	93	-20.8	-3.1	ccgttctcacgcgct	gagcccggcacc cgctga ggtgccgggctc	ttcCgtgtccgccgg	3	ccgttctcacgcgct	gagcccggcacccgctgaggtgccgggctc	ttccgtgtccgccgg	((((((((((((......))))))))))))	3	-26.799999237060547	+	+
Streptomyces avermitilis	NC_003155.5	5528947	5528952	5528951	ggtccctgggccaggactggccgctcagccgggccaggactggtcgctgggctggtcagaggatgtgtgaggcccgtctgtgatcaggcgggccttgcctTttcgggggac	+	WT_3prime_signal_forward_2605	1000	45187	.	0.0	5528951	.	gene-SAVERM_RS23375 - 101bp	gene-SAVERM_RS23380 - 100bp	region	5528916	5528949	TERM_1285	82	-13.1	-4.1	gctggtcagaggatg	tgtgaggcccgtctg tgat caggcgggccttgcc	tTttcgggggacgat	1	gctggtcagaggatg	tgtgaggcccgtctgtgatcaggcgggccttgcc	ttttcgggggacgat	.((((((((((((((....)))))))))))))).	1	-26.299999237060547	+	+
Streptomyces avermitilis	NC_003155.5	5528947	5528952	5528951	ggtccctgggccaggactggccgctcagccgggccaggactggtcgctgggctggtcagaggatgtgtgaggcccgtctgtgatcaggcgggccttgcctTttcgggggac	+	WT_3prime_signal_forward_2605	1000	45187	.	0.0	5528951	.	gene-SAVERM_RS23375 - 101bp	gene-SAVERM_RS23380 - 100bp	region	5528917	5528948	TERM_1286	79	-16.6	-3.0	ctggtcagaggatgt	gtgaggcccgtctg tgat caggcgggccttgc	ctTttcgggggacga	2	gctggtcagaggatg	tgtgaggcccgtctgtgatcaggcgggccttgcc	ttttcgggggacgat	.((((((((((((((....)))))))))))))).	1	-26.299999237060547	+	+
Streptomyces avermitilis	NC_003155.5	5554717	5554721	5554720	cgacgagacgatcgagatcaactcgttcatctagccacggctgaggattcacccggccaccgctgacgagaggggcgtccgaccggacgcccctctcgtaTcgggtggggc	+	WT_3prime_signal_forward_2620	1000	93.1	.	0.0	5554720	.	gene-SAVERM_RS23495 - 64bp	gene-SAVERM_RS23520 - 5813bp	region	5554689	5554714	TERM_1294	85	-20.5	-2.6	ggccaccgctgacga	gaggggcgtcc gacc ggacgcccctc	tcgtaTcgggtgggg	5	cccggccaccgctga	cgagaggggcgtccgaccggacgcccctctcg	tatcgggtggggcgt	((((((((((((((....))))))))))))))	2	-30.899999618530273	+	+
Streptomyces avermitilis	NC_003155.5	5594424	5594426	5594425	tcgttcgggacgaagaggtcgtgggttcaaatcccgccaccccgacagtgaaacaccaggtcaggcccggtgctgagagatcagcaccgggcctgatttgTtgtgcggccc	-	WT_3prime_signal_reverse_3840	1000	45089	.	0.0	5594425	.	gene-SAVERM_RS23660 - 55bp	gene-SAVERM_RS23645 - 4122bp	.	5594426	5594469	TERM_1303	100	-28.4	-3.3	ccgacagtgaaacac	caggtcaggcccggtgctga gaga tcagcaccgggcctgatttg	Ttgtgcggccccgtt	0	cagtgaaacaccagg	tcaggcccggtgctgagagatcagcaccgggcctga	tttgttgtgcggccc	((((((((((((((((....))))))))))))))))	4	-35.0	+	+
Streptomyces avermitilis	NC_003155.5	5594515	5594522	5594520	aacggatttcgtctccagccaccagtgggctaaagtaaacgacgtcgccgcgacaagcagtgacatcggggtgtagcgcagcttggcagcgcgcttcgttCgggacgaaga	-	WT_3prime_signal_reverse_3842	1000	45082	.	0.0	5594520	gene-SAVERM_RS23660	gene-SAVERM_RS23665 - 66bp	gene-SAVERM_RS23645 - 4213bp	exon,gene,tRNA	.	.	.	.	.	.	.	.	.	.	tgacatcggggtgta	gcgcagcttggcagcgcgc	ttcgttcgggacgaa	((((.((...)).))))..	6	-8.0	+	-
Streptomyces avermitilis	NC_003155.5	5605280	5605283	5605283	ctaaggcccgcctgccagtagggcacgcctgtcacatggatcacgtggatcacgtggatcaggcggccgcaccggccctagtccgggcgtggctccttcaCgccgtgcacg	+	WT_3prime_signal_forward_2684	1000	0.7	.	0.027	5605283	.	gene-SAVERM_RS23710 - 94bp	gene-SAVERM_RS23725 - 1924bp	region	.	.	.	.	.	.	.	.	.	.	cacgtggatcaggcg	gccgcaccggccctagtccgggcgtggc	tccttcacgccgtgc	(((((.(((((....).))))..)))))	7	-13.5	+	-
Streptomyces avermitilis	NC_003155.5	5610589	5610593	5610592	caccgagctgatcaactggctgaaggaccccgaacccgaccggtgaccgcgccaggtcggtgaccgcgccgatacgcccggcgtccgggacgcgaacgccTgtcctacgaa	-	WT_3prime_signal_reverse_3895	1000	45108	.	0.024	5610592	.	gene-SAVERM_RS23740 - 54bp	gene-SAVERM_RS44875 - 88bp	.	.	.	.	.	.	.	.	.	.	.	cgcgccgatacgccc	ggcgtccgggacgcgaacgcc	tgtcctacgaacggc	(((((.((.....)).)))))	0	-9.0	+	-
Streptomyces avermitilis	NC_003155.5	5613650	5613658	5613652	gactgagtacggccctcagttctgagttcccgtagccaggactgagtagggacccgagttcccgaggggcgcccggcagtgcgccgggcgccccttttttCcgtgaagcga	-	WT_3prime_signal_reverse_3901	1000	45084	.	0.0	5613652	.	gene-SAVERM_RS23755 - 89bp	gene-SAVERM_RS23750 - 136bp	.	5613659	5613687	TERM_1307	100	-24.6	-5.1	gacccgagttcccga	ggggcgcccggc agtgc gccgggcgcccc	ttttttCcgtgaagc	6	gacccgagttcccga	ggggcgcccggcagtgcgccgggcgcccc	ttttttccgtgaagc	((((((((((((.....))))))))))))	6	-30.600000381469727	+	+
Streptomyces avermitilis	NC_003155.5	5621959	5621963	5621962	gtgcgaggcgcttcagcgcggcgccgcgtagggggtgtaacgccctacaggcgttgagaaaagggttgcggcggtacgaggtctcgtaccgccgctggcaTgtccaccggg	+	WT_3prime_signal_forward_2694	1000	44958	.	0.001	5621962	.	gene-SAVERM_RS23775 - 67bp	gene-SAVERM_RS23785 - 1736bp	region	.	.	.	.	.	.	.	.	.	.	caggcgttgagaaaa	gggttgcggcggtacgaggtctcgtaccgccgctggca	tgtccaccgggttac	..(((((((((((((((....)))))))))))).))).	0	-25.600000381469727	+	-
Streptomyces avermitilis	NC_003155.5	5632038	5632042	5632040	ccccgcctcgggcccctgtgcccgggcggcagaagtcacgcgcccaaaacggcagaagcaaaaggacggggggaccgggcctcggcggcccggccctctgAcagcacgccc	+	WT_3prime_signal_forward_2699	1000	66.4	.	0.0	5632040	.	gene-SAVERM_RS23820 - 99bp	gene-SAVERM_RS23825 - 27bp	region	.	.	.	.	.	.	.	.	.	.	agcaaaaggacgggg	ggaccgggcctcggcggcccggccc	tctgacagcacgccc	((.(((((((.....))))))))).	4	-18.399999618530273	+	-
Streptomyces avermitilis	NC_003155.5	5632586	5632588	5632587	cgccggccacgctccttccctgacgccccctcgcgcagtacccgtagtacttgtagtacccgcggtacctgaagggccctgctcagcagggccctttttgCatgcgtggcg	+	WT_3prime_signal_forward_2703	1000	188.0	.	0.0	5632587	.	gene-SAVERM_RS23825 - 77bp	gene-SAVERM_RS23830 - 236bp	region	5632560	5632580	TERM_1319	100	-18.3	-4.7	cccgcggtacctgaa	gggccctgc tca gcagggccc	tttttgCatgcgtgg	6	cccgcggtacctgaa	gggccctgctcagcagggccc	tttttgcatgcgtgg	(((((((((...)))))))))	6	-18.799999237060547	+	+
Streptomyces avermitilis	NC_003155.5	5635319	5635323	5635321	gtttcgtaggccgtcttacgacacctggcctcatgcctggtcagatacgggccaacgggcgggcaggcggcgcgcactgacgcgccgtccgctcgccctgCtcatgttcgc	+	WT_3prime_signal_forward_2705	1000	45018	.	0.0	5635321	.	gene-SAVERM_RS23830 - 90bp	gene-SAVERM_RS23835 - 123bp	region	.	.	.	.	.	.	.	.	.	.	tacgggccaacgggc	gggcaggcggcgcgcactgacgcgccgtccgctcgccc	tgctcatgttcgcgc	((((.(((((((((......))))))))).))))....	2	-25.200000762939453	+	-
Streptomyces avermitilis	NC_003155.5	5636183	5636191	5636186	cgcagggctgaggagagccggcctgaagagggcgatcgtccggacagccgaaggaggtgccggtacgcgtgcgtgcccacaccgccttcggttgtccacaGgagggcgtgc	+	WT_3prime_signal_forward_2709	1000	45139	.	0.0	5636186	.	gene-SAVERM_RS23835 - 141bp	gene-SAVERM_RS23840 - 36bp	region	5636133	5636176	TERM_1321	83	-17.4	-3.3	cgatcgtccggacag	ccgaaggaggtgccggtacg cgtg cgtgcccacaccgccttcgg	ttgtccacaGgaggg	9	.	.	.	.	.	.	-	+
Streptomyces avermitilis	NC_003155.5	5643737	5643741	5643740	tgagggcgcccacaggggtgcgagtgcccctgggtgatccctcacggcgagcactcacggcgagccctcatggtgggcccgcacggtgggcacgcttctgTgaattgtgga	+	WT_3prime_signal_forward_2729	1000	45170	.	0.0	5643740	.	gene-SAVERM_RS23855 - 122bp	gene-SAVERM_RS23860 - 93bp	region	.	.	.	.	.	.	.	.	.	.	cggcgagcactcacg	gcgagccctcatggtgggcccgcacggtgggcacgc	ttctgtgaattgtgg	(((.((((..((.(((......))).)))))).)))	5	-15.5	+	-
Streptomyces avermitilis	NC_003155.5	5647125	5647127	5647127	agcgcgggccgggcggccgtcggggctgaggcgtacggggtgtgccggcttgtatgccggtttgtatggggtcgtacggatatgtacggccccatacgtaTgacaggcccg	+	WT_3prime_signal_forward_2734	1000	0.8	.	0.008	5647127	.	gene-SAVERM_RS23860 - 70bp	gene-SAVERM_RS23865 - 138bp	region	.	.	.	.	.	.	.	.	.	.	gcttgtatgccggtt	tgtatggggtcgtacggatatgtacggccccatacg	tatgacaggcccgta	.(((((((((((((((....))))))))))))))).	2	-27.0	+	-
Streptomyces avermitilis	NC_003155.5	5650433	5650436	5650436	cagagcaacgcactcgtaatgcgtaggtctcgggttcgaatcccgaaggcggctctgtggaagccccagaactcactcgccgtgatctggggcttttgctTttggcggacg	+	WT_3prime_signal_forward_2738	1000	8.0	.	0.0	5650436	.	gene-SAVERM_RS23875 - 44bp	gene-SAVERM_RS23880 - 702bp	region	5650398	5650428	TERM_1323	85	-8.2	-4.7	ggcggctctgtggaa	gccccagaactc actcgcc gtgatctggggc	ttttgctTttggcgg	7	ggcggctctgtggaa	gccccagaactcactcgccgtgatctggggc	ttttgcttttggcgg	((((((((..((((.....))))))))))))	7	-18.5	+	+
Streptomyces avermitilis	NC_003155.5	5667593	5667596	5667596	ggcggggccctgccgagcgggctgcccacggcgagcctgagctcctgagccggccgtgcttcgacgggccgcggagtccttcgggctccgcggtccgttcGcgttcgcgcc	-	WT_3prime_signal_reverse_3934	1000	2.0	.	0.041	5667596	.	gene-SAVERM_RS23960 - 53bp	gene-SAVERM_RS23955 - 407bp	.	5667604	5667628	TERM_1329	82	-19.3	-2.6	ccgtgcttcgacggg	ccgcggagtcc ttc gggctccgcgg	tccgttcGcgttcgc	7	ccggccgtgcttcga	cgggccgcggagtccttcgggctccgcggtccg	ttcgcgttcgcgccg	(((((((((((((((...)))))))))))))))	3	-30.899999618530273	+	+
Streptomyces avermitilis	NC_003155.5	5671697	5671699	5671698	gacccacaatccggcttccgagtaatgcaccacggcgttttctgacgccccgtatctacgcgtgttacacaccgcggcgcctttgtgcgccgcggttctaCgcgcgtcacg	-	WT_3prime_signal_reverse_3935	1000	53.6	.	0.0	5671698	.	gene-SAVERM_RS24000 - 75bp	gene-SAVERM_RS23970 - 2933bp	.	5671704	5671727	TERM_1330	83	-16.7	-3.3	tacgcgtgttacaca	ccgcggcgc ctttgt gcgccgcgg	ttctaCgcgcgtcac	5	tacgcgtgttacaca	ccgcggcgcctttgtgcgccgcgg	ttctacgcgcgtcac	(((((((((......)))))))))	5	-19.399999618530273	+	+
Streptomyces avermitilis	NC_003155.5	5675226	5675230	5675228	ccccttcggatccccttctcatcccgggccgaccccgggagtgattctttcggtacgccgggtccttgcggacagaacctgaccgcaagggcccgtagctTcgtcggtgtc	+	WT_3prime_signal_forward_2768	1000	31.9	.	0.0	5675228	.	gene-SAVERM_RS24010 - 155bp	gene-SAVERM_RS24015 - 41bp	region	5675184	5675226	TERM_1332	80	-17.1	-3.2	tgattctttcggtac	gc--cgggtccttgcggacag aac ctgaccgcaagggcccgtagc	tTcgtcggtgtcagg	1	attctttcggtacgc	cgggtccttgcggacagaacctgaccgcaagggcccg	tagcttcgtcggtgt	(((((((((((((.(((...))).)))))))))))))	5	-28.5	+	+
Streptomyces avermitilis	NC_003155.5	5685315	5685318	5685317	agcgttcctacaagcgcctgaaggagcagggcggtcactgaccgtctccgccccccgacgggccgcgtgctccctcacgggagtgccgcggcccgttcgcGtatccgaacg	-	WT_3prime_signal_reverse_3943	1000	606.3	.	0.0	5685317	.	gene-SAVERM_RS24065 - 59bp	gene-SAVERM_RS24060 - 86bp	.	.	.	.	.	.	.	.	.	.	.	gtctccgccccccga	cgggccgcgtgctccctcacgggagtgccgcggcccg	ttcgcgtatccgaac	((((((((((((((((....))))))).)))))))))	5	-31.700000762939453	+	-
Streptomyces avermitilis	NC_003155.5	5693004	5693009	5693008	ccggaggaccgcaccgagggctgacacccctcggcggccgccctcatcaggcccggaatgaatgccgcgccccccaggttctagcctggggggcgcggcaTgttcgtatgc	+	WT_3prime_signal_forward_2799	1000	1.0	.	0.001	5693008	.	gene-SAVERM_RS24090 - 73bp	gene-SAVERM_RS24095 - 65bp	region	.	.	.	.	.	.	.	.	.	.	caggcccggaatgaa	tgccgcgccccccaggttctagcctggggggcgcggca	tgttcgtatgctcgt	(((((((((((((((((....)))))))))))))))))	0	-41.0	+	-
Streptomyces avermitilis	NC_003155.5	5693004	5693009	5693008	ccggaggaccgcaccgagggctgacacccctcggcggccgccctcatcaggcccggaatgaatgccgcgccccccaggttctagcctggggggcgcggcaTgttcgtatgc	+	WT_3prime_signal_forward_2799	1000	1.0	.	0.001	5693008	.	gene-SAVERM_RS24090 - 73bp	gene-SAVERM_RS24095 - 65bp	region	5692970	5693007	TERM_1336	100	-30.7	-3.2	caggcccggaatgaa	tgccgcgccccccaggt tcta gcctggggggcgcggca	Tgttcgtatgctcgt	0	caggcccggaatgaa	tgccgcgccccccaggttctagcctggggggcgcggca	tgttcgtatgctcgt	(((((((((((((((((....)))))))))))))))))	0	-41.0	+	+
Streptomyces avermitilis	NC_003155.5	5695836	5695839	5695839	ggcgacttcgagacactgtcctcactctggctgacccccgccgacctcggcgtcgacgaggagtaccacgacccggcggacgccggcgtggtctcctgcgTgcaccccggc	-	WT_3prime_signal_reverse_3964	1000	44928	.	0.002	5695839	gene-SAVERM_RS24115	gene-SAVERM_RS24120 - 175bp	gene-SAVERM_RS24110 - 599bp	CDS,gene	.	.	.	.	.	.	.	.	.	.	cgtcgacgaggagta	ccacgacccggcggacgccggcgtgg	tctcctgcgtgcacc	(((((..(((((....))))))))))	9	-15.5	+	-
Streptomyces avermitilis	NC_003155.5	5702229	5702232	5702231	ggaactgcgcatcgacgtgaaggaactgcgcagcgcggtttcctgagcccgcagggcaaggggctgacgggcgggcggcacacagccgcccgcccgagtcAttcggattcg	+	WT_3prime_signal_forward_2805	1000	45052	.	0.0	5702231	.	gene-SAVERM_RS24135 - 53bp	gene-SAVERM_RS24150 - 1985bp	region	5702196	5702228	TERM_1339	76	-17.6	-2.8	gcagggcaaggggct	gacgggcgggcggc acaca gccgcccgcccgag	tcAttcggattcggc	2	.	.	.	.	.	.	-	+
Streptomyces avermitilis	NC_003155.5	5717829	5717833	5717832	aaacatctcccgcacgtgacgctccgctgaggggcgctgcgaagaagcgcttttgtgctgaggggcggggccctctccgtcagggccccgccctctccggTcagggcgccg	+	WT_3prime_signal_forward_2812	1000	45079	.	0.0	5717832	.	gene-SAVERM_RS24210 - 79bp	gene-SAVERM_RS24215 - 255bp	region	.	.	.	.	.	.	.	.	.	.	cgcttttgtgctgag	gggcggggccctctccgtcagggccccgccc	tctccggtcagggcg	((((((((((((.......))))))))))))	7	-28.5	+	-
Streptomyces avermitilis	NC_003155.5	5719063	5719066	5719064	ggacagcgcccgccaggcctccggtgacaccggcgtctgacccaccccgcccgcctcatcggcgtacgactcatatgcttttcgagtcgtacgcccttttTgttgctgttt	+	WT_3prime_signal_forward_2813	1000	44967	.	0.0	5719064	.	gene-SAVERM_RS24220 - 60bp	gene-SAVERM_RS44880 - 104bp	region	5719023	5719059	TERM_1343	100	-9.5	-5.2	ccccgcccgcctcat	cggcgtacgactc atatgcttttc gagtcgtacgccc	ttttTgttgctgttt	4	ccccgcccgcctcat	cggcgtacgactcatatgcttttcgagtcgtacgccc	tttttgttgctgttt	.((((((((((((...........)))))))))))).	4	-22.299999237060547	+	+
Streptomyces avermitilis	NC_003155.5	5721040	5721044	5721043	ggcatcaccatcgccccccacggccgacagcgtcggcagcgaggcttccacttcgcaccccggctcggggggccgcagccagacggcggccccctgtgaaCcggcccggcc	+	WT_3prime_signal_forward_2816	1000	55.9	.	0.0	5721043	.	gene-SAVERM_RS24235 - 169bp	gene-SAVERM_RS24245 - 939bp	region	.	.	.	.	.	.	.	.	.	.	tcgcaccccggctcg	gggggccgcagccagacggcggccccc	tgtgaaccggcccgg	(((((((((.........)))))))))	6	-20.700000762939453	+	-
Streptomyces avermitilis	NC_003155.5	5724526	5724530	5724527	cgagccgtcccgtcatcgagaggaccgacagcgtgctgtgagcacggcccacgaaaaaaaggggcggccccgggaccgaagtcccagggccaccccttggTgccgcgaacc	-	WT_3prime_signal_reverse_3968	1000	44928	.	0.002	5724527	.	gene-SAVERM_RS24250 - 57bp	gene-SAVERM_RS24240 - 2975bp	.	5724532	5724567	TERM_1345	93	-21.8	-3.1	ggcccacgaaaaaaa	ggggcggccccgggac cgaa gtcccagggccacccc	ttggTgccgcgaacc	4	.	.	.	.	.	.	-	+
Streptomyces avermitilis	NC_003155.5	5724566	5724570	5724568	cggccggcggcgccggtccgaacctgagcaaggacgcgtaaccctccggggttcgcggcaccaaggggtggccctgggacttcggtcccggggccgccccTttttttcgtg	+	WT_3prime_signal_forward_2830	1000	346.4	.	0.0	5724568	.	gene-SAVERM_RS24245 - 58bp	gene-SAVERM_RS24260 - 4120bp	region	5724532	5724567	TERM_1344	100	-26.2	-5.5	ggttcgcggcaccaa	ggggtggccctgggac ttcg gtcccggggccgcccc	Tttttttcgtgggcc	0	ggttcgcggcaccaa	ggggtggccctgggacttcggtcccggggccgcccc	tttttttcgtgggcc	((((((((((((((((....))))))))))))))))	0	-37.20000076293945	+	+
Streptomyces avermitilis	NC_003155.5	5731756	5731758	5731758	acgtgccgccgaagcagacggtggcagagtccgtctgatccgacgcacgtccacctcggtccgaaggcccccggcgttgtccgccccgggggtcttcgccTgtccggggcg	+	WT_3prime_signal_forward_2832	1000	45002	.	0.0	5731758	.	gene-SAVERM_RS24270 - 61bp	gene-SAVERM_RS24300 - 5325bp	region	.	.	.	.	.	.	.	.	.	.	ccacctcggtccgaa	ggcccccggcgttgtccgccccgggggtc	ttcgcctgtccgggg	(((((((((.((.....)).)))))))))	6	-19.299999237060547	+	-
Streptomyces avermitilis	NC_003155.5	5769908	5769913	5769910	agtacctccgcgagagctatgtgggggtggagaccgcctgacggcgtccgggggatgcccgggaaggccctgcggggctgccccgggatcccccggatctCctcgattacg	+	WT_3prime_signal_forward_2869	1000	99.8	.	0.0	5769910	.	gene-SAVERM_RS24435 - 58bp	gene-SAVERM_RS40400 - 100bp	region	5769856	5769906	TERM_1356	95	-25.5	-2.8	gaccgcctgacggcg	tccgggggatgcccgggaaggccc tgcg gggctgccccggg-atcccccgga	tctCctcgattacga	3	gccctgcggggctgc	cccgggatcccccgga	tctcctcgattacga	.(((((....))))).	3	-9.699999809265137	+	+
Streptomyces avermitilis	NC_003155.5	5770169	5770172	5770171	tgctcaagcgcacccgcgttcagcgtcgcaacaagaagtaggcgacgccgcgagagcgcgttctgccggccccccaccgttctggtggggggccgcagtcAtatccggagc	+	WT_3prime_signal_forward_2870	1000	999.0	.	0.0	5770171	.	gene-SAVERM_RS40400 - 58bp	gene-SAVERM_RS24440 - 263bp	region	5770133	5770168	TERM_1357	93	-23.4	-2.6	ccgcgagagcgcgtt	ctgccggccccccaccg ttc tggtggggggccg-cag	tcAtatccggagccg	2	ccgcgagagcgcgtt	ctgccggccccccaccgttctggtggggggccgcag	tcatatccggagccg	((((.(((((((((((.....)))))))))))))))	2	-32.79999923706055	+	+
Streptomyces avermitilis	NC_003155.5	5772603	5772610	5772608	agcacacgctgtacaagctgttggtgcagcgccggtccgtgtttttctgatcccgtccgtacgacggtggggcgcccttcctgcgaagggcgccccaccgTcgtatgagct	+	WT_3prime_signal_forward_2879	1000	45142	.	0.0	5772608	.	gene-SAVERM_RS24445 - 46bp	gene-SAVERM_RS24465 - 3819bp	region	.	.	.	.	.	.	.	.	.	.	atcccgtccgtacga	cggtggggcgcccttcctgcgaagggcgccccaccg	tcgtatgagctactt	((((((((((((((((....))))))))))))))))	0	-36.599998474121094	+	-
Streptomyces avermitilis	NC_003155.5	5772603	5772610	5772608	agcacacgctgtacaagctgttggtgcagcgccggtccgtgtttttctgatcccgtccgtacgacggtggggcgcccttcctgcgaagggcgccccaccgTcgtatgagct	+	WT_3prime_signal_forward_2879	1000	45142	.	0.0	5772608	.	gene-SAVERM_RS24445 - 46bp	gene-SAVERM_RS24465 - 3819bp	region	.	.	.	.	.	.	.	.	.	.	atcccgtccgtacga	cggtggggcgcccttcctgcgaagggcgccccaccg	tcgtatgagctactt	((((((((((((((((....))))))))))))))))	0	-36.599998474121094	+	-
Streptomyces avermitilis	NC_003155.5	5783356	5783366	5783366	caagcgggccggggcacagaacatcctgacgtactgggccaccgaggtggcgcagaagctgcgctgaggacggcgcccggcgtctgcggcgcgaactcccTtgcgggtgac	+	WT_3prime_signal_forward_2904	1000	45171	.	0.0	5783366	.	gene-SAVERM_RS24490 - 24bp	gene-SAVERM_RS24500 - 832bp	region	.	.	.	.	.	.	.	.	.	.	cgaggtggcgcagaa	gctgcgctgaggacggcgcccggcgtctgcggcgcgaac	tcccttgcgggtgac	..(((((((.(((((.(....).))))).)))))))...	4	-20.899999618530273	+	-
Streptomyces avermitilis	NC_003155.5	5792409	5792411	5792410	catcgcgtagttcccgagctcgcgtacgctcccgcgggcgtacggcgatcttgagctcgtgtacgacgaagggggcgcccggcgaacaccgggcgcccccTtcgtcgtagc	-	WT_3prime_signal_reverse_4026	1000	45178	.	0.0	5792410	.	gene-SAVERM_RS24530 - 90bp	gene-SAVERM_RS24520 - 1909bp	.	5792411	5792440	TERM_1361	100	-23.6	-3.2	ctcgtgtacgacgaa	gggggcgcccgg cgaaca ccgggcgccccc	Ttcgtcgtagccgcc	0	.	.	.	.	.	.	-	+
Streptomyces avermitilis	NC_003155.5	5793893	5793898	5793896	agaagaactgacccggatcctggccgtcggatgccgctcaattcgtagcgccaccagggcacttgccggagcccggtcctcccacggatcgggctcctgcCgtaccggccg	-	WT_3prime_signal_reverse_4031	1000	45115	.	0.0	5793896	.	gene-SAVERM_RS24535 - 88bp	gene-SAVERM_RS24530 - 73bp	.	.	.	.	.	.	.	.	.	.	.	agggcacttgccgga	gcccggtcctcccacggatcgggc	tcctgccgtaccggc	(((((((((......)))))))))	6	-17.0	+	-
Streptomyces avermitilis	NC_003155.5	5821811	5821813	5821813	agggccagaagggcccgcaggcggagaacatcgtcccggcctaacccggacgaagcatcacgtggccgaggcccgcaccgcaaggtgcgggcctcggctcGtttgtgcgcc	+	WT_3prime_signal_forward_2941	1000	107.4	.	0.0	5821813	.	gene-SAVERM_RS24660 - 55bp	gene-SAVERM_RS24690 - 4207bp	region	.	.	.	.	.	.	.	.	.	.	acgaagcatcacgtg	gccgaggcccgcaccgcaaggtgcgggcctcggc	tcgtttgtgcgccgc	(((((((((((((((....)))))))))))))))	2	-37.0	+	-
Streptomyces avermitilis	NC_003155.5	5833918	5833922	5833919	gccctgacctgacctggggttcacggtgtgggcggggatttcgggccccgccctcggcagtgcccgttcaccggctcacgctgacgggggttcgtcgcggTgggcgaccgt	-	WT_3prime_signal_reverse_4052	1000	44988	.	0.003	5833919	.	gene-SAVERM_RS44890 - 91bp	gene-SAVERM_RS24730 - 1747bp	.	.	.	.	.	.	.	.	.	.	.	ggatttcgggccccg	ccctcggcagtgcccgttcaccggctcacgctgacggggg	ttcgtcgcggtgggc	((((((.(((((.(((.....)))....))))).))))))	10	-17.399999618530273	+	-
Streptomyces avermitilis	NC_003155.5	5839490	5839493	5839493	tccacggacctcgccgcggtggccgacaagaacgccacggtctacagcggggccctgctgctcgctctgccggtcgccgtgctcggcggcctcgtctcctTcttctcgccg	+	WT_3prime_signal_forward_2956	1000	44929	.	0.0	5839493	gene-SAVERM_RS24770	gene-SAVERM_RS24765 - 122bp	gene-SAVERM_RS24775 - 668bp	CDS,gene,region	.	.	.	.	.	.	.	.	.	.	gctgctcgctctgcc	ggtcgccgtgctcggcggcc	tcgtctccttcttct	((((((((....))))))))	9	-14.800000190734863	+	-
Streptomyces avermitilis	NC_003155.5	5855841	5855843	5855843	ctgctgccgctggcgcgcaccgggtactgaaggcccccctgcaagatcgcggggcgatcgtgcttcactggacggtgccctttggcatcgttgggaaccgTtcggaacgga	+	WT_3prime_signal_forward_3004	1000	0.7	.	0.019	5855843	.	gene-SAVERM_RS24845 - 69bp	gene-SAVERM_RS24850 - 24bp	region	.	.	.	.	.	.	.	.	.	.	tcgtgcttcactgga	cggtgccctttggcatcg	ttgggaaccgttcgg	(((((((....)))))))	10	-9.300000190734863	+	-
Streptomyces avermitilis	NC_003155.5	5860688	5860690	5860689	ccccgctctaagccttcggctctcctgagcccaatgctttgatccggaacggatgcagtacccaaggagccccgcgccgtcaggtgtcggggctcctgccTttgtgccggg	-	WT_3prime_signal_reverse_4074	1000	18214.6	.	0.0	5860689	.	gene-SAVERM_RS24875 - 89bp	gene-SAVERM_RS24860 - 2834bp	.	5860694	5860724	TERM_1386	76	-16.9	-2.7	ggatgcagtacccaa	ggagccccg-cgcc gtca ggtgtcggggctcc	tgccTttgtgccggg	4	ggatgcagtacccaa	ggagccccgcgccgtcaggtgtcggggctcc	tgcctttgtgccggg	(((((((((((((....)))).)))))))))	4	-27.0	+	+
Streptomyces avermitilis	NC_003155.5	5860727	5860732	5860728	ggaagaacgtccccgagggcatcagcgaccagtcctgacaccctgaccccgcccggcacaaaggcaggagccccgacacctgacggcgcggggctccttgGgtactgcatc	+	WT_3prime_signal_forward_3007	1000	0.8	.	0.015	5860728	.	gene-SAVERM_RS24870 - 62bp	gene-SAVERM_RS24880 - 594bp	region	.	.	.	.	.	.	.	.	.	.	cccggcacaaaggca	ggagccccgacacctgacggcgcggggctcc	ttgggtactgcatcc	(((((((((.(.((....)).))))))))))	3	-22.600000381469727	+	-
Streptomyces avermitilis	NC_003155.5	5873710	5873713	5873713	cgtacgagggtggggctgacgggaaccggtcaacgaaaatctccgtccgttgcttacgtccgatcacggcatgagacttatgaatgacggagcgtttgcaTggcgtcgtac	+	WT_3prime_signal_forward_3025	1000	0.8	.	0.003	5873713	.	gene-SAVERM_RS24930 - 130bp	gene-SAVERM_RS24950 - 3532bp	CDS,pseudogene,region	.	.	.	.	.	.	.	.	.	.	tccgtccgttgctta	cgtccgatcacggcatgagacttatgaatgacggagcg	tttgcatggcgtcgt	((((((.(((...(((((...)))))..))))))).))	6	-8.100000381469727	+	-
Streptomyces avermitilis	NC_003155.5	5925996	5925998	5925998	acctctcccgcctgaccggccgtccgaccacgccgatcgccgactcgatcgcggtggccctcaagggctgacgcgccactcggggacgcacccccggctgTcatgaccgta	-	WT_3prime_signal_reverse_4109	1000	5.0	.	0.0	5925998	.	gene-SAVERM_RS25150 - 30bp	gene-SAVERM_RS25145 - 95bp	.	.	.	.	.	.	.	.	.	.	.	caagggctgacgcgc	cactcggggacgcacccccggctg	tcatgaccgtatggc	...((((((......))))))...	0	-10.100000381469727	+	-
Streptomyces avermitilis	NC_003155.5	5946677	5946683	5946680	gcatcccgttcggcatcgccgcattccgcatcggcgtatacgccctgtggcccttcggatatacgacggtcgagcgccgcgacgcgggcgcgccctcctgTatcggcaacg	+	WT_3prime_signal_forward_3074	1000	45078	.	0.0	5946680	gene-SAVERM_RS25240	gene-SAVERM_RS25235 - 194bp	gene-SAVERM_RS25245 - 316bp	CDS,gene,region	.	.	.	.	.	.	.	.	.	.	cttcggatatacgac	ggtcgagcgccgcgacgcgggcgcgccc	tcctgtatcggcaac	((.((.((.((((...)))))).)))).	5	-12.800000190734863	+	-
Streptomyces avermitilis	NC_003155.5	5946956	5946963	5946957	cttcgcgacacgctgacagaacgggaacgggaacgggaacgggaacgggaacgggggcccggccggcggaccggaaggcccacagcccgccggttatccaCaggcccgctc	+	WT_3prime_signal_forward_3079	1000	45170	.	0.0	5946957	.	gene-SAVERM_RS25240 - 84bp	gene-SAVERM_RS25245 - 36bp	region	.	.	.	.	.	.	.	.	.	.	aacgggaacgggggc	ccggccggcggaccggaaggcccacagcccgccgg	ttatccacaggcccg	(((((.(((((.((....)).))...))).)))))	7	-18.200000762939453	+	-
Streptomyces avermitilis	NC_003155.5	5949358	5949363	5949362	ggtagatcaacgctggatcaccgcgtgtacggcgtcgaccacggcgtacgacgtacaccgccggaagggtgggcacccccgcggtgcccacccttccgttCtcgtctctcg	-	WT_3prime_signal_reverse_4130	1000	102.7	.	0.0	5949362	.	gene-SAVERM_RS25260 - 95bp	gene-SAVERM_RS25250 - 456bp	.	5949365	5949401	TERM_1401	100	-28.2	-3.5	tacgacgtacaccgc	cggaagggtgggcacc cccgc ggtgcccacccttccg	ttCtcgtctctcgtc	2	tacgacgtacaccgc	cggaagggtgggcacccccgcggtgcccacccttccg	ttctcgtctctcgtc	((((((((((((((((.....))))))))))))))))	2	-35.0	+	+
Streptomyces avermitilis	NC_003155.5	5950303	5950305	5950305	taaatctgccggctcagccttcccaggttcgaatcctggcgccgccacatgaaggtagaccccctccgaactgcggaaacgtggatcggagggggtctctTcgttatcgaa	+	WT_3prime_signal_forward_3088	1000	45121	.	0.0	5950305	.	gene-SAVERM_RS25265 - 52bp	gene-SAVERM_RS42460 - 1355bp	region	5950260	5950303	TERM_1402	93	-19.6	-3.4	gccgccacatgaagg	tagaccccctccgaactgcg gaaa cgtggatcggagggggtctc	tTcgttatcgaacgc	1	cgccacatgaaggta	gaccccctccgaactgcggaaacgtggatcggagggggtc	tcttcgttatcgaac	((((((((((((.(((((....))))).))))))))))))	3	-32.79999923706055	+	+
Streptomyces avermitilis	NC_003155.5	5956711	5956716	5956713	tcagtcggcagagcgtctccatggtaaggagaaggtctacggttcgattccgtattggggctctggtgtgagaggtccccgccgcaaggcggggcccgatCtcatcaaagc	+	WT_3prime_signal_forward_3093	1000	45142	.	0.0	5956713	.	gene-SAVERM_RS25285 - 37bp	gene-SAVERM_RS25290 - 5bp	region	.	.	.	.	.	.	.	.	.	.	ggggctctggtgtga	gaggtccccgccgcaaggcggggcccga	tctcatcaaagcggt	..((.(((((((....))))))).))..	1	-19.899999618530273	+	-
Streptomyces avermitilis	NC_003155.5	5956839	5956843	5956841	agagcaagcggctcataatcgctgtgtcaccggttcaagtccggtcaccgctactgacagtagccgattgtggggtcggtccttcgatcggctactctttTatgcgttcat	+	WT_3prime_signal_forward_3096	1000	44993	.	0.0	5956841	.	gene-SAVERM_RS25290 - 46bp	gene-SAVERM_RS25295 - 39bp	region	5956798	5956837	TERM_1409	86	-10.0	-4.5	ggtcaccgctactga	cagtagccgattgtgggg tcgg tccttcgatcggctactc	tttTatgcgttcatc	3	ggtcaccgctactga	cagtagccgattgtggggtcggtccttcgatcggctactc	ttttatgcgttcatc	.((((((((((((.(((......))).)))))))))))).	3	-23.899999618530273	+	+
Streptomyces avermitilis	NC_003155.5	5957094	5957097	5957096	aagcactgcccgcgttgcaacgcgcacaccgcgcaccgcgaaacgcgataaatcaggctcgtacacgaggccgtccccttcgcggggggcggcctcgcgtCgttgtgcggc	+	WT_3prime_signal_forward_3097	1000	479.4	.	0.0	5957096	.	gene-SAVERM_RS25295 - 48bp	gene-SAVERM_RS25300 - 105bp	region	.	.	.	.	.	.	.	.	.	.	taaatcaggctcgta	cacgaggccgtccccttcgcggggggcggcctcgcg	tcgttgtgcggcgcc	..((((((((((((((....))))))))))))))..	1	-30.899999618530273	+	-
Streptomyces avermitilis	NC_003155.5	5957725	5957729	5957726	tggtggcccgcgcggccgaggagggctgacgatgaccgcgaagatcgcgtacgacgacatcgaggtcggagccgaactgccggcgcagaccttccccgtgAcgcgcgccac	+	WT_3prime_signal_forward_3102	1000	0.6	.	0.012	5957726	gene-SAVERM_RS25305	gene-SAVERM_RS25300 - 71bp	gene-SAVERM_RS25310 - 581bp	CDS,gene,region	.	.	.	.	.	.	.	.	.	.	gtacgacgacatcga	ggtcggagccgaactgccggcgcagacc	ttccccgtgacgcgc	((((...((((......))))...))))	9	-13.100000381469727	+	-
Streptomyces avermitilis	NC_003155.5	5958132	5958134	5958133	gcgagggcaagaaggtgctgggcatgtcgcgggcggttgtgcggctggcctgacggcagcacgggtaaggggcgctcgcaattgcgggcgccccttactcAttcgcgtcat	+	WT_3prime_signal_forward_3106	1000	45116	.	0.0	5958133	.	gene-SAVERM_RS25305 - 47bp	gene-SAVERM_RS25310 - 176bp	region	5958097	5958130	TERM_1413	95	-24.7	-2.7	ctgacggcagcacgg	gtaaggggcgctcgc aatt gcgggcgccccttac	tcAttcgcgtcatcc	2	ctgacggcagcacgg	gtaaggggcgctcgcaattgcgggcgccccttac	tcattcgcgtcatcc	(((((((((((((((....)))))))))))))))	2	-30.899999618530273	+	+
Streptomyces avermitilis	NC_003155.5	5965035	5965040	5965040	gccctggtgaccgtgattgactatgggctcaaccacgcagccaagtacgtcttcggctgagccagaagcgaagggcgccgtacccggcgcccctttcgcgTgttccacccc	+	WT_3prime_signal_forward_3119	1000	47.9	.	0.0	5965040	.	gene-SAVERM_RS25340 - 36bp	gene-SAVERM_RS25345 - 37bp	region	.	.	.	.	.	.	.	.	.	.	ctgagccagaagcga	agggcgccgtacccggcgcccc	tttcgcgtgttccac	.((((((((....)))))))).	7	-17.899999618530273	+	-
Streptomyces avermitilis	NC_003155.5	5966005	5966008	5966006	tcgagctctcgttcgaccagatccagaagaactaacaccttctggacgtacgtcttccgaacaggtcagacgggctctcgcagccggtctgacctgctcgGtttttggccg	+	WT_3prime_signal_forward_3124	1000	59.6	.	0.0	5966006	.	gene-SAVERM_RS25345 - 65bp	gene-SAVERM_RS25350 - 103bp	region	.	.	.	.	.	.	.	.	.	.	acgtacgtcttccga	acaggtcagacgggctctcgcagccggtctgacctgc	tcggtttttggccgc	.((((((((((.((((.....)))).)))))))))).	3	-26.600000381469727	+	-
Streptomyces avermitilis	NC_003155.5	5967434	5967437	5967436	ccggccgccgtctgagcctcccgctcaccccggtagccgcgtcgcgaacgcgtcaaaagtgcacgggccccgcaacctctcgagatgcggggcccgtcccTtttcacgtac	+	WT_3prime_signal_forward_3129	1000	1765.2	.	0.0	5967436	.	gene-SAVERM_RS25355 - 84bp	gene-SAVERM_RS25360 - 545bp	region	5967395	5967435	TERM_1423	85	-13.9	-4.1	cgaacgcgtcaaaag	tgcacgggccccgcaac ctctcga gatgcggggcccgtccc	Ttttcacgtacaccg	0	gaacgcgtcaaaagt	gcacgggccccgcaacctctcgagatgcggggcccgtcc	cttttcacgtacacc	..((((((((((((.((....).).))))))))))))..	1	-26.600000381469727	+	+
Streptomyces avermitilis	NC_003155.5	5969112	5969115	5969114	gtccgcacggactcctgctgagctgatacagcctctcctggagaggctgtaacgcgagcgcaccgaagagcgatcacccaactgggtggtcgctcttcggCgttccagggg	+	WT_3prime_signal_forward_3133	1000	1708.5	.	0.0	5969114	.	gene-SAVERM_RS25365 - 107bp	gene-SAVERM_RS25370 - 513bp	region	.	.	.	.	.	.	.	.	.	.	cgcgagcgcaccgaa	gagcgatcacccaactgggtggtcgctc	ttcggcgttccaggg	((((((((((((....))))))))))))	5	-22.399999618530273	+	-
Streptomyces avermitilis	NC_003155.5	5982580	5982582	5982582	accaagatcaacaagtagttcttgtcggtctgacctggtagctcctcgcgagctcattgataggggtccgtaatgatttcggtcgtacgggcccctttgcCgtgtccgaca	+	WT_3prime_signal_forward_3183	1000	44927	.	0.001	5982582	.	gene-SAVERM_RS25400 - 81bp	gene-SAVERM_RS25410 - 829bp	region	.	.	.	.	.	.	.	.	.	.	gcgagctcattgata	ggggtccgtaatgatttcggtcgtacgggcccc	tttgccgtgtccgac	((((((((((.((((....))))))))))))))	5	-20.5	+	-
Streptomyces avermitilis	NC_003155.5	5996985	5996986	5996986	cggcggtaccgtcaccgagctcgtctgagtccttcaggcgcctcgatgacttgagcgatcccgaccggggatacccacaaaaggggtatccccggttggtCgttcctaggg	+	WT_3prime_signal_forward_3201	1000	1962.3	.	0.0	5996986	.	gene-SAVERM_RS25520 - 72bp	gene-SAVERM_RS25525 - 172bp	region	5996946	5996984	TERM_1428	90	-22.6	-2.8	atgacttgagcgatc	ccgaccggggataccc acaaaag gggtatccccggttgg	tCgttcctagggggc	1	atgacttgagcgatc	ccgaccggggatacccacaaaaggggtatccccggttgg	tcgttcctagggggc	((((((((((((((((.......))))))))))))))))	1	-32.79999923706055	+	+
Streptomyces avermitilis	NC_003155.5	5999187	5999189	5999188	cacccagcgcgcgatggacgcactcaagcgcgaggacgccagcaagtaggcgtcacacctgttcggccgcggtgcccgtaggggtgccgcggccgtactgTtgtgtaggca	+	WT_3prime_signal_forward_3216	1000	346.9	.	0.0	5999188	.	gene-SAVERM_RS25530 - 51bp	gene-SAVERM_RS25535 - 94bp	region	5999146	5999187	TERM_1431	100	-21.5	-3.5	aagtaggcgtcacac	ctgttcggccgcggtgccc gtag gggtgccgcggccgtactg	Ttgtgtaggcagagc	0	gtaggcgtcacacct	gttcggccgcggtgcccgtaggggtgccgcggccgtac	tgttgtgtaggcaga	((.((((((((((((((....)))))))))))))).))	2	-33.0	+	+
Streptomyces avermitilis	NC_003155.5	6000219	6000224	6000221	tacgcctaggggcgctctcggttaatgatctccgtagctgggcattctccctcgattcgtctttcggagtgcgctgacgtagactgactcgtcggctctcGtgcacccgca	+	WT_3prime_signal_forward_3220	1000	2.0	.	0.0	6000221	.	gene-SAVERM_RS25535 - 100bp	gene-SAVERM_RS25540 - 63bp	region	.	.	.	.	.	.	.	.	.	.	cgtctttcggagtgc	gctgacgtagactgactcgtcggc	tctcgtgcacccgca	(((((((.((.....)))))))))	4	-10.0	+	-
Streptomyces avermitilis	NC_003155.5	6003016	6003017	6003017	gaccgagcagtactaagagctcgggaccggctgccggttctcgggtgcgggtgcgctgtggcttgtcgcgcagttccccgcgccccttccgggggcgcctCtacgaggctg	+	WT_3prime_signal_forward_3229	1000	6.0	.	0.0	6003017	.	gene-SAVERM_RS25560 - 84bp	gene-SAVERM_RS25565 - 97bp	region	.	.	.	.	.	.	.	.	.	.	tgtcgcgcagttccc	cgcgccccttccgggggcgcc	tctacgaggctgccc	.((((((((...)))))))).	1	-16.399999618530273	+	-
Streptomyces avermitilis	NC_003155.5	6003667	6003669	6003668	aggacaccaagccggccgacgaggccgccgaggagtcgaaggacgcctgaggctctgccttgcgttgagcgggtccgcccttcggggcgggcccgctttcCcgttgtggag	+	WT_3prime_signal_forward_3232	1000	172.3	.	0.0	6003668	.	gene-SAVERM_RS25565 - 50bp	gene-SAVERM_RS25570 - 38bp	region	6003636	6003663	TERM_1434	100	-22.0	-3.7	tctgccttgcgttga	gcgggtccgccc ttcg gggcgggcccgc	tttcCcgttgtggag	4	tctgccttgcgttga	gcgggtccgcccttcggggcgggcccgc	tttcccgttgtggag	((((((((((((....))))))))))))	4	-27.5	+	+
Streptomyces avermitilis	NC_003155.5	6006898	6006901	6006901	aaggcccgtaaggccccgcagtacagcaagcgctaatcgctgcctgcttcgtacgaccgttcgccccggcggcacgctgtgtgccgccggggcgttcgttTatcacggcca	+	WT_3prime_signal_forward_3236	1000	345.2	.	0.0	6006901	.	gene-SAVERM_RS25585 - 62bp	gene-SAVERM_RS25590 - 147bp	region	6006858	6006898	TERM_1435	100	-26.1	-3.9	cctgcttcgtacgac	cgttcgccccggcggcacg ctg tgtgccgccggggcgttcg	ttTatcacggccagg	2	cttcgtacgaccgtt	cgccccggcggcacgctgtgtgccgccggggcg	ttcgtttatcacggc	((((((((((((((.....))))))))))))))	6	-34.0	+	+
Streptomyces avermitilis	NC_003155.5	6040882	6040888	6040887	gcgatcgtcgagaagtaattcatctcgaagcatgtgctgtgagctgcgcccctggcccccgcgaccatcaacaagccgggcgcccggggcgcagttcgttTtcccaggctt	+	WT_3prime_signal_forward_3249	1000	204.9	.	0.0	6040887	.	gene-SAVERM_RS25745 - 78bp	gene-SAVERM_RS25750 - 53bp	region	6040826	6040884	TERM_1438	86	-15.3	-4.1	tcgaagcatgtgctg	tgagctgcgcccctggc-ccccgc gaccatcaacaa gccgggcgcccggggcgcagttcg	ttTtcccaggctttc	2	ctgcgcccctggccc	ccgcgaccatcaacaagccgggcgcccggggcgcag	ttcgttttcccaggc	((((............).)))(((((...)))))..	6	-10.699999809265137	+	+
Streptomyces avermitilis	NC_003155.5	6040882	6040888	6040887	gcgatcgtcgagaagtaattcatctcgaagcatgtgctgtgagctgcgcccctggcccccgcgaccatcaacaagccgggcgcccggggcgcagttcgttTtcccaggctt	+	WT_3prime_signal_forward_3249	1000	204.9	.	0.0	6040887	.	gene-SAVERM_RS25745 - 78bp	gene-SAVERM_RS25750 - 53bp	region	6040827	6040883	TERM_1439	79	-16.6	-3.1	cgaagcatgtgctgt	gagctgcgcccctggc-ccccgc gaccatcaacaa gccgggcgcccggggcgcagttc	gttTtcccaggcttt	3	ctgcgcccctggccc	ccgcgaccatcaacaagccgggcgcccggggcgcag	ttcgttttcccaggc	((((............).)))(((((...)))))..	6	-10.699999809265137	+	+
Streptomyces avermitilis	NC_003155.5	6050250	6050258	6050257	cagccgtagcaagtagtactcaggtagcagttcacggtatccacgcacgcgtgaagcacggacgagggcggtcccggaaggttccggggccgccctcgtcGtgggcgtcgg	+	WT_3prime_signal_forward_3280	1000	44981	.	0.0	6050257	.	gene-SAVERM_RS25790 - 78bp	gene-SAVERM_RS25795 - 53bp	region	.	.	.	.	.	.	.	.	.	.	cgcgtgaagcacgga	cgagggcggtcccggaaggttccggggccgccctcg	tcgtgggcgtcgggg	((((((((((((((((....))))))))))))))))	2	-36.20000076293945	+	-
Streptomyces avermitilis	NC_003155.5	6077777	6077783	6077778	ttggaaggttcccggcccgcgtgcatactgacttcatgctcgcgcacccgaccttcctctttacctatggcaaccggcccaccggctgccatggtcgtgcTgcttgagcca	-	WT_3prime_signal_reverse_4191	1000	45110	.	0.0	6077778	.	gene-SAVERM_RS25890 - 145bp	gene-SAVERM_RS25885 - 115bp	.	.	.	.	.	.	.	.	.	.	.	gaccttcctctttac	ctatggcaaccggcccaccggctgccatgg	tcgtgctgcttgagc	((((((((.((((....)))).))))))))	6	-18.399999618530273	+	-
Streptomyces avermitilis	NC_003155.5	6084948	6084952	6084951	gcgcatcgtcatggcgaggaacctgccctagcggcagctcggcggcttcgttcggcccgcggagacagcacggcccccggcagcgcgccgggggccgttcGcatggggtgg	+	WT_3prime_signal_forward_3331	1000	44971	.	0.0	6084951	.	gene-SAVERM_RS25920 - 67bp	gene-SAVERM_RS25935 - 2069bp	region	.	.	.	.	.	.	.	.	.	.	cccgcggagacagca	cggcccccggcagcgcgccgggggccg	ttcgcatggggtggt	(((((((((((.....)))))))))))	3	-27.200000762939453	+	-
Streptomyces avermitilis	NC_003155.5	6120903	6120907	6120904	tcggtaacccagcatgcggtaggtgcgtccgtgcactgacgcacccttcagcagcaggtcccaggcaggcccccgcacccccgtgccgggggcctgcccgTttccggacca	+	WT_3prime_signal_forward_3368	1000	196.5	.	0.0	6120904	.	gene-SAVERM_RS26050 - 113bp	gene-SAVERM_RS26055 - 31bp	region	6120865	6120903	TERM_1472	100	-22.5	-3.5	ttcagcagcaggtcc	caggcaggccccc-gcac cccc gtgccgggggcctgcccg	Tttccggaccagccc	0	ttcagcagcaggtcc	caggcaggcccccgcacccccgtgccgggggcctgcccg	tttccggaccagccc	..(((((((((((((((....))).))))))))))))..	0	-33.599998474121094	+	+
Streptomyces avermitilis	NC_003155.5	6136633	6136634	6136634	gccaggtaacgattagctaatgggatgatgtcgtttatgaagggacgagtccttgtcgtcgatgacgacaccgcactggccgagatgctcggcattgtgtTgcgtggtgaa	+	WT_3prime_signal_forward_3375	1000	0.9	.	0.025	6136634	gene-SAVERM_RS26120	gene-SAVERM_RS26115 - 80bp	gene-SAVERM_RS26125 - 615bp	CDS,gene,region	.	.	.	.	.	.	.	.	.	.	acgagtccttgtcgt	cgatgacgacaccgcactggccgagatgctcggcattg	tgttgcgtggtgaag	((.((.((....)))).))((((((...))))))....	3	-10.399999618530273	+	-
Streptomyces avermitilis	NC_003155.5	6137392	6137406	6137399	ggggcggcctgtcggccgaaagatgacgggctctcgctggggacggttcatggagggcgggctgctgcagggcggagtccagggcagcccggtcctccggCtcgtcatgcg	+	WT_3prime_signal_forward_3385	1000	45054	.	0.0	6137399	gene-SAVERM_RS26125	gene-SAVERM_RS26120 - 145bp	gene-SAVERM_RS26130 - 1911bp	CDS,gene,region	.	.	.	.	.	.	.	.	.	.	gacggttcatggagg	gcgggctgctgcagggcggagtccagggcagcccgg	tcctccggctcgtca	.(((((((((...((((...))))..))))))))).	8	-22.799999237060547	+	-
Streptomyces avermitilis	NC_003155.5	6141227	6141229	6141229	gctccggtctatccgggctgagccccgttgtcccaggtgagaggccattcgaggcttccgcgtcacaggccgtcccccgtgtgggtgacggcctgtggcgAtggtggccgg	+	WT_3prime_signal_forward_3391	1000	45082	.	0.0	6141229	.	gene-SAVERM_RS26130 - 78bp	gene-SAVERM_RS26135 - 74bp	region	.	.	.	.	.	.	.	.	.	.	ggcttccgcgtcaca	ggccgtcccccgtgtgggtgacggcc	tgtggcgatggtggc	(((((((.(((....))).)))))))	7	-18.899999618530273	+	-
Streptomyces avermitilis	NC_003155.5	6143247	6143248	6143248	cagtcggccgacgcgggcggtgcactcggcggctgacctcgccggctgacaactggatcggtgcccctggagtgcgtgtgcgcccccaggggcaccggtgTgcgccccgtt	+	WT_3prime_signal_forward_3396	1000	183.2	.	0.0	6143248	.	gene-SAVERM_RS26140 - 64bp	gene-SAVERM_RS26145 - 141bp	region	.	.	.	.	.	.	.	.	.	.	ggctgacaactggat	cggtgcccctggagtgcgtgtgcgcccccaggggcaccgg	tgtgcgccccgttcg	((((((((((((.((((....))))..)))))))))))).	2	-33.0	+	-
Streptomyces avermitilis	NC_003155.5	6149136	6149138	6149137	gcgccgcaagaagtgacgtcggccggggctctgcccccggcgggtcggcagtgacgtggcggttctgagggccgggcacctgtgggtgtccggccctctgCgttgcgcgtc	+	WT_3prime_signal_forward_3432	1000	2.0	.	0.0	6149137	.	gene-SAVERM_RS26160 - 84bp	gene-SAVERM_RS26170 - 957bp	region	6149103	6149134	TERM_1479	93	-23.8	-2.5	tgacgtggcggttct	gagggccgggcacc tgtg ggtgtccggccctc	tgCgttgcgcgtcgc	2	tgacgtggcggttct	gagggccgggcacctgtgggtgtccggccctc	tgcgttgcgcgtcgc	((((((((((((((....))))))))))))))	2	-30.5	+	+
Streptomyces avermitilis	NC_003155.5	6197455	6197457	6197456	aggccgttttcaacggtgagatcgaagggttcctcgaggccgggattcgctggcgcaagcagcaggagaagtaacgcggctcggtcgagccgctttgtcgAcatgacaact	+	WT_3prime_signal_forward_3497	1000	45175	.	0.0	6197456	.	gene-SAVERM_RS26315 - 26bp	gene-SAVERM_RS26320 - 279bp	region	6197431	6197448	TERM_1485	81	-12.7	-3.9	agcaggagaagtaac	gcggctc ggtc gagccgc	tttgtcgAcatgaca	7	agcaggagaagtaac	gcggctcggtcgagccgc	tttgtcgacatgaca	(((((((....)))))))	7	-12.899999618530273	+	+
Streptomyces avermitilis	NC_003155.5	6198583	6198586	6198585	gccggaagccacacagcccacacagcccgctcaaggcgggtacggggcgcgtacagggcgtatgagaagggcccggagcggctgctccgggcccttcttcAtgcgctgtgt	-	WT_3prime_signal_reverse_4216	1000	45173	.	0.0	6198585	.	gene-SAVERM_RS26325 - 104bp	gene-SAVERM_RS26300 - 5950bp	.	.	.	.	.	.	.	.	.	.	.	gtacagggcgtatga	gaagggcccggagcggctgctccgggcccttc	ttcatgcgctgtgtc	((((((((((((((....))))))))))))))	3	-31.5	+	-
Streptomyces avermitilis	NC_003155.5	6198620	6198623	6198622	atgctgccgcgcctcgtgaacggtcgcggcgcagctgccgcctgacctgatcgacacagcgcatgaagaagggcccggagcagccgctccgggcccttctCatacgccctg	+	WT_3prime_signal_forward_3509	1000	54.1	.	0.0	6198622	.	gene-SAVERM_RS26320 - 54bp	gene-SAVERM_RS26330 - 566bp	region	6198592	6198617	TERM_1494	100	-21.9	-3.4	acagcgcatgaagaa	gggcccggagc agcc gctccgggccc	ttctCatacgccctg	4	.	.	.	.	.	.	-	+
Streptomyces avermitilis	NC_003155.5	6200870	6200872	6200872	ctgatgcccgggctcgccgcgttcttcgcgttgcgcaagtacttgaaggtgtgacgcacgccaagggggccgtacgggcaacagaccgtacggcccttcgTgttgtcctag	+	WT_3prime_signal_forward_3525	1000	45153	.	0.0	6200872	.	gene-SAVERM_RS26335 - 45bp	gene-SAVERM_RS26340 - 21bp	region	6200838	6200867	TERM_1497	93	-19.3	-3.4	tgacgcacgccaagg	gggccgtacgggc aaca gaccgtacggccc	ttcgTgttgtcctag	4	tgacgcacgccaagg	gggccgtacgggcaacagaccgtacggccc	ttcgtgttgtcctag	(((((((((((........)))))))))))	4	-24.100000381469727	+	+
Streptomyces avermitilis	NC_003155.5	6202742	6202749	6202746	ggcgagtagggcggtcggcccgcgggaataggctggcatcgtcgtgcgttggtcacgtacgatgggctctgcacctcacagcgggtgcggagcggtttgaAaaatcaacat	+	WT_3prime_signal_forward_3530	1000	44927	.	0.033	6202746	.	gene-SAVERM_RS26345 - 88bp	gene-SAVERM_RS26350 - 8bp	region	.	.	.	.	.	.	.	.	.	.	cacgtacgatgggct	ctgcacctcacagcgggtgcggagcgg	tttgaaaaatcaaca	((((((((......)))))))).....	5	-12.399999618530273	+	-
Streptomyces avermitilis	NC_003155.5	6203217	6203220	6203220	gggttcgattcccgccatctccacgatcaggaggtcctcccggacttccacatcccatgtgggcaaggccccgtcgctttcgagcgacggggcctttgtcAtgcgccgaga	+	WT_3prime_signal_forward_3533	1000	55.9	.	0.0	6203220	.	gene-SAVERM_RS26350 - 72bp	gene-SAVERM_RS26355 - 309bp	region	6203186	6203213	TERM_1499	100	-22.8	-4.0	atcccatgtgggcaa	ggccccgtcgct ttcg agcgacggggcc	tttgtcAtgcgccga	6	atcccatgtgggcaa	ggccccgtcgctttcgagcgacggggcc	tttgtcatgcgccga	((((((((((((....))))))))))))	6	-26.100000381469727	+	+
Streptomyces avermitilis	NC_003155.5	6204198	6204201	6204201	ctccgtcgagttcctggtcgaagaggagccgccgccggcgtcggtgccgtctcactgaacgcatcacaggggcccgcgctcacccgagtgcgggcctcatGcatgcccagg	+	WT_3prime_signal_forward_3534	1000	44997	.	0.0	6204201	.	gene-SAVERM_RS26355 - 40bp	gene-SAVERM_RS26365 - 870bp	region	.	.	.	.	.	.	.	.	.	.	tgaacgcatcacagg	ggcccgcgctcacccgagtgcgggcc	tcatgcatgcccagg	(((((((((((....)))))))))))	4	-23.399999618530273	+	-
Streptomyces avermitilis	NC_003155.5	6230185	6230190	6230189	gtggcgcgaggtgctccgccgccagcgcaacgagctggcgatggtggccacgtatccggacgacccgtcgctcaactgatgggcccgggcttcagtacccTtggcggcatg	+	WT_3prime_signal_forward_3552	1000	0.7	.	0.008	6230189	.	gene-SAVERM_RS26460 - 18bp	gene-SAVERM_RS26465 - 7bp	region	.	.	.	.	.	.	.	.	.	.	ccacgtatccggacg	acccgtcgctcaactgatgggcccgggc	ttcagtacccttggc	.((((..(((((.....))))).)))).	10	-11.5	+	-
Streptomyces avermitilis	NC_003155.5	6230599	6230600	6230600	cgccccggcggggcgcagtgacgccttcgcggccttcggcctgtgccgtgcggaccgtgcacgaccgcggtactccccgatagggggtgccgcggttttgTcgtgcctggg	+	WT_3prime_signal_forward_3556	1000	50.5	.	0.0	6230600	.	gene-SAVERM_RS26465 - 106bp	gene-SAVERM_RS26470 - 260bp	region	6230564	6230594	TERM_1507	100	-18.3	-4.5	gcggaccgtgcacga	ccgcggtactccc cgata gggggtgccgcgg	ttttgTcgtgcctgg	5	gcggaccgtgcacga	ccgcggtactccccgatagggggtgccgcgg	ttttgtcgtgcctgg	(((((((((.((((....)))))))))))))	5	-26.600000381469727	+	+
Streptomyces avermitilis	NC_003155.5	6260744	6260749	6260748	cctgttcccgagaccttggaaggttcctgctcccgagacctgccggaaggttcctgcacacgcaccggcgggcccgtgttcccacggacccgccggtttcCgctgagctgt	-	WT_3prime_signal_reverse_4232	1000	80.1	.	0.0	6260748	.	gene-SAVERM_RS26600 - 143bp	gene-SAVERM_RS26580 - 4254bp	.	6260753	6260784	TERM_1515	100	-23.0	-3.6	gttcctgcacacgca	ccggcgggcccgtg ttcc cacggacccgccgg	tttcCgctgagctgt	4	gttcctgcacacgca	ccggcgggcccgtgttcccacggacccgccgg	tttccgctgagctgt	((((((((.(((((....))))).))))))))	4	-26.299999237060547	+	+
Streptomyces avermitilis	NC_003155.5	6264043	6264046	6264046	acgatcacggtccaggtgggcaagtcgacgaagtaactgacatttacgcaggtcagagcatgatcggccgcagccccctggcgggttgcggccgatcgtgTttaggtgcgt	+	WT_3prime_signal_forward_3572	1000	44955	.	0.0	6264046	.	gene-SAVERM_RS26605 - 62bp	gene-SAVERM_RS26610 - 57bp	region	6264004	6264045	TERM_1516	100	-24.6	-3.7	ttacgcaggtcagag	catgatcggccgcagccc cctggc gggttgcggccgatcgtg	Tttaggtgcgtgctg	0	cgcaggtcagagcat	gatcggccgcagccccctggcgggttgcggccgatc	gtgtttaggtgcgtg	(((((((((((((((......)))))))))))))))	3	-31.600000381469727	+	+
Streptomyces avermitilis	NC_003155.5	6270069	6270074	6270072	gagccgaagttcgagaaggtcggctgaccgcacggagttcccgcacaaaatccagcatgtgggccgtcccgtaccacgcctcggtacgggacggcccttcTgcttatcctg	+	WT_3prime_signal_forward_3588	1000	45084	.	0.0	6270072	.	gene-SAVERM_RS26635 - 71bp	gene-SAVERM_RS26640 - 15bp	region	6270032	6270068	TERM_1520	100	-25.3	-3.6	caaaatccagcatgt	gggccgtcccgtacc acgcctc ggtacgggacggccc	ttcTgcttatcctga	3	caaaatccagcatgt	gggccgtcccgtaccacgcctcggtacgggacggccc	ttctgcttatcctga	(((((((((((((((.......)))))))))))))))	3	-33.79999923706055	+	+
Streptomyces avermitilis	NC_003155.5	6271258	6271263	6271262	cggcggcatggtctgatcggccgctgatcagcgatgcgctacgactccccgctcgccgcggtgggcaacacccctctggtgcgcctgccgcggctctcgcCgtccgaggac	+	WT_3prime_signal_forward_3593	1000	45029	.	0.0	6271262	gene-SAVERM_RS26650	gene-SAVERM_RS26645 - 81bp	gene-SAVERM_RS26660 - 1731bp	CDS,gene,region	.	.	.	.	.	.	.	.	.	.	tacgactccccgctc	gccgcggtgggcaacacccctctggtgcgcctgccgcggc	tctcgccgtccgagg	((((((((((((..((((.....)))).))))))))))))	6	-29.600000381469727	+	-
Streptomyces avermitilis	NC_003155.5	6272197	6272199	6272199	cgacagaagaggcgatcgcgacgcttcagggacaactctgggcgtgaccacacgcttcgacagcgggccggggctgagaccttcagtcccggccgagctgTcggcgccgcg	+	WT_3prime_signal_forward_3600	1000	46.7	.	0.0	6272199	.	gene-SAVERM_RS26650 - 52bp	gene-SAVERM_RS26660 - 795bp	region	.	.	.	.	.	.	.	.	.	.	ccacacgcttcgaca	gcgggccggggctgagaccttcagtcccggccgagc	tgtcggcgccgcgtc	((.((((((((((((.....))))))))))))..))	2	-26.700000762939453	+	-
Streptomyces avermitilis	NC_003155.5	6273766	6273770	6273769	tcggacgaggaactggcggagctgcagaaggccgaggccaagtagcagcccgtaccagccacgcgtgaaggcccccggaggattctccgggggccttctcGtgcgtgcggg	-	WT_3prime_signal_reverse_4241	1000	44959	.	0.004	6273769	.	gene-SAVERM_RS26665 - 55bp	gene-SAVERM_RS26655 - 1047bp	.	6273775	6273800	TERM_1521	100	-21.9	-3.4	ccagccacgcgtgaa	ggcccccggag gatt ctccgggggcc	ttctcGtgcgtgcgg	5	gtaccagccacgcgt	gaaggcccccggaggattctccgggggccttc	tcgtgcgtgcggggc	((((((((((((((....))))))))))))))	2	-31.399999618530273	+	+
Streptomyces avermitilis	NC_003155.5	6278984	6278990	6278988	cggaggttttaggtgcctctgggctttacgcccatgtgggttcgaatcccatcggccgcacacacccagaggggccgtccgacgagacggcccctcttcgTgtctcagccc	-	WT_3prime_signal_reverse_4242	1000	45171	.	0.0	6278988	.	gene-SAVERM_RS26695 - 39bp	gene-SAVERM_RS26670 - 2355bp	.	6278993	6279020	TERM_1527	86	-18.5	-3.3	ggccgcacacaccca	gaggggccgtc cgacga gacggcccctc	ttcgTgtctcagccc	4	ggccgcacacaccca	gaggggccgtccgacgagacggcccctc	ttcgtgtctcagccc	(((((((((((......)))))))))))	4	-23.700000762939453	+	+
Streptomyces avermitilis	NC_003155.5	6279023	6279027	6279027	ccaccgcggcaaggcgttccgggagttggtgccggtggtgcgggagttgttgggctgagacacgaagaggggccgtctcgtcggacggcccctctgggtgTgtgcggccga	+	WT_3prime_signal_forward_3612	1000	45143	.	0.0	6279027	.	gene-SAVERM_RS26690 - 39bp	gene-SAVERM_RS26705 - 1325bp	region	.	.	.	.	.	.	.	.	.	.	gttgttgggctgaga	cacgaagaggggccgtctcgtcggacggcccctctgggtg	tgtgcggccgatggg	(((..(((((((((((((....)))))))))))))..)))	0	-30.399999618530273	+	-
Streptomyces avermitilis	NC_003155.5	6281081	6281083	6281082	gcggaactggtggagagccgcaccccgatgcctaggccctgacgcccgccgcaccaccgcacggcccgtaccggacagcatccgggtacgggccgtttcgCgtcccgcacg	-	WT_3prime_signal_reverse_4244	1000	43.5	.	0.0	6281082	.	gene-SAVERM_RS26710 - 58bp	gene-SAVERM_RS26700 - 837bp	.	6281088	6281121	TERM_1529	95	-19.0	-3.6	cgccgcaccaccgca	cggcccgta-ccgga cagca tccgggtacgggccg	tttcgCgtcccgcac	5	cgccgcaccaccgca	cggcccgtaccggacagcatccgggtacgggccg	tttcgcgtcccgcac	((((((((((((((.....))).)))))))))))	5	-25.799999237060547	+	+
Streptomyces avermitilis	NC_003155.5	6282710	6282713	6282712	catgtggcgaagatcatcaaggatctgggcatctgaaggatctgggtatctgacggtcttcttgtgacggaagtccctctgcgcggggacttccgtttgcGttcgccacct	-	WT_3prime_signal_reverse_4257	1000	73.5	.	0.0	6282712	.	gene-SAVERM_RS26715 - 64bp	gene-SAVERM_RS26710 - 61bp	.	6282718	6282745	TERM_1530	82	-13.5	-3.8	acggtcttcttgtga	cggaagtccct ctgcgc ggggacttccg	tttgcGttcgccacc	5	acggtcttcttgtga	cggaagtccctctgcgcggggacttccg	tttgcgttcgccacc	(((((((((((......)))))))))))	5	-19.100000381469727	+	+
Streptomyces avermitilis	NC_003155.5	6284269	6284274	6284272	gtaggtacctggacctgtctgtaggtacccggaggcacctccggatgcctggaggacgtacggccgaggggctggtgaccgctgtcaccagcccccttcgCttgcgctgcc	+	WT_3prime_signal_forward_3616	1000	44934	.	0.0	6284272	.	gene-SAVERM_RS26725 - 94bp	gene-SAVERM_RS26735 - 2616bp	region	6284238	6284267	TERM_1531	82	-17.9	-3.2	gaggacgtacggccg	aggggctggtgac cgct gtcaccagccccc	ttcgCttgcgctgcc	4	aggacgtacggccga	ggggctggtgaccgctgtcaccagcccc	cttcgcttgcgctgc	((((((((((((....))))))))))))	5	-24.899999618530273	+	+
Streptomyces avermitilis	NC_003155.5	6303211	6303215	6303212	tggcacgcctttgtacgggcgttgaagcggggggagctgggctgagtcagagggggtccatgccggtggcgtaccgcgtgacggctgggcccctcgtcgaCcgcttgcccc	-	WT_3prime_signal_reverse_4269	1000	45052	.	0.0	6303212	.	gene-SAVERM_RS26830 - 53bp	gene-SAVERM_RS26825 - 105bp	.	.	.	.	.	.	.	.	.	.	.	gggctgagtcagagg	gggtccatgccggtggcgtaccgcgtgacggctgggcccc	tcgtcgaccgcttgc	(((((((.((((.(.((((...)))).)))))))))))).	7	-24.799999237060547	+	-
Streptomyces avermitilis	NC_003155.5	6309557	6309563	6309560	gtttatggggagtgtcacggggcggagtagagaacccgctccgaccccgtgcccctcagccggccgcgaccccagccctactcctggctggggtcaccctTctccagccac	-	WT_3prime_signal_reverse_4272	1000	44968	.	0.0	6309560	.	gene-SAVERM_RS26855 - 68bp	gene-SAVERM_RS26845 - 1270bp	.	.	.	.	.	.	.	.	.	.	.	gtgcccctcagccgg	ccgcgaccccagccctactcctggctggggtcaccc	ttctccagccaccac	....((((((((((........))))))))))....	1	-22.200000762939453	+	-
Streptomyces avermitilis	NC_003155.5	6315871	6315873	6315872	gtggaggccctggagcagttcatgaccaggccctggagcagttcctgaacacccgacggaacagacccccgcaccctgtcaggggcgcgggggtctgtttTttcaggggcg	-	WT_3prime_signal_reverse_4273	1000	9.0	.	0.0	6315872	.	gene-SAVERM_RS26885 - 52bp	gene-SAVERM_RS26860 - 3549bp	.	6315876	6315911	TERM_1534	100	-22.6	-5.0	gaacacccgacggaa	cagacccccgcaccct gtca ggggcgcgggggtctg	tttTttcaggggcgc	3	gaacacccgacggaa	cagacccccgcaccctgtcaggggcgcgggggtctg	ttttttcaggggcgc	(((((((((((.((((....)))).)))))))))))	3	-32.20000076293945	+	+
Streptomyces avermitilis	NC_003155.5	6320404	6320408	6320405	cacatggcagagcgcaagcccatcgagtcatggctcaccgacatggacggtgtgctcatccacgagggcgtcccgatccccggcgcggacgccttcataaAgaagctgcgc	+	WT_3prime_signal_forward_3624	1000	0.6	.	0.024	6320405	gene-SAVERM_RS26905	gene-SAVERM_RS26900 - 198bp	gene-SAVERM_RS26910 - 885bp	CDS,gene,region	.	.	.	.	.	.	.	.	.	.	gtgctcatccacgag	ggcgtcccgatccccggcgcggacgcc	ttcataaagaagctg	(((((((((........)).)))))))	7	-14.699999809265137	+	-
Streptomyces avermitilis	NC_003155.5	6335027	6335032	6335028	agttggttagagcagctgactcttaatcagcgggtccggggttcgagtccctggcggcgcacagatgagaagcccctcgcgagagcgaggggcttctttgCgatccgcgcc	-	WT_3prime_signal_reverse_4296	1000	45014	.	0.0	6335028	.	gene-SAVERM_RS26970 - 36bp	gene-SAVERM_RS26940 - 5749bp	.	6335033	6335060	TERM_1540	100	-21.4	-3.6	gcggcgcacagatga	gaagcccctcgc gaga gcgaggggcttc	tttgCgatccgcgcc	4	gcggcgcacagatga	gaagcccctcgcgagagcgaggggcttc	tttgcgatccgcgcc	((((((((((((....))))))))))))	4	-25.700000762939453	+	+
Streptomyces avermitilis	NC_003155.5	6335099	6335104	6335103	ccctttcggaccaggtagtatttcttttgtcgccgaccgcgagagcggaaggcgagagtcatgcgccgctagctcagttggttagagcagctgactcttaAtcagcgggtc	-	WT_3prime_signal_reverse_4298	1000	45096	.	0.0	6335103	gene-SAVERM_RS26970	gene-SAVERM_RS26975 - 169bp	gene-SAVERM_RS26940 - 5821bp	exon,gene,tRNA	.	.	.	.	.	.	.	.	.	.	gagcggaaggcgaga	gtcatgcgccgctagctcagttggttagagcagctgac	tcttaatcagcgggt	((((.((((..((((((.....)))))).)).))))))	5	-11.0	+	-
Streptomyces avermitilis	NC_003155.5	6336121	6336125	6336123	gagcgcggtccgctgacggaaagcaaccgtcagaccatgactcgggcatatgccagggtggcgcgttcctgctgagaggcgtggaacgcgccaccaatctTgtcaacccct	-	WT_3prime_signal_reverse_4304	1000	45192	.	0.0	6336123	.	gene-SAVERM_RS26980 - 83bp	gene-SAVERM_RS26975 - 90bp	.	.	.	.	.	.	.	.	.	.	.	tcgggcatatgccag	ggtggcgcgttcctgctgagaggcgtggaacgcgccacca	atcttgtcaacccct	(((((((((((((((((....)))).))))))))))))).	4	-33.5	+	-
Streptomyces avermitilis	NC_003155.5	6349254	6349256	6349255	gactcttaatcagcgggtccggggttcgagtccctggcggcgcacgctagcgatggcgaggcacgttcgcggaatacgcgaaccggcctcgccatcgttgTtttcgcgcgc	-	WT_3prime_signal_reverse_4314	1000	120.8	.	0.0	6349255	.	gene-SAVERM_RS27040 - 56bp	gene-SAVERM_RS27030 - 1926bp	.	6349259	6349305	TERM_1547	100	-26.7	-4.2	ggcggcgcacgctag	cgatggcgaggcacgttcgcg gaata cgcgaaccggcctcgccatcg	ttgTtttcgcgcgcc	3	gcgcacgctagcgat	ggcgaggcacgttcgcggaatacgcgaaccggcctcgcca	tcgttgttttcgcgc	((((((((..(((((((.....)))))))..)))))))).	6	-31.399999618530273	+	+
Streptomyces avermitilis	NC_003155.5	6373578	6373584	6373580	ccagcctgccggggcagcggagcgcgccgtaggactgccgtgacagcagggcgggcgaggcatcgtgggtcgtaccacggtcccccgcccgccctgtttcCgtggtgccgg	-	WT_3prime_signal_reverse_4327	1000	4.0	.	0.0	6373580	.	gene-SAVERM_RS27160 - 65bp	gene-SAVERM_RS27155 - 81bp	.	6373585	6373634	TERM_1557	100	-27.2	-3.7	ggactgccgtgacag	cagggcgggcgaggcatcgtgg gtcgta ccacggtcccccgcccgccctg	tttcCgtggtgccgg	4	cgggcgaggcatcgt	gggtcgtaccacggtcccccgcccgccc	tgtttccgtggtgcc	(((((((...)))).)))..........	6	-6.300000190734863	+	+
Streptomyces avermitilis	NC_003155.5	6377367	6377371	6377368	gaacctcgccaagtcggtgacggtggagtaggcgtcacctccgacagcagtacgaacgggtccctgtgcgtgtcaccaagcgcacagggacccgttcccaCaggggccggg	-	WT_3prime_signal_reverse_4339	1000	44.7	.	0.0	6377368	.	gene-SAVERM_RS27180 - 67bp	gene-SAVERM_RS27165 - 1622bp	.	.	.	.	.	.	.	.	.	.	.	cgacagcagtacgaa	cgggtccctgtgcgtgtcaccaagcgcacagggacccg	ttcccacaggggccg	(((((((((((((((........)))))))))))))))	6	-32.400001525878906	+	-
Streptomyces avermitilis	NC_003155.5	6383133	6383136	6383134	tccggcgcactgcaactggtcggcaacctgaagaacccgatcgcgggactctgaagccgggtggggctcaggagacggtcctcctgagccccgccttcctCacctacgcac	-	WT_3prime_signal_reverse_4347	1000	49.2	.	0.0	6383134	.	gene-SAVERM_RS27200 - 45bp	gene-SAVERM_RS27185 - 3583bp	.	6383140	6383175	TERM_1562	93	-22.7	-3.2	gggactctgaagccg	ggtggggctcaggag acggtc ctcctgagccccgcc	ttcctCacctacgca	5	gggactctgaagccg	ggtggggctcaggagacggtcctcctgagccccgcc	ttcctcacctacgca	(((((((((((((((......)))))))))))))))	5	-33.099998474121094	+	+
Streptomyces avermitilis	NC_003155.5	6386650	6386656	6386651	ggcaagacgtacgacttcgtagggatcggtctcggccccttcaacctcggcctcgcctgcctcaccgagccgatcgccgaactggagggcgtcttcctggAgtccaagccg	-	WT_3prime_signal_reverse_4375	1000	45108	.	0.014	6386651	gene-SAVERM_RS27210	gene-SAVERM_RS27215 - 118bp	gene-SAVERM_RS27205 - 1149bp	CDS,gene	.	.	.	.	.	.	.	.	.	.	cttcaacctcggcct	cgcctgcctcaccgagccgatcgccgaactggagggcg	tcttcctggagtcca	(((((.((....((.((.....))))....)).)))))	9	-12.5	+	-
Streptomyces avermitilis	NC_003155.5	6388244	6388253	6388250	cggtcacggcgaggggcaggtttagcacgcaataacttaggttaggctagcctaagttgatgtcggggcgctgcgccctctcccctgcccctctcctctgTtccgcacgga	-	WT_3prime_signal_reverse_4386	1000	44928	.	0.002	6388250	.	gene-SAVERM_RS27220 - 101bp	gene-SAVERM_RS27215 - 28bp	.	.	.	.	.	.	.	.	.	.	.	gcctaagttgatgtc	ggggcgctgcgccctctcccctgcccctctcc	tctgttccgcacgga	((((((...............)))))).....	4	-9.199999809265137	+	-
Streptomyces avermitilis	NC_003155.5	6443115	6443119	6443119	tggcatcaggacttctggagggggatccggggggatcgcgggggttctgattcggaggggaaagcagaggggcccggtcgacaagaccgggccccttgacGttgtacgacg	+	WT_3prime_signal_forward_3672	1000	54.8	.	0.0	6443119	.	gene-SAVERM_RS27440 - 199bp	gene-SAVERM_RS27470 - 6322bp	region	.	.	.	.	.	.	.	.	.	.	ggaggggaaagcaga	ggggcccggtcgacaagaccgggcccc	ttgacgttgtacgac	(((((((((((.....)))))))))))	5	-26.799999237060547	+	-
Streptomyces avermitilis	NC_003155.5	6462891	6462896	6462893	gcagggcctgagcaccgagccccctggacctcccctctccccactctccacaccgggccgtaccgaccagctgatactggatccgtgcggtccggcacatTctctggagta	-	WT_3prime_signal_reverse_4419	1000	44994	.	0.0	6462893	.	gene-SAVERM_RS27525 - 87bp	gene-SAVERM_RS27520 - 14bp	.	.	.	.	.	.	.	.	.	.	.	tctccacaccgggcc	gtaccgaccagctgatactggatccgtgcggtccggcac	attctctggagtacg	((((.((((((......)))).)).))))..........	2	-10.899999618530273	+	-
Streptomyces avermitilis	NC_003155.5	6476049	6476057	6476056	gtccgaggccccggcgggcgtcgacctgggcttcccgcgcaaccactgagcacccccgtagggtctccgaggccgtccgcatcgcggacggcctcattttTttcggggtgc	+	WT_3prime_signal_forward_3715	1000	45020	.	0.0	6476056	.	gene-SAVERM_RS27575 - 45bp	gene-SAVERM_RS27580 - 247bp	region	6476023	6476051	TERM_1579	100	-20.3	-5.4	cccccgtagggtctc	cgaggccgtccgc atc gcggacggcctca	ttttTttcggggtgc	4	cccccgtagggtctc	cgaggccgtccgcatcgcggacggcctca	tttttttcggggtgc	.((((((((((((...)))))))))))).	4	-26.700000762939453	+	+
Streptomyces avermitilis	NC_003155.5	6476049	6476057	6476056	gtccgaggccccggcgggcgtcgacctgggcttcccgcgcaaccactgagcacccccgtagggtctccgaggccgtccgcatcgcggacggcctcattttTttcggggtgc	+	WT_3prime_signal_forward_3715	1000	45020	.	0.0	6476056	.	gene-SAVERM_RS27575 - 45bp	gene-SAVERM_RS27580 - 247bp	region	6476024	6476050	TERM_1580	100	-23.8	-3.8	ccccgtagggtctcc	gaggccgtccgc atc gcggacggcctc	attttTttcggggtg	5	cccccgtagggtctc	cgaggccgtccgcatcgcggacggcctca	tttttttcggggtgc	.((((((((((((...)))))))))))).	4	-26.700000762939453	+	+
Streptomyces avermitilis	NC_003155.5	6482297	6482299	6482298	gaacatcggcaacttctgcacggtggtcggtcccgtcgaggactgattccagggtgctgggaagagctggtctcgcaccttggggtgcgagaccagcttgCgttgtgcggc	+	WT_3prime_signal_forward_3720	1000	90.8	.	0.0	6482298	.	gene-SAVERM_RS27595 - 54bp	gene-SAVERM_RS27600 - 243bp	region	.	.	.	.	.	.	.	.	.	.	agggtgctgggaaga	gctggtctcgcaccttggggtgcgagaccagc	ttgcgttgtgcggcc	((((((((((((((....))))))))))))))	3	-28.799999237060547	+	-
Streptomyces avermitilis	NC_003155.5	6482815	6482824	6482821	cattcagggtgcggccctcgccggctccaacagccagaacatcggcaacttctgcacggtgatcgggcccaggaacgactgattccggggcgttgcgaaaTgccgggtctc	+	WT_3prime_signal_forward_3723	1000	44927	.	0.001	6482821	.	gene-SAVERM_RS27600 - 13bp	gene-SAVERM_RS27605 - 390bp	region	.	.	.	.	.	.	.	.	.	.	tctgcacggtgatcg	ggcccaggaacgactgattccggggcg	ttgcgaaatgccggg	.((((.(((((....).)))).)))).	8	-12.0	+	-
Streptomyces avermitilis	NC_003155.5	6484064	6484069	6484066	gccagaacatcggcaacttctgcacggtggtcggtcccgtcgaggactgattccggggcgctgtgaagagccgggtctcgcacctccggtgcgagaccgcTcctcggccct	+	WT_3prime_signal_forward_3730	1000	32.3	.	0.0	6484066	.	gene-SAVERM_RS27610 - 49bp	gene-SAVERM_RS27615 - 157bp	region	.	.	.	.	.	.	.	.	.	.	gcgctgtgaagagcc	gggtctcgcacctccggtgcgagaccgc	tcctcggccctcggc	.(((((((((((...)))))))))))..	0	-22.0	+	-
Streptomyces avermitilis	NC_003155.5	6501467	6501470	6501468	ggatagagcaggcgccttctaagcgcttggccgcaggttcgagtcctgccgggggcgcaaacccagcctcaccagcggaaacgccgatggggcttcttcgTgtccggttcg	-	WT_3prime_signal_reverse_4421	1000	45023	.	0.0	6501468	.	gene-SAVERM_RS27685 - 42bp	gene-SAVERM_RS27665 - 3116bp	.	.	.	.	.	.	.	.	.	.	.	gggggcgcaaaccca	gcctcaccagcggaaacgccgatggggc	ttcttcgtgtccggt	((((((.(.(((....))).).))))))	7	-13.399999618530273	+	-
Streptomyces avermitilis	NC_003155.5	6510433	6510436	6510435	ggaggagtaccgggacgacgtgaccgagaccgtcgcggcatgaccgtcctgtacctggccgacgagggggaggcggcggacctcgccgccttcctcgcccGgctgatccac	+	WT_3prime_signal_forward_3754	1000	45131	.	0.0	6510435	gene-SAVERM_RS27720	gene-SAVERM_RS27715 - 56bp	gene-SAVERM_RS27730 - 1218bp	CDS,gene,region	.	.	.	.	.	.	.	.	.	.	ggccgacgaggggga	ggcggcggacctcgccgcc	ttcctcgcccggctg	(((((((.....)))))))	10	-14.0	+	-
Streptomyces avermitilis	NC_003155.5	6514151	6514159	6514155	aacacggtccacaaagactgttcgtgtaaagaagtgacctagagggacactgacagcagcgagcccgaccccctggggccatcccgaggggttggagaaaCccggccataa	-	WT_3prime_signal_reverse_4427	1000	45139	.	0.005	6514155	.	gene-SAVERM_RS27740 - 60bp	gene-SAVERM_RS27735 - 38bp	.	.	.	.	.	.	.	.	.	.	.	agcagcgagcccgac	cccctggggccatcccgagggg	ttggagaaacccggc	(((((.(((....))).)))))	9	-14.899999618530273	+	-
Streptomyces avermitilis	NC_003155.5	6533026	6533029	6533028	atagggacccgcgctggctgccctacctacagccgtacggcgcggacgacgcgatggcccggatcgacggcatctccgcctgacgacccgggccttcgtaTtgcccgcccg	+	WT_3prime_signal_forward_3760	1000	45051	.	0.0	6533028	.	gene-SAVERM_RS27805 - 16bp	gene-SAVERM_RS27825 - 2890bp	region	.	.	.	.	.	.	.	.	.	.	cgcggacgacgcgat	ggcccggatcgacggcatctccgcctgacgacccgggcc	ttcgtattgcccgcc	(((((((.(((.((((......))).).))).)))))))	6	-23.200000762939453	+	-
Streptomyces avermitilis	NC_003155.5	6543976	6543979	6543979	ctgttcatctccaacgacaacctccgcaagggcgccgcgctgaacgccgtacagatcgcggagctggtggcggccgagctgaagggctgacgcccgcctgTcgcttgtgcg	-	WT_3prime_signal_reverse_4449	1000	45184	.	0.0	6543979	.	gene-SAVERM_RS27860 - 11bp	gene-SAVERM_RS27850 - 662bp	.	.	.	.	.	.	.	.	.	.	.	gatcgcggagctggt	ggcggccgagctgaagggctgacgcccgcc	tgtcgcttgtgcggc	(((((.((((((....))))..)).)))))	2	-14.100000381469727	+	-
Streptomyces avermitilis	NC_003155.5	6546633	6546636	6546635	gcagcgtgaagatcgagaaggtcacgccgtagtcaaggccacgccgtagtcgtggtgcggtcttgagggcgggcgtccgggaacgggcgcccgcccctttCtcattcgcag	-	WT_3prime_signal_reverse_4454	1000	44940	.	0.0	6546635	.	gene-SAVERM_RS27875 - 68bp	gene-SAVERM_RS27860 - 1627bp	.	6546639	6546670	TERM_1601	100	-20.8	-4.1	cgtggtgcggtcttg	agggcgggcgtccg ggaa cgggcgcccgcccc	tttCtcattcgcaga	3	gtggtgcggtcttga	gggcgggcgtccgggaacgggcgcccgccc	ctttctcattcgcag	(((((((((((((....)))))))))))))	4	-31.399999618530273	+	+
Streptomyces avermitilis	NC_003155.5	6554882	6554885	6554885	ggcggaaccgaggcacaggtgaagaggcggggagaacgcgaggggaggacgcgatcaccctccggactcgtccgcgtgaccgctgacgaaccgaagggtgAtcgcgtcctg	+	WT_3prime_signal_forward_3780	1000	45048	.	0.0	6554885	.	gene-SAVERM_RS27900 - 111bp	gene-SAVERM_RS27920 - 2942bp	region	.	.	.	.	.	.	.	.	.	.	ggaggacgcgatcac	cctccggactcgtccgcgtgaccgctgacgaaccgaaggg	tgatcgcgtcctgga	(((.(((..(((((.(((....))).))))).))).))).	2	-18.299999237060547	+	-
Streptomyces avermitilis	NC_003155.5	6563316	6563319	6563317	atatatgaaacgtcctgctcgtgatcgtcttctcaccgttcaccgggcaggcggaaaagaggaagacccccgcgaggacgtgactcgcgggggttttccgGtatggaggca	-	WT_3prime_signal_reverse_4487	1000	1150.0	.	0.0	6563317	.	gene-SAVERM_RS27945 - 104bp	gene-SAVERM_RS27940 - 61bp	.	6563325	6563351	TERM_1605	95	-16.6	-4.2	cggaaaagaggaaga	cccccgcgag gacgtga ctcgcggggg	ttttccgGtatggag	7	cggaaaagaggaaga	cccccgcgaggacgtgactcgcggggg	ttttccggtatggag	((((((((((.......))))))))))	7	-22.399999618530273	+	+
Streptomyces avermitilis	NC_003155.5	6573349	6573352	6573351	tgctgcccaccgcctggaagttcctcaaccggtgaggttgtagttcctgcggaagaggttcgccgggtcgtgttccgacttcaacccggcgagcctcttcCgcgtttcggg	+	WT_3prime_signal_forward_3795	1000	45115	.	0.0	6573351	.	gene-SAVERM_RS27985 - 64bp	gene-SAVERM_RS44960 - 2327bp	region	.	.	.	.	.	.	.	.	.	.	agttcctgcggaaga	ggttcgccgggtcgtgttccgacttcaacccggcgagcc	tcttccgcgtttcgg	((((((((((((.(.((....))..).))))))))))))	5	-23.200000762939453	+	-
Streptomyces avermitilis	NC_003155.5	6573349	6573352	6573351	tgctgcccaccgcctggaagttcctcaaccggtgaggttgtagttcctgcggaagaggttcgccgggtcgtgttccgacttcaacccggcgagcctcttcCgcgtttcggg	+	WT_3prime_signal_forward_3795	1000	45115	.	0.0	6573351	.	gene-SAVERM_RS27985 - 64bp	gene-SAVERM_RS44960 - 2327bp	region	.	.	.	.	.	.	.	.	.	.	agttcctgcggaaga	ggttcgccgggtcgtgttccgacttcaacccggcgagcc	tcttccgcgtttcgg	((((((((((((.(.((....))..).))))))))))))	5	-23.200000762939453	+	-
Streptomyces avermitilis	NC_003155.5	6580339	6580349	6580340	acgagacgacgggcgacctgccggccatcccggcccaccacccgcagcagtagccgcacctttcaccgccggccgggctgattcttcggtccgtccggtgAtcgagtgagg	+	WT_3prime_signal_forward_3801	1000	45047	.	0.0	6580340	.	gene-SAVERM_RS28010 - 47bp	gene-SAVERM_RS28015 - 61bp	region	.	.	.	.	.	.	.	.	.	.	ccgcacctttcaccg	ccggccgggctgattcttcggtccgtccgg	tgatcgagtgagggc	((((.((((((((....)))))))).))))	2	-19.700000762939453	+	-
Streptomyces avermitilis	NC_003155.5	6593702	6593705	6593705	gatgataggttcccgtaagtggtgagcactgcaacgacttcccgggcccagctgagccgagtgaccctggtcggcgagcgacggcgagccgacatcgtccTgccgtcggac	+	WT_3prime_signal_forward_3810	1000	44986	.	0.0	6593705	gene-SAVERM_RS28080	gene-SAVERM_RS28075 - 156bp	gene-SAVERM_RS28085 - 1544bp	CDS,gene,region	.	.	.	.	.	.	.	.	.	.	gagccgagtgaccct	ggtcggcgagcgacggcgagccgaca	tcgtcctgccgtcgg	.((((((..((....))..)))))).	6	-16.0	+	-
Streptomyces avermitilis	NC_003155.5	6601913	6601914	6601914	ctgcacctgtgcttgtacttgtacttgtgcttgtgcttgtgcttgtacttatgagtcgtgcgtcggtggccggggtcctcaacggaccccggccaccttgCtgtcacgcgc	-	WT_3prime_signal_reverse_4502	1000	267.6	.	0.0	6601914	.	gene-SAVERM_RS28100 - 116bp	gene-SAVERM_RS28020 - 19337bp	.	6601918	6601950	TERM_1619	100	-26.4	-3.3	tatgagtcgtgcgtc	ggtggccggggtcc tcaac ggaccccggccacc	ttgCtgtcacgcgcc	3	tatgagtcgtgcgtc	ggtggccggggtcctcaacggaccccggccacc	ttgctgtcacgcgcc	((((((((((((((.....))))))))))))))	3	-33.5	+	+
Streptomyces avermitilis	NC_003155.5	6609119	6609121	6609121	aggacgcgctggcgtacggcctgatcgaccagatcatctccacccggaagatgaacaactcggcggtcgcgtgacgcggcgctgtatcgtctgccgctccTtggcacggtg	+	WT_3prime_signal_forward_3840	1000	44967	.	0.0	6609121	.	gene-SAVERM_RS28130 - 25bp	gene-SAVERM_RS28135 - 134bp	region	.	.	.	.	.	.	.	.	.	.	cggaagatgaacaac	tcggcggtcgcgtgacgcggcgctgtatcgtctgccgc	tccttggcacggtgc	.((((((.(((((......))))......).)))))).	3	-13.300000190734863	+	-
Streptomyces avermitilis	NC_003155.5	6614437	6614439	6614439	cgcccgcatccaggcacagctggaccggatgccggaggcctagccggccggtgtacatgagcgcaggccccggaactccttgggttccggggcctgcgtgTgtcgtcttgg	+	WT_3prime_signal_forward_3874	1000	44972	.	0.0	6614439	.	gene-SAVERM_RS28145 - 56bp	gene-SAVERM_RS28150 - 410bp	region	.	.	.	.	.	.	.	.	.	.	gccggtgtacatgag	cgcaggccccggaactccttgggttccggggcctgcg	tgtgtcgtcttggct	(((((((((((((((((...)))))))))))))))))	2	-36.0	+	-
Streptomyces avermitilis	NC_003155.5	6617212	6617219	6617215	gatcgtccgcgagaacctgatccacgcctcggactcggaggaatccgccgagcgcgagctgaagattttcttccccggccgggtctgaccggacgaatagTttttgaggga	+	WT_3prime_signal_forward_3886	1000	0.7	.	0.003	6617215	.	gene-SAVERM_RS28160 - 10bp	gene-SAVERM_RS28165 - 283bp	region	.	.	.	.	.	.	.	.	.	.	tgaagattttcttcc	ccggccgggtctgaccggacga	atagtttttgaggga	.((.((((......)))).)).	4	-9.5	+	-
Streptomyces avermitilis	NC_003155.5	6618575	6618579	6618578	tcgaggcgctccagcaggtcctggacgcccagccgcgcagatgacgtaactcttcgattccgccgtacgagacgctcccttctcgtacggcggatcgttgAtattgaggct	+	WT_3prime_signal_forward_3902	1000	44970	.	0.0	6618578	.	gene-SAVERM_RS28165 - 54bp	gene-SAVERM_RS28170 - 103bp	region	6618532	6618574	TERM_1628	100	-21.5	-3.4	gatgacgtaactctt	cgattccgccgtacgagacg ctcc cttctcgtacggcgga-tcg	ttgAtattgaggctt	3	acgtaactcttcgat	tccgccgtacgagacgctcccttctcgtacggcgga	tcgttgatattgagg	((((((((((((((........))))))))))))))	6	-26.399999618530273	+	+
Streptomyces avermitilis	NC_003155.5	6627690	6627693	6627692	ccgctgacggtcaacaagcctgcggtcagcggtcacagccactgaggcgaagcgggcctgcgggctcctgaggccctctcggtcgagagggcctcagtcaTtctccggccg	+	WT_3prime_signal_forward_3929	1000	36.0	.	0.0	6627692	.	gene-SAVERM_RS28195 - 54bp	gene-SAVERM_RS28205 - 1779bp	region	6627659	6627688	TERM_1632	90	-22.3	-2.8	cgggcctgcgggctc	ctgaggccctctc ggtc gagagggcctcag	tcaTtctccggccgt	3	cgggcctgcgggctc	ctgaggccctctcggtcgagagggcctcag	tcattctccggccgt	(((((((((((((....)))))))))))))	3	-26.899999618530273	+	+
Streptomyces avermitilis	NC_003155.5	6637688	6637696	6637696	gccgccccgtaaccttggccgtcggcgtgtccacagatgcgcctcttcctcgtaaacctcatcctcccggcgcctggcgccagggagaggccgcttgcggTgcgtgcggct	+	WT_3prime_signal_forward_3963	1000	45017	.	0.0	6637696	.	gene-SAVERM_RS28220 - 138bp	gene-SAVERM_RS28225 - 53bp	region	.	.	.	.	.	.	.	.	.	.	gtaaacctcatcctc	ccggcgcctggcgccagggagaggccgc	ttgcggtgcgtgcgg	(((((((...))))).))..........	6	-10.300000190734863	+	-
Streptomyces avermitilis	NC_003155.5	6638394	6638399	6638397	caccgcggccgcaaggtcgtgaacatcgttccggtcgcctgatcggaatctttcgcgaggcggacctcacttcccgaacgggaagtgggtccgcctttcgCatgttgtaga	+	WT_3prime_signal_forward_3964	1000	716.3	.	0.0	6638397	.	gene-SAVERM_RS28230 - 56bp	gene-SAVERM_RS28235 - 109bp	region	6638355	6638391	TERM_1634	100	-23.2	-3.7	cggaatctttcgcga	ggcggacctcacttccc gaac gggaagtg-ggtccgcc	tttcgCatgttgtag	5	cggaatctttcgcga	ggcggacctcacttcccgaacgggaagtgggtccgcc	tttcgcatgttgtag	((((((((.((((((((....))))))))))))))))	5	-32.0	+	+
Streptomyces avermitilis	NC_003155.5	6652500	6652507	6652504	cgaacgccaacgtctcggtgatcctcggccaggactaccaggtgagcggctccacgggatgaccgacggcacgccccggcaggtccggggcgtgctccgtCcatcacgtgg	+	WT_3prime_signal_forward_3981	1000	1.0	.	0.001	6652504	.	gene-SAVERM_RS28280 - 35bp	gene-SAVERM_RS28285 - 124bp	region	.	.	.	.	.	.	.	.	.	.	ggatgaccgacggca	cgccccggcaggtccggggcg	tgctccgtccatcac	((((((((.....))))))))	8	-16.200000762939453	+	-
Streptomyces avermitilis	NC_003155.5	6654003	6654005	6654004	ttctccttagctccacagatcgacactctcgatacgcactcttgagttgtcaaagatcgattacagaaggtcccgttcccgtcagggagcgggattttttGctgcccccgg	+	WT_3prime_signal_forward_3990	1000	35.5	.	0.0	6654004	.	gene-SAVERM_RS28295 - 85bp	gene-SAVERM_RS28305 - 1125bp	region	6653974	6653997	TERM_1639	100	-14.6	-5.1	atcgattacagaagg	tcccgttccc gtca gggagcggga	ttttttGctgccccc	6	atcgattacagaagg	tcccgttcccgtcagggagcggga	ttttttgctgccccc	((((((((((....))))))))))	6	-19.700000762939453	+	+
Streptomyces avermitilis	NC_003155.5	6658419	6658422	6658420	ggtagagcgcctgcatggcatgcaggaggtcaggagttcaattctccttagctccacaggaattgaaggcgggtcgtccgatcaggacggcccgccttcgTcatgtgtgac	+	WT_3prime_signal_forward_4001	1000	45147	.	0.0	6658420	.	gene-SAVERM_RS28320 - 44bp	gene-SAVERM_RS28335 - 3473bp	region	6658383	6658419	TERM_1641	89	-22.4	-2.7	tagctccacaggaat	tgaaggcgggtcgtcc gatca ggacggcccgccttcg	Tcatgtgtgacgcat	0	tagctccacaggaat	tgaaggcgggtcgtccgatcaggacggcccgccttcg	tcatgtgtgacgcat	.(((((((((((((((.....))))))))))))))).	0	-33.5	+	+
Streptomyces avermitilis	NC_003155.5	6664868	6664872	6664870	tcgtcaccgcctgatcagggcgtcgtctcggcggaggtgtcggggtagtcccttacgggcaggttcagggttcttctggaactccgggcctgcccgttgcGtttaccgttg	+	WT_3prime_signal_forward_4010	1000	40.9	.	0.0	6664870	.	gene-SAVERM_RS28335 - 85bp	gene-SAVERM_RS28340 - 54bp	region	6664825	6664865	TERM_1647	86	-18.3	-3.3	cggggtagtccctta	cgggcaggttcagggttct tct ggaactccgggcctgcccg	ttgcGtttaccgttg	4	ggggtagtcccttac	gggcaggttcagggttcttctggaactccgggcctgccc	gttgcgtttaccgtt	((((((((((.(((((((...))))))).))))))))))	5	-26.799999237060547	+	+
Streptomyces avermitilis	NC_003155.5	6670833	6670836	6670835	cccggagatcgaggacctgacggacgacgagatcgagtggctggccgaggactgatcctccggaggccccggtcacctctcggagaccggggctctcttcAcgcctcgggc	+	WT_3prime_signal_forward_4018	1000	45073	.	0.0	6670835	.	gene-SAVERM_RS28360 - 44bp	gene-SAVERM_RS28365 - 360bp	region	6670800	6670827	TERM_1648	81	-18.4	-3.1	actgatcctccggag	gccccggtcacc tctc ggagaccggggc	tctcttcAcgcctcg	7	actgatcctccggag	gccccggtcacctctcggagaccggggc	tctcttcacgcctcg	(((((((((.((....)).)))))))))	7	-21.799999237060547	+	+
Streptomyces avermitilis	NC_003155.5	6671521	6671524	6671522	actccctcacggggtcatgccctagcggctcccccggccctgggaggtcgagaggaggccccggtcgctcttgaggtgagggcgatcggggcctctgtcaCaggacgatga	-	WT_3prime_signal_reverse_4547	1000	705.2	.	0.0	6671522	.	gene-SAVERM_RS42815 - 74bp	gene-SAVERM_RS28330 - 10097bp	.	6671530	6671566	TERM_1649	90	-20.9	-2.9	gggaggtcgagagga	ggccccggtcgctcttg agg tgagggcgatcggggcc	tctgtcaCaggacga	7	gggaggtcgagagga	ggccccggtcgctcttgaggtgagggcgatcggggcc	tctgtcacaggacga	((((((((((((((((.....))))))))))))))))	7	-31.700000762939453	+	+
Streptomyces avermitilis	NC_003155.5	6673298	6673303	6673299	gcctggccccgtcatgcggtgtccagtcacgccttgccgtgcgacgaccagcctacacacaagcgccccactctccttcccgggagagtggggcgctttcGtgcgttcagg	-	WT_3prime_signal_reverse_4548	1000	45079	.	0.001	6673299	.	gene-SAVERM_RS28385 - 170bp	gene-SAVERM_RS28375 - 911bp	.	6673304	6673337	TERM_1651	100	-24.7	-3.8	ccagcctacacacaa	gcgccccactctcct tccc gggagagtggggcgc	tttcGtgcgttcagg	4	ccagcctacacacaa	gcgccccactctccttcccgggagagtggggcgc	tttcgtgcgttcagg	(((((((((((((((....)))))))))))))))	4	-32.29999923706055	+	+
Streptomyces avermitilis	NC_003155.5	6673340	6673343	6673341	ggcggggcgacacgaccgtggtggacttcgtcataaagctcgactgaccctgaacgcacgaaagcgccccactctcccgggaaggagagtggggcgcttgTgtgtaggctg	+	WT_3prime_signal_forward_4028	1000	48.6	.	0.0	6673341	.	gene-SAVERM_RS28380 - 53bp	gene-SAVERM_RS28520 - 21681bp	region	6673304	6673337	TERM_1650	100	-24.0	-3.6	cctgaacgcacgaaa	gcgccccactctcc cgggaa ggagagtggggcgc	ttgTgtgtaggctgg	3	.	.	.	.	.	.	-	+
Streptomyces avermitilis	NC_003155.5	6674273	6674277	6674275	gcttcttctcatacctctggtacctgcgagagcaccccgagaagcgctcctgagacctctcctcccccgccctcccggccattggcccggagggcttcttCatgcccgcca	-	WT_3prime_signal_reverse_4549	1000	45049	.	0.0	6674275	.	gene-SAVERM_RS28390 - 46bp	gene-SAVERM_RS28385 - 27bp	.	6674281	6674307	TERM_1652	95	-19.4	-3.7	gacctctcctccccc	gccctcccggcc att ggcccggagggc	ttcttCatgcccgcc	5	gacctctcctccccc	gccctcccggccattggcccggagggc	ttcttcatgcccgcc	(((((((.((((...)))).)))))))	5	-21.899999618530273	+	+
Streptomyces avermitilis	NC_003155.5	6675271	6675274	6675274	aagccctttggcaccagttccccgatggtggtggtgacgagaacgtgtccgccgcccgctgatccgccatgaagccccggtcccccggccggggctttcgCatgtcctgac	-	WT_3prime_signal_reverse_4550	1000	50.5	.	0.0	6675274	.	gene-SAVERM_RS28405 - 39bp	gene-SAVERM_RS28400 - 49bp	.	6675280	6675301	TERM_1653	82	-15.1	-3.6	ctgatccgccatgaa	gccccggtc cccc ggccggggc	tttcgCatgtcctga	5	ctgatccgccatgaa	gccccggtcccccggccggggc	tttcgcatgtcctga	(((((((((....)))))))))	5	-18.5	+	+
Streptomyces avermitilis	NC_003155.5	6695746	6695748	6695747	gggtgcttgcactttgtactagtgcaccgcataatcgcgatcaacaggacacgtacgtcctcatgcaggccccgactcctctggagatgcggggcttttcGcatgtgcacg	-	WT_3prime_signal_reverse_4556	1000	44965	.	0.0	6695747	.	gene-SAVERM_RS28530 - 113bp	gene-SAVERM_RS28525 - 21bp	.	6695753	6695779	TERM_1659	80	-9.5	-4.2	tacgtcctcatgcag	gccccg-a-ctcc tct ggagatgcggggc	ttttcGcatgtgcac	5	tacgtcctcatgcag	gccccgactcctctggagatgcggggc	ttttcgcatgtgcac	((((((.((((...))))...))))))	5	-15.800000190734863	+	+
Streptomyces avermitilis	NC_003155.5	6696480	6696483	6696483	accgtcacgacgtccctcgtgcaaatggcccgtcctcggcaactgggccgacggtggaggagttgacgggttcagccccatgaggttggccccgtcggcaTgatgatcgtc	-	WT_3prime_signal_reverse_4561	1000	3.0	.	0.0	6696483	.	gene-SAVERM_RS28535 - 100bp	gene-SAVERM_RS28530 - 8bp	.	.	.	.	.	.	.	.	.	.	.	ggccgacggtggagg	agttgacgggttcagccccatgaggttggccccgtcggca	tgatgatcgtcatgc	.(((((((((.((((((......)))))).))))))))).	0	-23.899999618530273	+	-
Streptomyces avermitilis	NC_003155.5	6708128	6708131	6708130	tccttggggtactaacggtgacctttgaggggcaccaacaaaacctgtaccctgattcccgtagaccctcgccccacttccccccgggcgagggtctcgtGcgttcccagg	+	WT_3prime_signal_forward_4040	1000	45175	.	0.0	6708130	.	gene-SAVERM_RS28605 - 121bp	gene-SAVERM_RS28610 - 177bp	region	.	.	.	.	.	.	.	.	.	.	accctgattcccgta	gaccctcgccccacttccccccgggcgagggtc	tcgtgcgttcccagg	(((((((((((...........)))))))))))	4	-22.600000381469727	+	-
Streptomyces avermitilis	NC_003155.5	6712602	6712606	6712605	gcactggaggaagccttgcgcgcggctctgagccagcgctgatcaaccagtagccccgcagcgctccgggacgttcccaggggcgctacggggccttttgCtgcggtcagt	+	WT_3prime_signal_forward_4045	1000	5.0	.	0.0	6712605	.	gene-SAVERM_RS28635 - 56bp	gene-SAVERM_RS28645 - 987bp	region	6712556	6712599	TERM_1665	100	-21.0	-4.3	cgctgatcaaccagt	agccccgcagcgctcc-ggga cgt tcccaggggcgctacggggcc	ttttgCtgcggtcag	5	ccagtagccccgcag	cgctccgggacgttcccaggggcgctacggggcc	ttttgctgcggtcag	.((((((((.(((((....))))))).)))))).	5	-16.700000762939453	+	+
Streptomyces avermitilis	NC_003155.5	6714962	6714964	6714964	caccgaggggcgcagccggctgagcttatgatttccaattgctaacatgtcgtgaatgcaggaaagccccgaccctggaatatccaggatcggggcacttGctattccgtc	+	WT_3prime_signal_forward_4047	1000	45047	.	0.0	6714964	.	gene-SAVERM_RS28645 - 152bp	gene-SAVERM_RS28680 - 6738bp	region	6714928	6714960	TERM_1667	78	-17.7	-2.6	tcgtgaatgcaggaa	agccccgaccctgga ata tccaggatcggggca	cttGctattccgtct	3	tcgtgaatgcaggaa	agccccgaccctggaatatccaggatcggggca	cttgctattccgtct	.(((((((.((((((...)))))).))))))).	3	-25.700000762939453	+	+
Streptomyces avermitilis	NC_003155.5	6724393	6724395	6724394	tctgtacgcgactgcgttcgccacgcgggtacggacccacaagcttgacccgaaggccctgccgtctgtccttccccaggacgggcgcggggcttttcgcAtacccacccg	-	WT_3prime_signal_reverse_4591	1000	1702.1	.	0.0	6724394	.	gene-SAVERM_RS28695 - 166bp	gene-SAVERM_RS28675 - 2928bp	.	6724402	6724439	TERM_1673	85	-14.2	-4.1	aagcttgacccgaag	gccctgccgtctgtcct tcccc aggacgggc-gcggggc	ttttcgcAtacccac	7	aagcttgacccgaag	gccctgccgtctgtccttccccaggacgggcgcggggc	ttttcgcatacccac	(((((((.(((((((((.....))))))))))))))))	7	-27.399999618530273	+	+
Streptomyces avermitilis	NC_003155.5	6776105	6776109	6776109	tgaaggccgtcgtctccgcggtcaaccgcgccgcccgctgacgtctctgaccggcacttttccggccccgtccgccgttttacggcgggcggggccgtgtCgtatcccggc	+	WT_3prime_signal_forward_4131	1000	45152	.	0.0	6776109	.	gene-SAVERM_RS28905 - 56bp	gene-SAVERM_RS28910 - 125bp	region	6776071	6776105	TERM_1680	100	-30.8	-2.9	tgaccggcacttttc	cggccccgtccgccgt ttt acggcgggcggggccg	tgtCgtatcccggcc	3	tgaccggcacttttc	cggccccgtccgccgttttacggcgggcggggccg	tgtcgtatcccggcc	((((((((((((((((...))))))))))))))))	3	-36.5	+	+
Streptomyces avermitilis	NC_003155.5	6798607	6798611	6798608	tcgccggctacggccgcgtccagctcgagaacgtgtggctgggttgagccggttgtccaaggatggcgtgacggccgccccgccgtgggcggccaccgtgTcgcgtcgcgt	+	WT_3prime_signal_forward_4134	1000	44986	.	0.001	6798608	.	gene-SAVERM_RS28995 - 53bp	gene-SAVERM_RS29000 - 57bp	region	.	.	.	.	.	.	.	.	.	.	tgtccaaggatggcg	tgacggccgccccgccgtgggcggccaccg	tgtcgcgtcgcgtgc	....((((((((......))))))))....	2	-19.299999237060547	+	-
Streptomyces avermitilis	NC_003155.5	6815332	6815335	6815333	gatcgagggctacctcgccgcgcgcctgatcggctgctgacctccgttccggcgcgaaagcccccggtttcccgtgagtacgggaaaccgggggctttcgCatgggaggtc	+	WT_3prime_signal_forward_4145	1000	45088	.	0.0	6815333	.	gene-SAVERM_RS29075 - 60bp	gene-SAVERM_RS29085 - 1337bp	region	6815292	6815327	TERM_1686	100	-29.2	-3.6	cgttccggcgcgaaa	gcccccggtttcccgt gagt acgggaaaccgggggc	tttcgCatgggaggt	5	cgttccggcgcgaaa	gcccccggtttcccgtgagtacgggaaaccgggggc	tttcgcatgggaggt	((((((((((((((((....))))))))))))))))	5	-34.599998474121094	+	+
Streptomyces avermitilis	NC_003155.5	6871343	6871346	6871346	ccctgatcagcactcgatggacttcaaggggtcgggcaaacggctcctctcccagttcaagcccgagcgcgcgaccatggcggggatgctggtcgccgtgGtcgtgagcgt	-	WT_3prime_signal_reverse_4624	1000	44987	.	0.002	6871346	gene-SAVERM_RS29300	gene-SAVERM_RS29305 - 138bp	gene-SAVERM_RS29290 - 3297bp	CDS,gene	.	.	.	.	.	.	.	.	.	.	cagttcaagcccgag	cgcgcgaccatggcggggatgctggtcgccg	tggtcgtgagcgtgg	((.(((((((..(((....))))))))))))	2	-14.600000381469727	+	-
Streptomyces avermitilis	NC_003155.5	6881857	6881859	6881859	tcatgactgaactgcacgaaagtgcggggacgggccccggcgacgcgcacttcacggtcttcaccgaccgggaggacgcgaccgccgtggcccgctccttCgcccgccccg	-	WT_3prime_signal_reverse_4637	1000	1910.5	.	0.0	6881859	gene-SAVERM_RS29360	gene-SAVERM_RS41905 - 125bp	gene-SAVERM_RS29355 - 1786bp	CDS,gene	.	.	.	.	.	.	.	.	.	.	ggtcttcaccgaccg	ggaggacgcgaccgccgtggcccgctcc	ttcgcccgccccgga	((((...((.((....)).))...))))	2	-9.300000190734863	+	-
Streptomyces avermitilis	NC_003155.5	6884752	6884756	6884756	cgcgacggtcgccggagtgctcaaggaacttcagcagcgagacgtgcgagcctgatcactagggccgcctccatattgttggtctgttggcccttttcgtGgtcgaagccc	+	WT_3prime_signal_forward_4171	1000	0.8	.	0.005	6884756	.	gene-SAVERM_RS29380 - 42bp	gene-SAVERM_RS29385 - 952bp	region	.	.	.	.	.	.	.	.	.	.	cgagcctgatcacta	gggccgcctccatattgttggtctgttggccc	ttttcgtggtcgaag	((((((.(.(((......)))...).))))))	7	-12.399999618530273	+	-
Streptomyces avermitilis	NC_003155.5	6897374	6897379	6897375	ctggggctgagccgccccctaggcccgtacgcgacaccgcccctcccctcagcggggcggtcggcccgctccccgaccagggacgaccgcccccttgtccCggcggcgggg	-	WT_3prime_signal_reverse_4644	1000	44969	.	0.0	6897375	.	gene-SAVERM_RS29430 - 87bp	gene-SAVERM_RS29425 - 64bp	.	6897382	6897423	TERM_1704	79	-16.5	-3.3	cgcccctcccctcag	cggggcggtcggccc-gctc ccc gaccagggacgaccgccccc	ttgtccCggcggcgg	6	gcccctcccctcagc	ggggcggtcggcccgctccccgaccagggacgaccgcccc	cttgtcccggcggcg	((((((((((.(((............))).))))))))))	7	-27.700000762939453	+	+
Streptomyces avermitilis	NC_003155.5	6900279	6900284	6900284	gaggccgttgacatcacaagacaggcacaacgcccccacagggctttcacgcgacgcatgatgatccctcagcacgcgtcagtcctgggggtactttgcaCgcccgcacca	+	WT_3prime_signal_forward_4176	1000	45113	.	0.0	6900284	gene-SAVERM_RS29445	gene-SAVERM_RS29440 - 133bp	gene-SAVERM_RS29465 - 3508bp	CDS,gene,region	.	.	.	.	.	.	.	.	.	.	cacgcgacgcatgat	gatccctcagcacgcgtcagtcctgggggtac	tttgcacgcccgcac	...(((((((.((......)).)))))))...	6	-13.0	+	-
Streptomyces avermitilis	NC_003155.5	6900993	6900998	6900997	taaccgggcccggacctgtgaggtccactcgcgcagcgtctgcgagagcggtgcgacggaacgagatcgacgccccgggctcgggcccggggcgtctcctTgggtcactgg	+	WT_3prime_signal_forward_4180	1000	45049	.	0.0	6900997	.	gene-SAVERM_RS29445 - 145bp	gene-SAVERM_RS29465 - 2794bp	region	6900965	6900992	TERM_1707	95	-24.2	-2.8	cgacggaacgagatc	gacgccccgggc tcgg gcccggggcgtc	tcctTgggtcactgg	4	cgacggaacgagatc	gacgccccgggctcgggcccggggcgtc	tccttgggtcactgg	((((((((((((....))))))))))))	4	-28.100000381469727	+	+
Streptomyces avermitilis	NC_003155.5	6956654	6956657	6956656	cgcctgggcggacttcgtcacccacaccgcccggccctgaccctctgcccctctgcccctcagccgttcttctgggcggcagcccgccgctgccgcttgcCcaggggcgcc	-	WT_3prime_signal_reverse_4665	1000	12.0	.	0.0	6956656	.	gene-SAVERM_RS29670 - 60bp	gene-SAVERM_RS40515 - 3584bp	.	.	.	.	.	.	.	.	.	.	.	cagccgttcttctgg	gcggcagcccgccgctgccgc	ttgcccaggggcgcc	((((((((.....))))))))	4	-15.5	+	-
Streptomyces avermitilis	NC_003155.5	6983233	6983237	6983235	cgaaaggcgacccgcggcaccgttcaccgtgacgccggcctgacggagtcgttgcgtatgacgaaggccgcacccttggacgtggggtgcggccttcgtaCaaggtgtccg	+	WT_3prime_signal_forward_4209	1000	45112	.	0.0	6983235	.	gene-SAVERM_RS29785 - 148bp	gene-SAVERM_RS29800 - 874bp	region	.	.	.	.	.	.	.	.	.	.	gttgcgtatgacgaa	ggccgcacccttggacgtggggtgcggcc	ttcgtacaaggtgtc	(((((((((((.......)))))))))))	6	-23.700000762939453	+	-
Streptomyces avermitilis	NC_003155.5	6990110	6990112	6990111	cggcttcggcgggcacaacgtggtgctggcgttccggacggtctgagttccggccgtacgagcgtgaagggcccccaccggctggtgggggcccttcgtgCgtgcgggggt	-	WT_3prime_signal_reverse_4669	1000	53.8	.	0.0	6990111	.	gene-SAVERM_RS29830 - 54bp	gene-SAVERM_RS29820 - 709bp	.	6990118	6990143	TERM_1726	93	-21.9	-3.2	ccgtacgagcgtgaa	gggcccccacc ggct ggtgggggccc	ttcgtgCgtgcgggg	6	ccgtacgagcgtgaa	gggcccccaccggctggtgggggccc	ttcgtgcgtgcgggg	(((((((((((....)))))))))))	6	-26.700000762939453	+	+
Streptomyces avermitilis	NC_003155.5	7008390	7008394	7008394	cgacgcccaaggcggccaagtcgaagcggtgacgctccgctaggagcactgggtatctcgtaaccgggggcctgggggcaatgcccccaggcccccgttcGgcctgaacgg	+	WT_3prime_signal_forward_4235	1000	132.0	.	0.0	7008394	.	gene-SAVERM_RS29910 - 65bp	gene-SAVERM_RS29915 - 116bp	region	.	.	.	.	.	.	.	.	.	.	tgggtatctcgtaac	cgggggcctgggggcaatgcccccaggcccccg	ttcggcctgaacggc	(((((((((((((((...)))))))))))))))	3	-37.70000076293945	+	-
Streptomyces avermitilis	NC_003155.5	7018093	7018097	7018094	ccgcaagaactcccgcagaatccgctcccccgccagcacaccccgctccgacagagccgcgaccgccggcgcagcccactccgcgtcggccagttcgccgTgccccggccg	-	WT_3prime_signal_reverse_4707	1000	44988	.	0.0	7018094	.	gene-SAVERM_RS40550 - 200bp	gene-SAVERM_RS29940 - 4630bp	.	.	.	.	.	.	.	.	.	.	.	acagagccgcgaccg	ccggcgcagcccactccgcgtcggccag	ttcgccgtgccccgg	(((((((..........)))))))....	7	-10.899999618530273	+	-
Streptomyces avermitilis	NC_003155.5	7022117	7022121	7022121	ggcggatgtcggcggttcgaaaccgtccgcgcccaccagtctcaggacacgactaaggcccaggtcaaccggtgtgaatccggggacctgggccttgatcTttctcggcga	+	WT_3prime_signal_forward_4262	1000	44934	.	0.0	7022121	.	gene-SAVERM_RS29975 - 59bp	gene-SAVERM_RS29985 - 1300bp	region	7022071	7022120	TERM_1730	85	-15.1	-3.9	ccagtctcaggacac	gactaaggcccaggtcaaccgg tgtgaat ccggg-gacctgggccttgatc	Tttctcggcgacttt	0	tcaggacacgactaa	ggcccaggtcaaccggtgtgaatccggggacctgggcc	ttgatctttctcggc	((((((((((..((((.......)))).))))))))))	6	-28.899999618530273	+	+
Streptomyces avermitilis	NC_003155.5	7024457	7024466	7024461	cggcgggttgcgaggcgggagcagaacatccacgggtagtcgacgcgacacatggaacaccgcgcccggcttgccacccaaggcaagcgaagcgcgacttTgatggctcca	+	WT_3prime_signal_forward_4273	1000	45108	.	0.0	7024461	.	gene-SAVERM_RS29990 - 58bp	gene-SAVERM_RS45000 - 8bp	region	.	.	.	.	.	.	.	.	.	.	cgcgacacatggaac	accgcgcccggcttgccacccaaggcaagcgaagcgcgac	tttgatggctccaag	..(((((...(((((((......)))))))...)))))..	2	-23.399999618530273	+	-
Streptomyces avermitilis	NC_003155.5	7025445	7025448	7025446	cgacgcccggatgaaactgaagcacgcccgctagcaagccccagcgaaaagaccaaggcccgggcccccggattcacaccggcgacctgggccttgttcaCgtcctgagac	-	WT_3prime_signal_reverse_4714	1000	44954	.	0.0	7025446	.	gene-SAVERM_RS30005 - 65bp	gene-SAVERM_RS29970 - 3729bp	.	7025454	7025490	TERM_1733	79	-14.3	-3.7	cagcgaaaagaccaa	ggcccgggcccccgg attcaca ccggcgacctgggcc	ttgttcaCgtcctga	7	cagcgaaaagaccaa	ggcccgggcccccggattcacaccggcgacctgggcc	ttgttcacgtcctga	((((((((.(.((((.......)))).).))))))))	7	-23.200000762939453	+	+
Streptomyces avermitilis	NC_003155.5	7028826	7028830	7028829	gcacttgcacaaccgatccggcggcacccacgcagccgcgcatccggtccacagcccgacggcgcccacaccttcctacgaagatgtgggcgccgttcggTgaagcgtgcg	-	WT_3prime_signal_reverse_4717	1000	45172	.	0.0	7028829	.	gene-SAVERM_RS30030 - 126bp	gene-SAVERM_RS30025 - 148bp	.	7028835	7028870	TERM_1734	100	-23.4	-3.1	cggtccacagcccga	cggcgcccacaccttc ctac gaagatgtgggcgccg	ttcggTgaagcgtgc	5	cggtccacagcccga	cggcgcccacaccttcctacgaagatgtgggcgccg	ttcggtgaagcgtgc	(((((((((((.((((....)))).)))))))))))	5	-27.600000381469727	+	+
Streptomyces avermitilis	NC_003155.5	7033308	7033310	7033309	tcctcggtcctcagcggctgctgaacatccggcagttcccggaacctacccacccacctccgtcgttccgtaccgtacggggcgacggaggagggtgatcGgcatggcggg	-	WT_3prime_signal_reverse_4719	1000	158.4	.	0.0	7033309	.	gene-SAVERM_RS30045 - 76bp	gene-SAVERM_RS30040 - 2bp	.	.	.	.	.	.	.	.	.	.	.	ggaacctacccaccc	acctccgtcgttccgtaccgtacggggcgacggaggaggg	tgatcggcatggcgg	.((((((((((((((((...))))))))))))))))....	5	-29.399999618530273	+	-
Streptomyces avermitilis	NC_003155.5	7052644	7052648	7052647	gagcttctggcaggccaacggctggtactgatcagccgaagcccgtcccccatacgccgaaggcggtggcccctgatcccctgggccaccgccttcggtcTgcccgccgtc	-	WT_3prime_signal_reverse_4729	1000	44997	.	0.0	7052647	.	gene-SAVERM_RS30135 - 69bp	gene-SAVERM_RS30125 - 1361bp	.	7052655	7052686	TERM_1746	79	-17.2	-3.1	cccccatacgccgaa	ggcggtggcccctg atcc cctgggccaccgcc	ttcggtcTgcccgcc	7	cccccatacgccgaa	ggcggtggcccctgatcccctgggccaccgcc	ttcggtctgcccgcc	(((((((((((..(....)..)))))))))))	7	-24.5	+	+
Streptomyces avermitilis	NC_003155.5	7066856	7066863	7066858	cgccatcgccaaccgcatgcaccgccactgacggaccgcacgcggcacgaccgacacaccccacacaccccaggcaccaccaccggggtgcctattcgcaGcagtccgggt	-	WT_3prime_signal_reverse_4734	1000	44930	.	0.0	7066858	.	gene-SAVERM_RS30200 - 65bp	gene-SAVERM_RS30180 - 3480bp	.	.	.	.	.	.	.	.	.	.	.	accccacacacccca	ggcaccaccaccggggtgcc	tattcgcagcagtcc	((((((.((...))))))))	8	-11.699999809265137	+	-
Streptomyces avermitilis	NC_003155.5	7071836	7071841	7071839	ccgccgcggcgtcctccaggacgcgtccgggatccagcgcggctgacccgcaccctttgcgcgcacggcccctcgccctttcgggcggggggccgttgtcGtacagtcgca	+	WT_3prime_signal_forward_4311	1000	0.9	.	0.005	7071839	.	gene-SAVERM_RS30225 - 52bp	gene-SAVERM_RS30230 - 58bp	region	7071804	7071833	TERM_1748	100	-24.3	-3.4	caccctttgcgcgca	cggcccctcgccc tttc gggcggggggccg	ttgtcGtacagtcgc	5	caccctttgcgcgca	cggcccctcgccctttcgggcggggggccg	ttgtcgtacagtcgc	(((((((((((((....)))))))))))))	5	-30.799999237060547	+	+
Streptomyces avermitilis	NC_003155.5	7094113	7094115	7094115	cccggccgccgcgaggcgaccgggcgacagaacccggcgtacagcccgactcgtctgcccctcagggcttctgaccagtagaaacgcaggtcagaggcttTttccatgtat	+	WT_3prime_signal_forward_4321	1000	45044	.	0.0	7094115	.	gene-SAVERM_RS30325 - 42bp	gene-SAVERM_RS45020 - 3699bp	region	7094081	7094112	TERM_1751	85	-8.7	-4.7	cgtctgcccctcagg	gcttctgaccagt agaaac gcaggtcagaggc	ttTttccatgtatgg	2	cgtctgcccctcagg	gcttctgaccagtagaaacgcaggtcagaggc	tttttccatgtatgg	((((((((((.((......)).))))))))))	2	-17.100000381469727	+	+
Streptomyces avermitilis	NC_003155.5	7142663	7142666	7142665	cacacgctggtggtgacggacagcggggcggacatcctgacgctgccgtagtcccgcccgccgcgcgaaagcccgctcccttcggggggcgggcttttccTgtgggcttga	-	WT_3prime_signal_reverse_4746	1000	73.6	.	0.0	7142665	.	gene-SAVERM_RS30575 - 49bp	gene-SAVERM_RS30570 - 123bp	.	.	.	.	.	.	.	.	.	.	.	gcccgccgcgcgaaa	gcccgctcccttcggggggcgggc	ttttcctgtgggctt	((((((((((....))))))))))	6	-21.399999618530273	+	-
Streptomyces avermitilis	NC_003155.5	7154302	7154305	7154304	ccgctggaggagcactccgtccactagacgttcagacgttccacagagccactacggcaccagggcagcccgccgatcttcccccgtcggcgggctgctgCcgttccagaa	-	WT_3prime_signal_reverse_4756	1000	45007	.	0.0	7154304	.	gene-SAVERM_RS30635 - 73bp	gene-SAVERM_RS30625 - 633bp	.	.	.	.	.	.	.	.	.	.	.	tacggcaccagggca	gcccgccgatcttcccccgtcggcgggc	tgctgccgttccaga	((((((((((........))))))))))	5	-19.899999618530273	+	-
Streptomyces avermitilis	NC_003155.5	7159151	7159156	7159154	tccgcaactgcttcctagctcgtggaatactcggcccgagcctatttgttccgtagatgaacttaagctgcgcgtgcacagcggtgtgcacgcgcggtcaTgtacggacgg	+	WT_3prime_signal_forward_4338	1000	44928	.	0.0	7159154	.	gene-SAVERM_RS30650 - 80bp	gene-SAVERM_RS30655 - 61bp	region	7159121	7159150	TERM_1769	85	-20.1	-2.6	gtagatgaacttaag	ctgcgcgtgcaca gcgg tgtgcacgcgcgg	tcaTgtacggacgga	3	gtagatgaacttaag	ctgcgcgtgcacagcggtgtgcacgcgcgg	tcatgtacggacgga	(((((((((((((....)))))))))))))	3	-24.700000762939453	+	+
Streptomyces avermitilis	NC_003155.5	7160455	7160459	7160456	gctggcgcgagcactcgtgacggtacgcgggtgacgcgtcacggcagcccgtaggcaggtacgcgaaagggggcgccccggcgaggggcgccccctttcgCgtacccggga	-	WT_3prime_signal_reverse_4760	1000	45108	.	0.041	7160456	.	gene-SAVERM_RS30660 - 78bp	gene-SAVERM_RS30635 - 5214bp	.	7160462	7160488	TERM_1771	100	-22.3	-3.6	ggcaggtacgcgaaa	gggggcgcccc ggcga ggggcgccccc	tttcgCgtacccggg	5	.	.	.	.	.	.	-	+
Streptomyces avermitilis	NC_003155.5	7169695	7169700	7169699	gcaggagtgggaggagtaccgctccgaggtgacggccttcgagctgcggaagaacctgccggtgctgtaggcgccggtcatcagggcgggtgtcccgctgAatgacgcatg	+	WT_3prime_signal_forward_4350	1000	0.6	.	0.028	7169699	.	gene-SAVERM_RS30690 - 27bp	gene-SAVERM_RS30700 - 664bp	region	.	.	.	.	.	.	.	.	.	.	cgagctgcggaagaa	cctgccggtgctgtaggcgccggtcatcagggcggg	tgtcccgctgaatga	((((((((((((...))))))))....)))).....	10	-17.700000762939453	+	-
Streptomyces avermitilis	NC_003155.5	7182019	7182023	7182021	cagctgaggctccagcccggaaaccaagcctgaaacggccgcgatcagcagacggcatggcgggccacaccgatgtctccatggccgtggcccgcctctaTcgcgaacgag	-	WT_3prime_signal_reverse_4768	1000	44937	.	0.0	7182021	.	gene-SAVERM_RS30745 - 92bp	gene-SAVERM_RS40565 - 321bp	.	.	.	.	.	.	.	.	.	.	.	atcagcagacggcat	ggcgggccacaccgatgtctccatggccgtggcccgcc	tctatcgcgaacgag	((((((((((.((.(((....)))))..))))))))))	4	-25.200000762939453	+	-
Streptomyces avermitilis	NC_003155.5	7207755	7207759	7207758	cgccgttccggggcgtaccgtagcgatcttctcgcaggtcgcacgctagggcactaacgtggtgggacgggccgggaagccccggtccgtcccacccccaTgtcccgaggg	+	WT_3prime_signal_forward_4360	1000	44960	.	0.0	7207758	.	gene-SAVERM_RS30830 - 49bp	gene-SAVERM_RS30835 - 18bp	region	.	.	.	.	.	.	.	.	.	.	ctagggcactaacgt	ggtgggacgggccgggaagccccggtccgtcccaccccca	tgtcccgagggctgc	((((((((((((((((....))))))))))))))))....	0	-37.5	+	-
Streptomyces avermitilis	NC_003155.5	7216921	7216924	7216923	cagatggtcaactgcatcaacaccggcaagaagtgcaagtaaccgaatagcggcgcccgatgaggaggccggcggtgggatctcccaccgccggccttcgCtgtccgccga	-	WT_3prime_signal_reverse_4777	1000	44991	.	0.0	7216923	.	gene-SAVERM_RS30870 - 58bp	gene-SAVERM_RS30860 - 609bp	.	7216928	7216957	TERM_1781	100	-26.5	-3.1	ggcgcccgatgagga	ggccggcggtggg atct cccaccgccggcc	ttcgCtgtccgccga	4	.	.	.	.	.	.	-	+
Streptomyces avermitilis	NC_003155.5	7223750	7223754	7223752	tcgacacctgctgctccgccctggagaaggccggccaggtctgatccgcacaccggctccgggagggggcgtccaccgtcgcggtgggcgccccctcgcgTtgtcagtggc	-	WT_3prime_signal_reverse_4789	1000	40.9	.	0.0	7223752	.	gene-SAVERM_RS30900 - 55bp	gene-SAVERM_RS30895 - 27bp	.	7223753	7223793	TERM_1784	100	-30.5	-3.4	tccgcacaccggctc	cgggagggggcgtccaccg tcg cggtgggcgccccctcgcg	Ttgtcagtggcgcgt	0	ccgcacaccggctcc	gggagggggcgtccaccgtcgcggtgggcgccccctcgc	gttgtcagtggcgcg	(.((((((((((((((((...)))))))))))))))).)	1	-37.599998474121094	+	+
Streptomyces avermitilis	NC_003155.5	7231847	7231853	7231848	attcgacgtctgaaatccgacgtctgaaatccgacgtctgaaaagcaggcgcaacgctgagggccgccacctgggaacacttcaggtggcggccctctgcCgtgctccgtc	-	WT_3prime_signal_reverse_4794	1000	185.9	.	0.0	7231848	.	gene-SAVERM_RS30950 - 98bp	gene-SAVERM_RS30940 - 714bp	.	.	.	.	.	.	.	.	.	.	.	caggcgcaacgctga	gggccgccacctgggaacacttcaggtggcggccc	tctgccgtgctccgt	(((((((((((((((.....)))))))))))))))	5	-31.0	+	-
Streptomyces avermitilis	NC_003155.5	7236530	7236536	7236532	cacctgcgggacgtactggagaacgcggacctgaagccgcgcgaggtggaacgggcctcggcctgaccccgggggaatgcacccgcgttccccaaggttgCccaccccggg	-	WT_3prime_signal_reverse_4815	1000	45108	.	0.003	7236532	.	gene-SAVERM_RS30975 - 31bp	gene-SAVERM_RS30970 - 72bp	.	.	.	.	.	.	.	.	.	.	.	gggcctcggcctgac	cccgggggaatgcacccgcgttccccaagg	ttgcccaccccgggg	((..(((((((((....)))))))))..))	3	-18.399999618530273	+	-
Streptomyces avermitilis	NC_003155.5	7246674	7246676	7246675	cggcggtgaaggaggcgcgggagcgctacggcctgtagggccttcagttcctgacgttcgttcggtgaaggggtacggcgaccgccgtaccccttcgctgTcggtggggcc	-	WT_3prime_signal_reverse_4816	1000	44997	.	0.0	7246675	.	gene-SAVERM_RS31025 - 62bp	gene-SAVERM_RS31020 - 25bp	.	7246683	7246706	TERM_1790	81	-18.2	-3.1	cgttcgttcggtgaa	ggggtacggc gacc gccgtacccc	ttcgctgTcggtggg	7	cctgacgttcgttcg	gtgaaggggtacggcgaccgccgtaccccttcgc	tgtcggtggggcccg	(((((((((((((((....)))))))))))))))	2	-29.899999618530273	+	+
Streptomyces avermitilis	NC_003155.5	7250580	7250583	7250582	aggcgggcgagttcgaggtcgagctcggcctgtaacccgtatcgcctgtacggctggtagcgacgcccctgtccggagctttccgggcaggggcgttgtcAtgggtccgca	-	WT_3prime_signal_reverse_4831	1000	768.9	.	0.0	7250582	.	gene-SAVERM_RS31035 - 65bp	gene-SAVERM_RS31030 - 166bp	.	7250588	7250619	TERM_1791	100	-23.8	-3.4	tacggctggtagcga	cgcccctgtccgga gctt tccgggcaggggcg	ttgtcAtgggtccgc	5	tacggctggtagcga	cgcccctgtccggagctttccgggcaggggcg	ttgtcatgggtccgc	((((((((((((((....))))))))))))))	5	-30.200000762939453	+	+
Streptomyces avermitilis	NC_003155.5	7273337	7273347	7273342	atcgaggtggaccgggagacggaacagttcgcgaagctggcgctggagcggatgctggcgctgccgtaaccctccggggcgcgggggctcggccgttgcgCggcccggctc	-	WT_3prime_signal_reverse_4855	1000	45140	.	0.001	7273342	.	gene-SAVERM_RS31125 - 27bp	gene-SAVERM_RS31095 - 6923bp	.	.	.	.	.	.	.	.	.	.	.	gagcggatgctggcg	ctgccgtaaccctccggggcgcgggggctcggccg	ttgcgcggcccggct	..((((....((((((.....))))))..))))..	5	-16.399999618530273	+	-
Streptomyces avermitilis	NC_003155.5	7283745	7283747	7283746	gaaccgccccagcagtacccgcccctcgcgggcgtggtcagtagcacgcgctgagcgcacgggagcccggacactccgtcaggagagtccgggctctttcTtttctcgcgt	+	WT_3prime_signal_forward_4405	1000	312.4	.	0.0	7283746	.	gene-SAVERM_RS31165 - 100bp	gene-SAVERM_RS31170 - 73bp	region	7283708	7283741	TERM_1800	100	-22.5	-4.8	gcgctgagcgcacgg	gagcccggacactcc gtca ggagagtccgggctc	tttcTtttctcgcgt	4	gcgctgagcgcacgg	gagcccggacactccgtcaggagagtccgggctc	tttcttttctcgcgt	((((((((((.((((....)))).))))))))))	4	-28.399999618530273	+	+
Streptomyces avermitilis	NC_003155.5	7285080	7285082	7285082	cgctggcctctctgttgcgtcagaaggctctgatcggctgagagctcggggggccgtaccgcgcctcgttcggggcgcggtgccaccccccgggtcttcaCaccgtctcgg	-	WT_3prime_signal_reverse_4873	1000	45108	.	0.009	7285082	.	gene-SAVERM_RS31175 - 60bp	gene-SAVERM_RS31150 - 4854bp	.	7285089	7285138	TERM_1801	100	-27.1	-3.0	ctgatcggctgagag	ctcggggggccgtaccgcgcctc gttc ggggcgcggtgccaccccccggg	tcttcaCaccgtctc	6	ccgtaccgcgcctcg	ttcggggcgcggtgccaccccccggg	tcttcacaccgtctc	.((((((...(((...))))))))).	6	-10.699999809265137	+	+
Streptomyces avermitilis	NC_003155.5	7289992	7289994	7289994	aggagatcacgagcggccacggccaccactgatcacctgactgatctgtactgatcgccacggcaggagccccgtccattgcatggacggggctctttgcCgtctctccac	+	WT_3prime_signal_forward_4421	1000	355.5	.	0.0	7289994	.	gene-SAVERM_RS31195 - 67bp	gene-SAVERM_RS31200 - 90bp	region	.	.	.	.	.	.	.	.	.	.	tgatcgccacggcag	gagccccgtccattgcatggacggggctc	tttgccgtctctcca	(((((((((((((...)))))))))))))	5	-25.399999618530273	+	-
Streptomyces avermitilis	NC_003155.5	7305457	7305459	7305459	aggactacgcggacgagatcgaggcgatctaccagaagtaggcggccccggtcgggcggttcatggcgcggtgtcctcggcgaggacccgcgccatggtgCgttccgcgag	-	WT_3prime_signal_reverse_4880	1000	45157	.	0.0	7305459	.	gene-SAVERM_RS31265 - 60bp	gene-SAVERM_RS31250 - 3177bp	.	7305462	7305499	TERM_1808	93	-22.9	-2.5	ccccggtcgggcggt	tcatggcgcggtgtcctc ggc gaggac-ccgcgccatgg	tgCgttccgcgagcg	2	ccccggtcgggcggt	tcatggcgcggtgtcctcggcgaggacccgcgccatgg	tgcgttccgcgagcg	.((((((((((.((((((...)))))))))))))))).	2	-31.5	+	+
Streptomyces avermitilis	NC_003155.5	7311030	7311031	7311031	gagggattcatgggactcaccatcggcgtcgacatcggcggcacgaagatcgcggccggcgtggtcgacgaggaaggcaacatcctctcgaccttcaaggTgccgaccccc	+	WT_3prime_signal_forward_4442	1000	1.0	.	0.002	7311031	gene-SAVERM_RS31290	gene-SAVERM_RS31285 - 146bp	gene-SAVERM_RS31295 - 966bp	CDS,gene,region	.	.	.	.	.	.	.	.	.	.	gatcgcggccggcgt	ggtcgacgaggaaggcaacatcctctcgacc	ttcaaggtgccgacc	((((((.(((((.(....).)))))))))))	7	-16.899999618530273	+	-
Streptomyces avermitilis	NC_003155.5	7311954	7311957	7311956	ccgccgacctggcccgggagcccgacccgatcatgtaacgcgcatacgtgtgtgacgacggcgcccgccgcaccccgcgaggggtacggcgggcgccgcgGtttccgccgc	+	WT_3prime_signal_forward_4445	1000	0.8	.	0.007	7311956	.	gene-SAVERM_RS31290 - 61bp	gene-SAVERM_RS31295 - 40bp	region	7311911	7311955	TERM_1812	100	-30.8	-2.7	cgcatacgtgtgtga	cgacggcgcccgccgcacccc gcga ggggtacggcgggcgccg-cg	Gtttccgccgcggcc	0	.	.	.	.	.	.	-	+
Streptomyces avermitilis	NC_003155.5	7314613	7314617	7314616	tgcgcacgggtgacgaggacgacgaggatccggggcggggcgcggtggtctgagcccgaccggccgaggcccgtccggagcaatccgggcgggcctttcgCatgcccgcgg	-	WT_3prime_signal_reverse_4881	1000	45048	.	0.001	7314616	.	gene-SAVERM_RS31310 - 47bp	gene-SAVERM_RS31305 - 220bp	.	7314622	7314649	TERM_1813	95	-20.6	-3.6	agcccgaccggccga	ggcccgtccgga gcaa tccgggcgggcc	tttcgCatgcccgcg	5	agcccgaccggccga	ggcccgtccggagcaatccgggcgggcc	tttcgcatgcccgcg	((((((((((((....))))))))))))	5	-26.700000762939453	+	+
Streptomyces avermitilis	NC_003155.5	7327071	7327075	7327072	accaggaagagcccggggaaggccccgagctctgaccccgggtcccggccccctgcgggcgggtcagtggtggtactggtgcaccaccgcgtggcccttgCcgcggccgat	+	WT_3prime_signal_forward_4468	1000	0.5	.	0.04	7327072	.	gene-SAVERM_RS31365 - 65bp	gene-SAVERM_RS31400 - 5932bp	region	.	.	.	.	.	.	.	.	.	.	cggccccctgcgggc	gggtcagtggtggtactggtgcaccaccgcgtggccc	ttgccgcggccgatc	((((((((((((((.(....).)))))))).))))))	3	-23.299999237060547	+	-
Streptomyces avermitilis	NC_003155.5	7347135	7347138	7347138	gctgaacggctgactggcactgccgattggcacggccgtttgaaccggctcatgtcagacgccccgtccgcccgggttcgcccggcgggcggggcgttcgCgtgggtggcc	-	WT_3prime_signal_reverse_4889	1000	45079	.	0.006	7347138	.	gene-SAVERM_RS31470 - 108bp	gene-SAVERM_RS31450 - 2821bp	.	.	.	.	.	.	.	.	.	.	.	ccggctcatgtcaga	cgccccgtccgcccgggttcgcccggcgggcggggcg	ttcgcgtgggtggcc	(((((((((((((.(((....))))))))))))))))	4	-35.20000076293945	+	-
Streptomyces avermitilis	NC_003155.5	7352077	7352083	7352078	ggccagttatccacaggcgagtgacacgaaccggtaacggcaacaagaatgcgggtgtgacgtcacgcggaactatgcgcgtggtgtccgtgtttcggggTgggccggtcc	-	WT_3prime_signal_reverse_4905	1000	45171	.	0.001	7352078	.	gene-SAVERM_RS31485 - 184bp	gene-SAVERM_RS31480 - 58bp	.	.	.	.	.	.	.	.	.	.	.	caacaagaatgcggg	tgtgacgtcacgcggaactatgcgcgtggtgtccg	tgtttcggggtgggc	.(.(((((((((((........)))))))))))).	10	-16.399999618530273	+	-
Streptomyces avermitilis	NC_003155.5	7367351	7367354	7367354	gacgtgccggacttcctgaagtgataggacagcgcgacaccgtgagcggcgcgcacttcgccttcaccgaccggtggggcggggtgagcgccgttccgtaCgaggagctca	+	WT_3prime_signal_forward_4524	1000	45001	.	0.0	7367354	gene-SAVERM_RS31545	gene-SAVERM_RS31540 - 74bp	gene-SAVERM_RS31550 - 655bp	CDS,gene,region	7367300	7367346	TERM_1828	93	-20.9	-3.1	gcgcgacaccgtgag	cggcgcgcacttcgccttcacc gacc ggtg-gggcggggtgagcgccg	ttccgtaCgaggagc	7	caccgaccggtgggg	cggggtgagcgccg	ttccgtacgaggagc	(((.(....).)))	7	-3.4000000953674316	+	+
Streptomyces avermitilis	NC_003155.5	7383136	7383142	7383139	tcacagacgtagcggacgtcgcgaatgtagcggacgtcacagacgtagcggacgtcgcgcatgtagcggacgtcacaccggatcgtacgtccgctccaccTtctgcgtgcc	+	WT_3prime_signal_forward_4548	1000	44927	.	0.002	7383139	.	gene-SAVERM_RS31610 - 123bp	gene-SAVERM_RS31635 - 5014bp	region	.	.	.	.	.	.	.	.	.	.	tagcggacgtcgcgc	atgtagcggacgtcacaccggatcgtacgtccgctccac	cttctgcgtgccgct	.((.(((((((((.((........))))))))))).)).	1	-17.100000381469727	+	-
Streptomyces avermitilis	NC_003155.5	7391755	7391758	7391756	gcagcagaagcgcttcggccacaactgaattcatcgcgcgggctgttgaagcccaggcacacaccgaggggcgcatccggttgcggatgcgccccttgcgTacacccggcg	-	WT_3prime_signal_reverse_4946	1000	45049	.	0.0	7391756	.	gene-SAVERM_RS31640 - 71bp	gene-SAVERM_RS31630 - 3898bp	.	7391762	7391789	TERM_1839	93	-22.8	-3.1	ccaggcacacaccga	ggggcgcatccg gttg cggatgcgcccc	ttgcgTacacccggc	5	ccaggcacacaccga	ggggcgcatccggttgcggatgcgcccc	ttgcgtacacccggc	((((((((((((....))))))))))))	5	-27.0	+	+
Streptomyces avermitilis	NC_003155.5	7393577	7393581	7393581	ggacgggggttggatttcgggcggactccaccaccccgtactctcgtcccttgtgagtacgcgcacggcacaggcatgtcgacagggtggcgatgtcgtgTgcgccgtgcg	+	WT_3prime_signal_forward_4554	1000	0.7	.	0.018	7393581	gene-SAVERM_RS31650	gene-SAVERM_RS31645 - 127bp	gene-SAVERM_RS31655 - 1000bp	CDS,gene,region	.	.	.	.	.	.	.	.	.	.	tcgtcccttgtgagt	acgcgcacggcacaggcatgtcgacagggtggcga	tgtcgtgtgcgccgt	.(((.(.(((((......)))))...).)))....	7	-8.600000381469727	+	-
Streptomyces avermitilis	NC_003155.5	7403223	7403229	7403229	aaggagcagaacgcatgagccgcgtaggccgcgttgagcgcaccaccaaggagacctcggtgctcgtcgagatcgatctcgacgggtccggaaaggtcgaTgtgtcgaccg	+	WT_3prime_signal_forward_4558	1000	44927	.	0.002	7403229	gene-SAVERM_RS31695	gene-SAVERM_RS31690 - 77bp	gene-SAVERM_RS43455 - 504bp	CDS,gene,region	.	.	.	.	.	.	.	.	.	.	cggtgctcgtcgaga	tcgatctcgacgggtccggaaaggtcga	tgtgtcgaccggggt	(((((((...((....))...)))))))	0	-8.300000190734863	+	-
Streptomyces avermitilis	NC_003155.5	7404055	7404061	7404058	gcgcgctcgcccgtgccggcgccgaggtcgagataacgcgtgacttcgacacggccatgaacgccgacggactgctggtgcccggtgtcggcgccttcgcCgcctgcatga	+	WT_3prime_signal_forward_4566	1000	0.5	.	0.015	7404058	gene-SAVERM_RS31700	gene-SAVERM_RS43455 - 158bp	gene-SAVERM_RS31705 - 474bp	CDS,gene,region	.	.	.	.	.	.	.	.	.	.	ttcgacacggccatg	aacgccgacggactgctggtgcccggtgtcggcgcc	ttcgccgcctgcatg	..(((((((.....(((((...))))))))))))..	5	-16.600000381469727	+	-
Streptomyces avermitilis	NC_003155.5	7405711	7405717	7405717	gaggtcgaggtggaggcgtaccgagaggccccgcagtcatgaccctggccgtacgagtcatcccctgcctggacgtggacaacggccgggtggtcaagggTgtcaacttcc	+	WT_3prime_signal_forward_4574	1000	2.0	.	0.0	7405717	gene-SAVERM_RS31715	gene-SAVERM_RS31710 - 53bp	gene-SAVERM_RS31720 - 811bp	CDS,gene,region	.	.	.	.	.	.	.	.	.	.	acgagtcatcccctg	cctggacgtggacaacggccggg	tggtcaagggtgtca	(((((.(((.....))).)))))	10	-10.0	+	-
Streptomyces avermitilis	NC_003155.5	7420393	7420398	7420396	ccacgcacccggtgcaccacgtcgcgagcgccggcgcggagagctgagcccgcaaggcttcgagaggcggtcccggcgtccagtgccggggccgccttcgCgtgtccgtac	+	WT_3prime_signal_forward_4581	1000	45079	.	0.0	7420396	.	gene-SAVERM_RS31780 - 51bp	gene-SAVERM_RS31785 - 45bp	region	.	.	.	.	.	.	.	.	.	.	cgcaaggcttcgaga	ggcggtcccggcgtccagtgccggggccgcc	ttcgcgtgtccgtac	(((((((((((((.....)))))))))))))	4	-27.899999618530273	+	-
Streptomyces avermitilis	NC_003155.5	7426690	7426701	7426694	gggcaagaacgaggacgagaacgagggcgaggacgccgagccgtcggagaagacggagagcgcggccgagtcggccaagaaggtctgagggtcgttcataCgtcgatgagg	+	WT_3prime_signal_forward_4593	1000	44927	.	0.0	7426694	.	gene-SAVERM_RS31815 - 9bp	gene-SAVERM_RS31850 - 7577bp	region	.	.	.	.	.	.	.	.	.	.	agaagacggagagcg	cggccgagtcggccaagaaggtctgagggtcg	ttcatacgtcgatga	(((((...((((((.....)).)))).)))))	6	-11.300000190734863	+	-
Streptomyces avermitilis	NC_003155.5	7466006	7466008	7466007	cggtgttctaagggggcaagcggggtccggcaggggcctgcggggtccggcaggggtgtgtcagcggcgtcggcggtggttttcgtcggcgccgttggcgTgtgttgtcag	-	WT_3prime_signal_reverse_4949	1000	44985	.	0.0	7466007	.	gene-SAVERM_RS31985 - 89bp	gene-SAVERM_RS31945 - 8678bp	.	.	.	.	.	.	.	.	.	.	.	gtccggcaggggtgt	gtcagcggcgtcggcggtggttttcgtcggcgccgttggc	gtgtgttgtcagcgt	(((((((((((((((((......)))))))))))))))))	1	-30.600000381469727	+	-
Streptomyces avermitilis	NC_003155.5	7471199	7471202	7471202	ccgacagcgtcggttcgaatccgactcggggcacttttccttcgattccaaggtcgcaatcagaagcggatgttctcgttctcgtgaacatccgctttttGgcgcatgagg	-	WT_3prime_signal_reverse_4956	1000	44991	.	0.0	7471202	.	gene-SAVERM_RS32005 - 68bp	gene-SAVERM_RS32000 - 35bp	.	7471208	7471237	TERM_1858	100	-16.5	-4.6	aggtcgcaatcagaa	gcggatgttctcg ttct cgtgaacatccgc	tttttGgcgcatgag	5	aggtcgcaatcagaa	gcggatgttctcgttctcgtgaacatccgc	tttttggcgcatgag	((((((((((.((....)).))))))))))	5	-18.700000762939453	+	+
Streptomyces avermitilis	NC_003155.5	7472124	7472128	7472125	ggcgtacctgggcgaggactgagcccggcacgcccgccccgccccgcccctacgggcatacgaggaggcccgcaccccatgttcccgggtgcgggcctccCttgatgtacg	-	WT_3prime_signal_reverse_4958	1000	45173	.	0.0	7472125	.	gene-SAVERM_RS32015 - 76bp	gene-SAVERM_RS32005 - 782bp	.	7472126	7472162	TERM_1862	89	-22.4	-2.6	cctacgggcatacga	ggaggcccgcaccc catgttccc gggtgcgggcctcc	Cttgatgtacggctg	0	.	.	.	.	.	.	-	+
Streptomyces avermitilis	NC_003155.5	7479208	7479210	7479209	aacggagccgggccccatgggcgagcagcacaccccgacgttcccgcaagaggtcatcgacgagtacgcggcactcggcgtcgacctgcccgccctcttcTccgccggaca	-	WT_3prime_signal_reverse_4998	1000	44987	.	0.001	7479209	gene-SAVERM_RS32040	gene-SAVERM_RS32045 - 150bp	gene-SAVERM_RS32035 - 1302bp	CDS,gene	.	.	.	.	.	.	.	.	.	.	ggtcatcgacgagta	cgcggcactcggcgtcgacctgcccgcc	ctcttctccgccgga	.((((((.(((....)))..)).)))).	6	-8.899999618530273	+	-
Streptomyces avermitilis	NC_003155.5	7487843	7487847	7487844	ctcacggtcgagctgaaggtggccgcggccaccaccacgacgccctagcccgcgtaacccccaagcgcgcccctccgcttcccgcggaggggcgcccttgTtgtgtgtgca	+	WT_3prime_signal_forward_4649	1000	45021	.	0.0	7487844	.	gene-SAVERM_RS32060 - 52bp	gene-SAVERM_RS41935 - 90bp	region	7487805	7487843	TERM_1868	100	-26.1	-3.6	agcccgcgtaacccc	caagcgcgcccctccgc ttccc gcggaggggcgcccttg	Ttgtgtgtgcaacgt	0	agcccgcgtaacccc	caagcgcgcccctccgcttcccgcggaggggcgcccttg	ttgtgtgtgcaacgt	((((.((((((((((((.....)))))))))))).))))	0	-33.0	+	+
Streptomyces avermitilis	NC_003155.5	7494473	7494474	7494474	ccgcgagaagctcgccggcggccagagctgatcacagctcaccgctaggcagtagttcgtgactgcgggcccgcacccatctgggtgcgggcccgcagtgCgttttccgag	+	WT_3prime_signal_forward_4654	1000	79.4	.	0.0	7494474	.	gene-SAVERM_RS32080 - 69bp	gene-SAVERM_RS32085 - 255bp	region	.	.	.	.	.	.	.	.	.	.	ggcagtagttcgtga	ctgcgggcccgcacccatctgggtgcgggcccgcag	tgcgttttccgaggc	((((((((((((((((....))))))))))))))))	2	-39.20000076293945	+	-
Streptomyces avermitilis	NC_003155.5	7509608	7509611	7509609	ctcactcgatgcggtccgcgcccctgacgatcaccagaaacgcgtccgtggagaggtccatgacgacctccgcggcctggccctccaggcggcacgcctgTgcgaactcct	-	WT_3prime_signal_reverse_5004	1000	45170	.	0.016	7509609	.	gene-SAVERM_RS32165 - 160bp	gene-SAVERM_RS32135 - 7263bp	.	.	.	.	.	.	.	.	.	.	.	gtccatgacgacctc	cgcggcctggccctccaggcggcacgcc	tgtgcgaactcctcc	.((.((((((....)))))).)).....	2	-15.399999618530273	+	-
Streptomyces avermitilis	NC_003155.5	7546919	7546921	7546920	agaccacgcgggcgcgcaaggcctgaggcacactggcgaacaaggcctgacaagtccggaaaacgcggcgccccacgggaactccccgtggggcgccgtgCgttgtacggt	+	WT_3prime_signal_forward_4712	1000	35.4	.	0.0	7546920	.	gene-SAVERM_RS32340 - 74bp	gene-SAVERM_RS32355 - 2496bp	region	.	.	.	.	.	.	.	.	.	.	caagtccggaaaacg	cggcgccccacgggaactccccgtggggcgccg	tgcgttgtacggtca	((((((((((((((.....))))))))))))))	2	-33.900001525878906	+	-
Streptomyces avermitilis	NC_003155.5	7556433	7556441	7556439	tggcagacaacctcgcaggctgacgcgcgaggaacgacgcaggccgagagtccaacacgccggtgccgacacccacttgggtggtcggcaccggcgtttcGctgtctttga	+	WT_3prime_signal_forward_4723	1000	45019	.	0.0	7556439	.	gene-SAVERM_RS32380 - 72bp	gene-SAVERM_RS32385 - 88bp	region	7556396	7556434	TERM_1884	100	-26.9	-3.8	gccgagagtccaaca	cgccggtgccga-caccc actt gggtggtcggcaccggcg	tttcGctgtctttga	4	gccgagagtccaaca	cgccggtgccgacacccacttgggtggtcggcaccggcg	tttcgctgtctttga	(((((((((((((((((....)))).)))))))))))))	4	-35.79999923706055	+	+
Streptomyces avermitilis	NC_003155.5	7560789	7560792	7560792	acggtcttcgtcggcaaccagctctaagtcccggagcaggcacctcgatgtagagcagggctcgggcagcgcaaagccgcgctgtccgagccctgtctcaCgtactgatcg	+	WT_3prime_signal_forward_4733	1000	803.1	.	0.0	7560792	.	gene-SAVERM_RS32390 - 71bp	gene-SAVERM_RS32395 - 54bp	region	7560749	7560784	TERM_1888	95	-24.1	-2.9	cctcgatgtagagca	gggctcgggcagcgc aaagcc gcgctgtccgagccc	tgtctcaCgtactga	7	cacctcgatgtagag	cagggctcgggcagcgcaaagccgcgctgtccgagccctg	tctcacgtactgatc	(((((((((((((((((......)))))))))))))))))	5	-37.900001525878906	+	+
Streptomyces avermitilis	NC_003155.5	7563803	7563809	7563808	ggacggcgaggcgatcctcgccgaggcgctcgccaaactgcggggcgaaatctaggaattgagaaccggccgggcactgaggagtgcctggccggacgtgTttcgcacggc	+	WT_3prime_signal_forward_4753	1000	44952	.	0.0	7563808	.	gene-SAVERM_RS32410 - 41bp	gene-SAVERM_RS32415 - 108bp	region	.	.	.	.	.	.	.	.	.	.	aatctaggaattgag	aaccggccgggcactgaggagtgcctggccggac	gtgtttcgcacggcc	..(((((((((((((....)))))))))))))..	3	-29.299999237060547	+	-
Streptomyces avermitilis	NC_003155.5	7581172	7581177	7581174	gcgcctcgccccctcggagggctgaaaccttgtcgagcagcaacccgctgcgtgaccccgcagaccgacggctcccgcgtatcgcggggccgtcgggcctGgtcatcttcg	-	WT_3prime_signal_reverse_5042	1000	305.1	.	0.0	7581174	gene-SAVERM_RS32475	gene-SAVERM_RS32480 - 73bp	gene-SAVERM_RS32470 - 1447bp	CDS,gene	.	.	.	.	.	.	.	.	.	.	gctgcgtgaccccgc	agaccgacggctcccgcgtatcgcggggccgtcgggcc	tggtcatcttcggcg	...((((((((.((((((...))))))))))))))...	1	-29.899999618530273	+	-
Streptomyces avermitilis	NC_003155.5	7597998	7598012	7598009	gcgctgggcgaggccgacgccgaaaggaagacggcatgagcgagaccattgagacgaagccggcctcggaggaagaagtccgtgaggcgctgtacgacgtCgtcgaccccg	+	WT_3prime_signal_forward_4826	1000	44986	.	0.0	7598009	gene-SAVERM_RS32565	gene-SAVERM_RS32560 - 51bp	gene-SAVERM_RS32580 - 3357bp	CDS,gene,region	.	.	.	.	.	.	.	.	.	.	cattgagacgaagcc	ggcctcggaggaagaagtccgtgaggcgc	tgtacgacgtcgtcg	.((((((..(((.....))).))))))..	10	-12.600000381469727	+	-
Streptomyces avermitilis	NC_003155.5	7605228	7605231	7605230	tcgaggcccgcccgaacaacgcggtctggggcggcctgaacgagatcctgcacagccacaactgatcaccggcggccgtgacccgcggccgcctgattgaTcaacgctctg	+	WT_3prime_signal_forward_4835	1000	0.6	.	0.003	7605230	.	gene-SAVERM_RS32600 - 34bp	gene-SAVERM_RS32605 - 326bp	region	7605200	7605222	TERM_1898	79	-18.4	-2.8	ccacaactgatcacc	ggcggccgtg acc cgcggccgcc	tgattgaTcaacgct	7	ccacaactgatcacc	ggcggccgtgacccgcggccgcc	tgattgatcaacgct	((((((((((...))))))))))	7	-20.0	+	+
Streptomyces avermitilis	NC_003155.5	7610273	7610276	7610275	cgatgagactgcggctccccgaggaacgcccgacggagccgccgaccggatacaagatcgcccacccggtgctgtcccaggacggcacccgggtcgggttCaccggcgtct	+	WT_3prime_signal_forward_4840	1000	157.5	.	0.0	7610275	gene-SAVERM_RS32630	gene-SAVERM_RS43465 - 93bp	gene-SAVERM_RS32635 - 617bp	CDS,gene,region	.	.	.	.	.	.	.	.	.	.	ccggatacaagatcg	cccacccggtgctgtcccaggacggcacccgggtcggg	ttcaccggcgtctcg	((((((((((((((((....))))))).)))))).)))	2	-28.0	+	-
Streptomyces avermitilis	NC_003155.5	7612152	7612156	7612154	gtagtcgcccgacacggaccccaggcggacaccagacggacaccacgcggactgcacgcggaagagcccggccccgtcgtccggggggccgggctcttcgTccaccgagcg	-	WT_3prime_signal_reverse_5066	1000	45019	.	0.0	7612154	.	gene-SAVERM_RS32645 - 120bp	gene-SAVERM_RS32625 - 2335bp	.	7612159	7612191	TERM_1900	86	-19.2	-3.1	ggactgcacgcggaa	gagcccggccccgtc gtcc gg-ggggccgggctc	ttcgTccaccgagcg	4	ggactgcacgcggaa	gagcccggccccgtcgtccggggggccgggctc	ttcgtccaccgagcg	((((((((((((.........))))))))))))	4	-29.5	+	+
Streptomyces avermitilis	NC_003155.5	7652591	7652595	7652594	aacccgacgtacttcgtgagctgaggtccgtctccggaccggtcctgctcacaggaacgacgccaggccgaccgccgcttcgcaggaagcggcggtcttgTcgtacctggg	+	WT_3prime_signal_forward_4869	1000	114.0	.	0.0	7652594	.	gene-SAVERM_RS32810 - 74bp	gene-SAVERM_RS32820 - 2575bp	region	7652563	7652590	TERM_1907	100	-21.4	-3.4	gaacgacgccaggcc	gaccgccgcttc gcag gaagcggcggtc	ttgTcgtacctgggc	3	gaacgacgccaggcc	gaccgccgcttcgcaggaagcggcggtc	ttgtcgtacctgggc	((((((((((((....))))))))))))	3	-25.0	+	+
Streptomyces avermitilis	NC_003155.5	7688526	7688534	7688531	tgcacacgggcatcgggaagggcaagtcgaccgccgccttcgggctggcgctgcgcgcctggaatcagggctggccgatcggcgtgttccagttcgtgaaGtcggcgaagt	-	WT_3prime_signal_reverse_5116	1000	44927	.	0.012	7688531	gene-SAVERM_RS32975	gene-SAVERM_RS32980 - 176bp	gene-SAVERM_RS32970 - 415bp	CDS,gene	.	.	.	.	.	.	.	.	.	.	gctggcgctgcgcgc	ctggaatcagggctggccgatcggcgtgttccag	ttcgtgaagtcggcg	(((((((..(.((((......)))).))))))))	8	-12.800000190734863	+	-
Streptomyces avermitilis	NC_003155.5	7707656	7707661	7707659	cgacgcggggcaagaaggccactacggcctgaggccggcgcggtccatcggcttcggtggtgccacccggtcggtcgagtgatcgaccgggtggttactgTgcagtcactt	+	WT_3prime_signal_forward_4903	1000	135.6	.	0.0	7707659	.	gene-SAVERM_RS33045 - 66bp	gene-SAVERM_RS33050 - 73bp	region	7707621	7707652	TERM_1922	93	-22.4	-3.3	tcggcttcggtggtg	ccacccggtcggtc gagt gatcgaccgggtgg	ttactgTgcagtcac	6	tcggcttcggtggtg	ccacccggtcggtcgagtgatcgaccgggtgg	ttactgtgcagtcac	((((((((((((((....))))))))))))))	6	-28.100000381469727	+	+
Streptomyces avermitilis	NC_003155.5	7733722	7733728	7733727	aagtacgcggagctggaggtgcggtccctgtcgggcaccggagcgcactgaggtcccacgcccacggccgcgtcgtagatccctacgacgcggccgcgtcGtacctcgtgg	+	WT_3prime_signal_forward_4908	1000	44958	.	0.0	7733727	.	gene-SAVERM_RS33180 - 45bp	gene-SAVERM_RS33185 - 96bp	region	.	.	.	.	.	.	.	.	.	.	ctgaggtcccacgcc	cacggccgcgtcgtagatccctacgacgcggccgcg	tcgtacctcgtggga	..((((((((((((((....))))))))))))))..	2	-30.200000762939453	+	-
Streptomyces avermitilis	NC_003155.5	7735179	7735183	7735182	caccgggtcacgcgtgacatacttcgtacgcgctccgcatcccccgtcggagcgacagaccgacgccgggcagctccccccgtggctgctcggcgtcgccTtttgtgatgt	-	WT_3prime_signal_reverse_5142	1000	88.2	.	0.0	7735182	.	gene-SAVERM_RS33195 - 185bp	gene-SAVERM_RS33190 - 141bp	.	7735183	7735224	TERM_1924	100	-14.3	-4.5	ccgtcggagcgacag	accgacgccgggcagctcc cccc gtggctgctcggcgtcgcc	Ttttgtgatgtgtcg	0	gtcggagcgacagac	cgacgccgggcagctccccccgtggctgctcggcgtcg	ccttttgtgatgtgt	(((((((((((((((........)))))))))))))))	2	-29.700000762939453	+	+
Streptomyces avermitilis	NC_003155.5	7736330	7736333	7736332	ttcctcggcgacatgctgtacatggcgatgcggggcagcaaacagcgggcctgacggcatggcgaagggggcggtccgtgacgggaccgcccccttcgtaCgtcctcggcc	+	WT_3prime_signal_forward_4916	1000	44988	.	0.0	7736332	.	gene-SAVERM_RS33200 - 45bp	gene-SAVERM_RS33220 - 4526bp	region	7736298	7736325	TERM_1927	87	-19.9	-3.2	tgacggcatggcgaa	gggggcggtcc gtgacg ggaccgccccc	ttcgtaCgtcctcgg	6	tgacggcatggcgaa	gggggcggtccgtgacgggaccgccccc	ttcgtacgtcctcgg	(((((((((((......)))))))))))	6	-27.200000762939453	+	+
Streptomyces avermitilis	NC_003155.5	7741635	7741653	7741653	acggcggactgggaatgggtcactgatcaccatgagcggaattctcgagggcaagcgcgtcctgatcaccggtgtgctgatggagtcctccatcgccttcCacaccgcgaa	+	WT_3prime_signal_forward_4922	1000	0.9	.	0.003	7741653	gene-SAVERM_RS33225	gene-SAVERM_RS33220 - 57bp	gene-SAVERM_RS33230 - 886bp	CDS,gene,region	.	.	.	.	.	.	.	.	.	.	cctgatcaccggtgt	gctgatggagtcctccatcgcc	ttccacaccgcgaag	((.((((((....)))))))).	3	-9.0	+	-
Streptomyces avermitilis	NC_003155.5	7762590	7762593	7762592	cgcccagctcatcggtgagtacgaggttcccgctgaagactgacgttcattgaacgtttgcccgtctctggtcttggaagtgatcagaggcgggcagtttTtattgcgttg	-	WT_3prime_signal_reverse_5162	1000	232.8	.	0.0	7762592	.	gene-SAVERM_RS33325 - 57bp	gene-SAVERM_RS33320 - 85bp	.	7762596	7762635	TERM_1932	100	-14.4	-5.1	acgttcattgaacgt	ttgcccgtctctggtc ttggaagt gatcagaggcgggcag	tttTtattgcgttgt	3	acgttcattgaacgt	ttgcccgtctctggtcttggaagtgatcagaggcgggcag	tttttattgcgttgt	.(((((((((((((((........))))))))))))))).	3	-29.600000381469727	+	+
Streptomyces avermitilis	NC_003155.5	7773131	7773134	7773133	cgacaagagcgacaacaacgacaacaacgacggcgacggcgacaagagctgacgtcatctcatgattgggcgggactccggaaggaggcccgcccttcgtGtttgaggggc	+	WT_3prime_signal_forward_4985	1000	45179	.	0.0	7773133	.	gene-SAVERM_RS33365 - 47bp	gene-SAVERM_RS33375 - 1388bp	region	7773100	7773127	TERM_1935	87	-18.4	-3.5	cgtcatctcatgatt	gggcgggactcc ggaa ggaggcccgccc	ttcgtGtttgagggg	5	cgtcatctcatgatt	gggcgggactccggaaggaggcccgccc	ttcgtgtttgagggg	(((((((.((((....)))).)))))))	5	-23.0	+	+
Streptomyces avermitilis	NC_003155.5	7778897	7778903	7778900	agctgaacttcgcgaaggcctggggttccggccgggtgaagctggaagcgggcctgcgcgatctcctccggctcagaagtcttctgtagccggtctgtgcTgtggccgccg	-	WT_3prime_signal_reverse_5170	1000	45019	.	0.0	7778900	.	gene-SAVERM_RS33395 - 9bp	gene-SAVERM_RS33370 - 4456bp	.	.	.	.	.	.	.	.	.	.	.	cctgcgcgatctcct	ccggctcagaagtcttctgtagccgg	tctgtgctgtggccg	(((((((((((...))))).))))))	7	-14.699999809265137	+	-
Streptomyces avermitilis	NC_003155.5	7792903	7792908	7792905	gggcctggtgaaggccgctgtggagcgcaagacgggcaagtagcacaaggttgtacggttgccggggtgcgtgtctttcgggacgcgtgccccggctttcGtacgtgcgtg	+	WT_3prime_signal_forward_5001	1000	44961	.	0.0	7792905	.	gene-SAVERM_RS33445 - 56bp	gene-SAVERM_RS33450 - 24bp	region	7792865	7792900	TERM_1940	100	-19.0	-3.8	caaggttgtacggtt	gccggggtgcgtgtct ttcg ggacgcgtgccccggc	tttcGtacgtgcgtg	4	caaggttgtacggtt	gccggggtgcgtgtctttcgggacgcgtgccccggc	tttcgtacgtgcgtg	((((((((((((((((....))))))))))))))))	4	-31.299999237060547	+	+
Streptomyces avermitilis	NC_003155.5	7797197	7797209	7797207	gggagtcgacttccgagctgacaaaaggcgatacgtcaacacaggtcgtcaacaccgcgcacccggccggaccttgctcgacaaggcccggccgggtgtgTgtcgggtcac	+	WT_3prime_signal_forward_5017	1000	45183	.	0.0	7797207	.	gene-SAVERM_RS33460 - 137bp	gene-SAVERM_RS33465 - 295bp	region	7797166	7797204	TERM_1942	95	-26.1	-2.9	gtcgtcaacaccgcg	cacccggccggaccttg ctcga caaggcccggccgggtg	tgTgtcgggtcactt	2	gtcgtcaacaccgcg	cacccggccggaccttgctcgacaaggcccggccgggtg	tgtgtcgggtcactt	(((((((((((.(((((.....))))).)))))))))))	2	-32.29999923706055	+	+
Streptomyces avermitilis	NC_003155.5	7797197	7797209	7797207	gggagtcgacttccgagctgacaaaaggcgatacgtcaacacaggtcgtcaacaccgcgcacccggccggaccttgctcgacaaggcccggccgggtgtgTgtcgggtcac	+	WT_3prime_signal_forward_5017	1000	45183	.	0.0	7797207	.	gene-SAVERM_RS33460 - 137bp	gene-SAVERM_RS33465 - 295bp	region	7797168	7797202	TERM_1943	100	-22.9	-3.0	cgtcaacaccgcgca	cccggccggaccttg ctcga caaggcccggccggg	tgtgTgtcgggtcac	4	gtcgtcaacaccgcg	cacccggccggaccttgctcgacaaggcccggccgggtg	tgtgtcgggtcactt	(((((((((((.(((((.....))))).)))))))))))	2	-32.29999923706055	+	+
Streptomyces avermitilis	NC_003155.5	7802328	7802340	7802337	aggtcggcatgctgatgggcgaggtcgacctgtagccccgctgttctcatcacgtctgccgagccgcgggcgtccggattttccgggcgcccgcggcttgTcatatcccgc	+	WT_3prime_signal_forward_5039	1000	45084	.	0.0	7802337	.	gene-SAVERM_RS33485 - 57bp	gene-SAVERM_RS33490 - 101bp	region	7802296	7802336	TERM_1945	100	-32.7	-2.6	tctcatcacgtctgc	cgagccgcgggcgtccgga ttt tccgggcgcccgcggcttg	Tcatatcccgcccgg	0	catcacgtctgccga	gccgcgggcgtccggattttccgggcgcccgcggc	ttgtcatatcccgcc	((((((((((((((((...))))))))))))))))	3	-36.79999923706055	+	+
Streptomyces avermitilis	NC_003155.5	7802328	7802340	7802337	aggtcggcatgctgatgggcgaggtcgacctgtagccccgctgttctcatcacgtctgccgagccgcgggcgtccggattttccgggcgcccgcggcttgTcatatcccgc	+	WT_3prime_signal_forward_5039	1000	45084	.	0.0	7802337	.	gene-SAVERM_RS33485 - 57bp	gene-SAVERM_RS33490 - 101bp	region	7802299	7802333	TERM_1946	100	-30.8	-3.5	catcacgtctgccga	gccgcgggcgtccgga ttt tccgggcgcccgcggc	ttgTcatatcccgcc	3	catcacgtctgccga	gccgcgggcgtccggattttccgggcgcccgcggc	ttgtcatatcccgcc	((((((((((((((((...))))))))))))))))	3	-36.79999923706055	+	+
Streptomyces avermitilis	NC_003155.5	7812229	7812232	7812231	cacatctcggtacgggtgcgcgagaagcgcggcaacaagaagaagtagcggctacggcggcacgcagaaggggcggtccctcccggggccgccccttgttCggtatggggg	+	WT_3prime_signal_forward_5047	1000	45143	.	0.0	7812231	.	gene-SAVERM_RS33545 - 51bp	gene-SAVERM_RS33560 - 1889bp	region	7812200	7812225	TERM_1950	95	-19.7	-3.7	cggcggcacgcagaa	ggggcggtccc tccc ggggccgcccc	ttgttCggtatgggg	5	cggcggcacgcagaa	ggggcggtccctcccggggccgcccc	ttgttcggtatgggg	(((((((((((....)))))))))))	5	-25.399999618530273	+	+
Streptomyces avermitilis	NC_003155.5	7827297	7827302	7827299	ggtcgtccgctgctggaagggctgacgaagggcccctggatgcccgcgaggtctcgggcacacacgaaggcccccggttccgctggagccgggggccttcGtggtgcggcg	+	WT_3prime_signal_forward_5054	1000	45048	.	0.0	7827299	.	gene-SAVERM_RS33610 - 74bp	gene-SAVERM_RS33625 - 2727bp	region	7827267	7827295	TERM_1955	100	-23.9	-3.2	tcgggcacacacgaa	ggcccccggttcc gct ggagccgggggcc	ttcGtggtgcggcgg	3	tcgggcacacacgaa	ggcccccggttccgctggagccgggggcc	ttcgtggtgcggcgg	(((((((((((((...)))))))))))))	3	-29.0	+	+
Streptomyces avermitilis	NC_003155.5	7832975	7832985	7832979	gtcgagatgcatcaactcgtgctgggcaaggcgctcaccggtctcgacgccttccggtgacccgctcgggcggggccggtgagcggccttgcctcagctcTggttgaagaa	+	WT_3prime_signal_forward_5056	1000	1.0	.	0.003	7832979	.	gene-SAVERM_RS33630 - 37bp	gene-SAVERM_RS33640 - 717bp	region	.	.	.	.	.	.	.	.	.	.	gccttccggtgaccc	gctcgggcggggccggtgagcggccttgcctcagc	tctggttgaagaaac	(((.(((((((((((.....))))))))))).)))	2	-25.299999237060547	+	-
Streptomyces avermitilis	NC_003155.5	7845689	7845692	7845691	acgttcggcgcgcagatcggctgacgcgacgacgggcctcaccggtccggacgtacgcggtggtcctgccgcgcgagcgggacctggacgggcgtgatccTgaaggacgca	+	WT_3prime_signal_forward_5066	1000	0.6	.	0.018	7845691	.	gene-SAVERM_RS33685 - 75bp	gene-SAVERM_RS45055 - 605bp	region	.	.	.	.	.	.	.	.	.	.	cgtacgcggtggtcc	tgccgcgcgagcgggacctggacgggcg	tgatcctgaaggacg	...(((.((..(((...)))..)).)))	6	-9.0	+	-
Streptomyces avermitilis	NC_003155.5	7865389	7865395	7865391	gccggaaggccatccgttcccgtgtctgacacgaccaccacccaggccgagacacccaccaccgaggcggccgcgcagcagtccggccgccgccttcgccTgcccggccgg	-	WT_3prime_signal_reverse_5196	1000	45139	.	0.009	7865391	gene-SAVERM_RS33765	gene-SAVERM_RS33770 - 68bp	gene-SAVERM_RS33755 - 5429bp	CDS,gene	.	.	.	.	.	.	.	.	.	.	cgagacacccaccac	cgaggcggccgcgcagcagtccggccgccgcc	ttcgcctgcccggcc	...((((((((.((....)).))))))))...	6	-20.100000381469727	+	-
Streptomyces avermitilis	NC_003155.5	7870075	7870079	7870079	cggatcgccgaacaggctcctgaagatcgtcccgtaaccaccggtcccgtcgacccgcaccaccgttccccggaggcgtcccgcgccttcggggaacgcaTgtttaaagcg	-	WT_3prime_signal_reverse_5202	1000	44987	.	0.001	7870079	.	gene-SAVERM_RS33795 - 64bp	gene-SAVERM_RS41975 - 108bp	.	.	.	.	.	.	.	.	.	.	.	ccgtcgacccgcacc	accgttccccggaggcgtcccgcgccttcggggaacgca	tgtttaaagcggccc	..((((((((((((((((...))))))))))))))))..	0	-31.5	+	-
Streptomyces avermitilis	NC_003155.5	7937409	7937414	7937412	gctagtgccctttatcgggcgtgggggttcaagtcccccctcggacaccacagcaggatcccagaacggtgctgactctgatcgagtcggcaccgtttttTgcggagtacg	-	WT_3prime_signal_reverse_5216	1000	45080	.	0.0	7937412	.	gene-SAVERM_RS34085 - 49bp	gene-SAVERM_RS34080 - 208bp	.	7937418	7937446	TERM_1975	100	-16.8	-5.0	agcaggatcccagaa	cggtgctgactc tgatc gagtcggcaccg	tttttTgcggagtac	5	agcaggatcccagaa	cggtgctgactctgatcgagtcggcaccg	ttttttgcggagtac	((((((((((((.....))))))))))))	5	-21.700000762939453	+	+
Streptomyces avermitilis	NC_003155.5	7940519	7940526	7940525	gggtgcggttgcgccgacggatcatccgccaggtgcgcgccacatggtgagaaaaggcggccgaaacggagcgggccccgcactcacggggcccgctccgTtctccacatc	-	WT_3prime_signal_reverse_5220	1000	8.0	.	0.0	7940525	.	gene-SAVERM_RS34105 - 50bp	gene-SAVERM_RS34085 - 2969bp	.	7940526	7940559	TERM_1980	100	-26.8	-3.3	aaaaggcggccgaaa	cggagcgggccccg cactca cggggcccgctccg	Ttctccacatcaccg	0	.	.	.	.	.	.	-	+
Streptomyces avermitilis	NC_003155.5	7954949	7954951	7954950	aggacgacggcccggccgacgaggggtccgacgactcgtcggaggactgaaccacgaccaccgagggggcggtgcgcacacggcgcaccgccccttcgcaTgcgatcaccc	-	WT_3prime_signal_reverse_5228	1000	45140	.	0.0	7954950	.	gene-SAVERM_RS34170 - 50bp	gene-SAVERM_RS34165 - 384bp	.	.	.	.	.	.	.	.	.	.	.	accacgaccaccgag	ggggcggtgcgcacacggcgcaccgcccc	ttcgcatgcgatcac	((((((((((((.....))))))))))))	6	-28.200000762939453	+	-
Streptomyces avermitilis	NC_003155.5	7977902	7977906	7977904	acgtccacgcatgctgagcatgctgatcggataagtcgtacactggtcggtccactgcaggccggttgcccttttgccaaaaaagggcagccggcctgatCgtccctcaag	+	WT_3prime_signal_forward_5103	1000	0.9	.	0.002	7977904	.	gene-SAVERM_RS34255 - 190bp	gene-SAVERM_RS34260 - 22bp	region	.	.	.	.	.	.	.	.	.	.	ggtcggtccactgca	ggccggttgcccttttgccaaaaaagggcagccggcc	tgatcgtccctcaag	((((((((((((((((.....))))))))))))))))	4	-31.5	+	-
Streptomyces avermitilis	NC_003155.5	7980712	7980719	7980719	cagctctgggagctcggacgcggtgtgagcgactgacgcggcactgcctagactcaaggggtaccgaccccgggcctcgtggagcccggggctctcgagaCctgacgagaa	+	WT_3prime_signal_forward_5104	1000	0.9	.	0.001	7980719	.	gene-SAVERM_RS34265 - 58bp	gene-SAVERM_RS34270 - 21bp	region	.	.	.	.	.	.	.	.	.	.	actcaaggggtaccg	accccgggcctcgtggagcccggggc	tctcgagacctgacg	.((((((((((...)).)))))))).	8	-19.100000381469727	+	-
Streptomyces avermitilis	NC_003155.5	7987782	7987787	7987785	gggccggacgcggagtgaacaagaagtgacctgacggccactcctcgtcactttcctgtctggtttctcacacccgtcgggccgggcggggtgtttctcaCacgctctgtg	-	WT_3prime_signal_reverse_5251	1000	45159	.	0.0	7987785	.	gene-SAVERM_RS34305 - 81bp	gene-SAVERM_RS34280 - 3599bp	.	.	.	.	.	.	.	.	.	.	.	tcctgtctggtttct	cacacccgtcgggccgggcggggtg	tttctcacacgctct	(((.((((((......)))))))))	7	-13.800000190734863	+	-
Streptomyces avermitilis	NC_003155.5	7987869	7987874	7987873	agcacagagcgtgtgagaaacaccccgcccggcccgacgggtgtgagaaaccagacaggaaagtgacgaggagtggccgtcaggtcacttcttgttcactCcgcgtccggc	+	WT_3prime_signal_forward_5131	1000	45110	.	0.0	7987873	.	gene-SAVERM_RS34300 - 81bp	gene-SAVERM_RS34310 - 554bp	region	.	.	.	.	.	.	.	.	.	.	acaggaaagtgacga	ggagtggccgtcaggtcacttc	ttgttcactccgcgt	(((((((((....)))))))))	9	-13.199999809265137	+	-
Streptomyces avermitilis	NC_003155.5	7990243	7990247	7990244	gacacagggcgctccatcgacacagtggccaacaccggtcagtacctgtagaaggacagggcggctgcgggtgcccacaccgggtacccgcagccgactgTttttcaggcc	+	WT_3prime_signal_forward_5137	1000	329.4	.	0.0	7990244	.	gene-SAVERM_RS34310 - 49bp	gene-SAVERM_RS34315 - 201bp	region	7990200	7990243	TERM_1996	100	-21.1	-4.6	gtacctgtagaagga	cagggcggctgcgggtgccc acacc gggtacccgcagccgac-tg	Tttttcaggccacgg	0	cctgtagaaggacag	ggcggctgcgggtgcccacaccgggtacccgcagccgac	tgtttttcaggccac	..(((((((((((((((.....)))))))))))))))..	2	-35.099998474121094	+	+
Streptomyces avermitilis	NC_003155.5	7992022	7992025	7992024	gtcctgtcaggcgcctgagcgggccgtcggggcgattcgtcccgacggggtggaaacggtggcgtccgggaatcatcgaggtggctcccggacgttgcagCaactgcaggg	+	WT_3prime_signal_forward_5157	1000	9.0	.	0.0	7992024	.	gene-SAVERM_RS34315 - 81bp	gene-SAVERM_RS34320 - 72bp	region	.	.	.	.	.	.	.	.	.	.	gggtggaaacggtgg	cgtccgggaatcatcgaggtggctcccggacg	ttgcagcaactgcag	(((((((((.((((....)))).)))))))))	6	-19.399999618530273	+	-
Streptomyces avermitilis	NC_003155.5	7992415	7992418	7992418	ttcgaattgaaggccgatgggggcgtcggggttggtaaacgaagagggcgtgaagcgctgtgtgcggtgtggcgagtgccggccgcgcgcagccttcgctCgcaggcggtc	+	WT_3prime_signal_forward_5160	1000	55.4	.	0.0	7992418	gene-SAVERM_RS40655	gene-SAVERM_RS34320 - 100bp	gene-SAVERM_RS34325 - 476bp	CDS,gene,region	.	.	.	.	.	.	.	.	.	.	gaagagggcgtgaag	cgctgtgtgcggtgtggcgagtgccggccgcgcgcagcc	ttcgctcgcaggcgg	.((((((((((((.((((....)))))))))))))))).	6	-28.799999237060547	+	-
Streptomyces avermitilis	NC_003155.5	7993093	7993100	7993099	ccgggcaaccggcagctgccgcccacccagggcgtgatcgaggccccgcacggcacgaccatcgtcgccaccacgttcccgggcggggtggtcctcgccgGtgaccggcgg	+	WT_3prime_signal_forward_5170	1000	45111	.	0.0	7993099	gene-SAVERM_RS34325	gene-SAVERM_RS40655 - 151bp	gene-SAVERM_RS34330 - 707bp	CDS,gene,region	.	.	.	.	.	.	.	.	.	.	gcacgaccatcgtcg	ccaccacgttcccgggcggggtgg	tcctcgccggtgacc	(((((.((((....)))).)))))	9	-10.399999618530273	+	-
Streptomyces avermitilis	NC_003155.5	7998462	7998465	7998464	cgggtggagaagctgatcgccggaatgtgagccgctcgtcccggagcgtgtttccggtacgcaacgcggggcgccgtacgtttctcgtacggcgcccttcTcacgtcgtag	+	WT_3prime_signal_forward_5199	1000	69.3	.	0.0	7998464	.	gene-SAVERM_RS34345 - 69bp	gene-SAVERM_RS34350 - 58bp	region	7998432	7998460	TERM_1999	100	-21.8	-3.3	ccggtacgcaacgcg	gggcgccgtacg tttct cgtacggcgccc	ttcTcacgtcgtaga	3	ccggtacgcaacgcg	gggcgccgtacgtttctcgtacggcgccc	ttctcacgtcgtaga	((((((((((((.....))))))))))))	3	-25.5	+	+
Streptomyces avermitilis	NC_003155.5	8000126	8000131	8000131	acgctctcgccgcggcccgatcgtcgtacgccgaatgatcgaggtccgaccggacccgatcatctggggcccatgcctgtccgggcgtgggccctcggctTttgccgcgac	+	WT_3prime_signal_forward_5210	1000	76.9	.	0.0	8000131	.	gene-SAVERM_RS34355 - 153bp	gene-SAVERM_RS34360 - 62bp	region	8000093	8000129	TERM_2000	77	-10.8	-4.1	gaccggacccgatca	tctg-gggcccatgcct gtcc gggcgtgggccctcggc	tTttgccgcgacact	1	gaccggacccgatca	tctggggcccatgcctgtccgggcgtgggccctcggc	ttttgccgcgacact	.(((((((((((((((....)))))))))))).))).	1	-28.5	+	+
Streptomyces avermitilis	NC_003155.5	8004524	8004535	8004535	gatctcgtagggtcagggccgtgaccagcgagatcaccctcttcgtcaaccccaccgcgggacgcggccggggcgcccacgcggcgcagccggccgcttcGgctttgcggg	+	WT_3prime_signal_forward_5231	1000	45179	.	0.0	8004535	gene-SAVERM_RS34390	gene-SAVERM_RS34385 - 101bp	gene-SAVERM_RS34395 - 851bp	CDS,gene,region	.	.	.	.	.	.	.	.	.	.	accccaccgcgggac	gcggccggggcgcccacgcggcgcagccggccgc	ttcggctttgcgggc	((((((((.(((((.....)))))..))))))))	3	-28.299999237060547	+	-
Streptomyces avermitilis	NC_003155.5	8029026	8029035	8029035	acccctaagccccactcggcgcgggtcatccgcaccgagcggctcaccccgcacatgcagcgtgtggtgctcggcggcgacggcctcgccgagttcaccgTgggcacccgc	-	WT_3prime_signal_reverse_5271	1000	45020	.	0.0	8029035	gene-SAVERM_RS34485	gene-SAVERM_RS34490 - 187bp	gene-SAVERM_RS34465 - 3745bp	CDS,gene	.	.	.	.	.	.	.	.	.	.	atgcagcgtgtggtg	ctcggcggcgacggcctcgccgag	ttcaccgtgggcacc	(((((((((....)))..))))))	7	-14.300000190734863	+	-
Streptomyces avermitilis	NC_003155.5	8034071	8034077	8034075	caggggcatgagcaggacgccgtcgccgcgtggctgaaggagcacccggacatggtgggccggatgactccgcagtagtcctgacggctccgtggagtccTgacggctccg	+	WT_3prime_signal_forward_5254	1000	0.9	.	0.002	8034075	.	gene-SAVERM_RS34500 - 19bp	gene-SAVERM_RS34505 - 78bp	region	.	.	.	.	.	.	.	.	.	.	tggtgggccggatga	ctccgcagtagtcctgacggctccgtggag	tcctgacggctccgt	((((((.(.((((.....))))).))))))	3	-11.300000190734863	+	-
Streptomyces avermitilis	NC_003155.5	8055797	8055801	8055801	ccctgccgtcggacgtgaacgcgccgaaggctgcgtgacgccggcgtcggctcgagcctgaatcggacccgcaggccttcgaggcctgcgggtccgtgtgCgttcccccgc	+	WT_3prime_signal_forward_5269	1000	45181	.	0.0	8055801	.	gene-SAVERM_RS34610 - 59bp	gene-SAVERM_RS34615 - 64bp	region	8055762	8055798	TERM_2010	89	-22.3	-2.5	tcggctcgagcctga	atcggacccgcaggcct tcg aggcctgcgggtccgtg	tgCgttcccccgccg	2	ggctcgagcctgaat	cggacccgcaggccttcgaggcctgcgggtccg	tgtgcgttcccccgc	(((((((((((((((...)))))))))))))))	4	-33.099998474121094	+	+
Streptomyces avermitilis	NC_003155.5	8084758	8084765	8084765	ggcaggcgttggccgatcacctgttgcggttggctcagaaccatcattgaggtggacgacggtggaggcgcgaccccggtcggggtcgcgcctccaccgaTgtacgtcgcg	+	WT_3prime_signal_forward_5308	1000	3.0	.	0.0	8084765	.	gene-SAVERM_RS34750 - 44bp	gene-SAVERM_RS34780 - 5191bp	region	.	.	.	.	.	.	.	.	.	.	attgaggtggacgac	ggtggaggcgcgaccccggtcggggtcgcgcctccaccga	tgtacgtcgcgttct	(((((((((((((((((....)))))))))))))))))..	0	-42.400001525878906	+	-
Streptomyces avermitilis	NC_003155.5	8104335	8104343	8104342	ccgacggagtcccgatgatcgtcctggagaagccggcgggcacctacgcgacaacggcgtagacatgtcgccgctcccgaaggggcgcggcgactacgtaTtcaggggcgc	+	WT_3prime_signal_forward_5325	1000	0.8	.	0.014	8104342	.	gene-SAVERM_RS34845 - 32bp	gene-SAVERM_RS34860 - 1596bp	region	.	.	.	.	.	.	.	.	.	.	caacggcgtagacat	gtcgccgctcccgaaggggcgcggcgac	tacgtattcaggggc	((((((((.(((....))).))))))))	6	-22.899999618530273	+	-
Streptomyces avermitilis	NC_003155.5	8104771	8104777	8104774	ggtggtcggcgccgtctcgcgctccgcggtgcagatctcgacggagttcgacaaggcgccgctcgcctactcgctctccgcggtggcgggcgtcgtctacGgcttcatcac	-	WT_3prime_signal_reverse_5300	1000	45175	.	0.0	8104774	gene-SAVERM_RS34850	gene-SAVERM_RS34855 - 185bp	gene-SAVERM_RS34830 - 3127bp	CDS,gene	.	.	.	.	.	.	.	.	.	.	cggagttcgacaagg	cgccgctcgcctactcgctctccgcggtggcgggcgtcg	tctacggcttcatca	((.((((((((.((.(((.....))))))))))))).))	5	-21.899999618530273	+	-
Streptomyces avermitilis	NC_003155.5	8109563	8109566	8109566	gaggacaagtaccgcggctcggtcctgccggtcgtctccggctgacgccggacaccgcaacgcacggggtccactccttcaccgggagtggaccccgtggTgcgattcggt	+	WT_3prime_signal_forward_5351	1000	45199	.	0.0	8109566	.	gene-SAVERM_RS34875 - 53bp	gene-SAVERM_RS34880 - 77bp	region	.	.	.	.	.	.	.	.	.	.	ggacaccgcaacgca	cggggtccactccttcaccgggagtggaccccg	tggtgcgattcggta	((((((((((((((.....))))))))))))))	3	-28.799999237060547	+	-
Streptomyces avermitilis	NC_003155.5	8120862	8120864	8120863	cggtccgggcggggacatccggccatgaaaccccgtggggacgggggtgcggcggacggcacaaatgcccgcgcagctggggagctgcgcgggcattgttTtttccgggcc	+	WT_3prime_signal_forward_5359	1000	63.3	.	0.0	8120863	.	gene-SAVERM_RS34920 - 123bp	gene-SAVERM_RS34925 - 57bp	region	8120825	8120860	TERM_2031	100	-22.0	-5.0	tgcggcggacggcac	aaatgcccgcgcagct gggg agctgcgcgggcattg	ttTtttccgggccgg	2	ggcggacggcacaaa	tgcccgcgcagctggggagctgcgcgggca	ttgttttttccgggc	(((((((((((((....)))))))))))))	5	-28.799999237060547	+	+
Streptomyces avermitilis	NC_003155.5	8122260	8122264	8122261	ctacggcggccacggcggccaccagcggcacaagagcttcggtcacatgctcttctcgtcctgactgaaaaagggctcctcccgagtggaggagccctttTccgtgccgcc	+	WT_3prime_signal_forward_5360	1000	44930	.	0.0	8122261	.	gene-SAVERM_RS34930 - 36bp	gene-SAVERM_RS34960 - 707bp	region	8122233	8122257	TERM_2034	95	-17.2	-4.2	gtcctgactgaaaaa	gggctcctcc cgagt ggaggagccc	tttTccgtgccgccg	3	.	.	.	.	.	.	-	+
Streptomyces avermitilis	NC_003155.5	8122309	8122312	8122311	cgggagagcgcttccctgacacggaagaggtcactggttcaatcccagtatcgcgcaccagccgaagcccccggccgtctcgtacggtcgggggcttcgtCgttcccgccg	-	WT_3prime_signal_reverse_5301	1000	44942	.	0.0	8122311	.	gene-SAVERM_RS34935 - 40bp	gene-SAVERM_RS34910 - 2451bp	.	8122313	8122349	TERM_2036	95	-26.0	-2.7	gtatcgcgcaccagc	cgaagcccccggccgt ctcgt acggtcgggggcttcg	tCgttcccgccgtcc	1	gtatcgcgcaccagc	cgaagcccccggccgtctcgtacggtcgggggcttcg	tcgttcccgccgtcc	((((((((((((((((.....))))))))))))))))	1	-33.0	+	+
Streptomyces avermitilis	NC_003155.5	8128300	8128303	8128301	cccggcgccgtccactcggggagacggctcgggccaaaacgtcccgatcgggtacacaccggcgccgccaccgcgtatacacgcgggggcggcgtcggcaTgtccgcagga	-	WT_3prime_signal_reverse_5313	1000	70.3	.	0.0	8128301	.	gene-SAVERM_RS34990 - 117bp	gene-SAVERM_RS34985 - 192bp	.	.	.	.	.	.	.	.	.	.	.	gatcgggtacacacc	ggcgccgccaccgcgtatacacgcgggggcggcgtcggca	tgtccgcaggagccg	(((((((((.((((((....)))))).)))))))))....	0	-31.799999237060547	+	-
Streptomyces avermitilis	NC_003155.5	8129594	8129604	8129600	ccccgcacgctcgccggacggtcgggggcaccccctgacatggggtaatgttcttcctgcgcccgggcgattagctcagcgggagagcgcttcgttcacaCcgaagaggtc	+	WT_3prime_signal_forward_5368	1000	45109	.	0.0	8129600	gene-SAVERM_RS35000	gene-SAVERM_RS34995 - 136bp	gene-SAVERM_RS35005 - 576bp	exon,gene,region,tRNA	.	.	.	.	.	.	.	.	.	.	ggtaatgttcttcct	gcgcccgggcgattagctcagcgggagagcgc	ttcgttcacaccgaa	((.(((((((.....)))...))))...))..	10	-10.199999809265137	+	-
Streptomyces avermitilis	NC_003155.5	8129686	8129689	8129688	gcttcgttcacaccgaagaggtcactggttcgaacccagtatcgcccacgtatgcgagaggcggccttgtccacggattccgtggcgggccgccttcgtcGtgtctgcgct	+	WT_3prime_signal_forward_5370	1000	31.2	.	0.0	8129688	.	gene-SAVERM_RS35000 - 51bp	gene-SAVERM_RS35005 - 491bp	region	8129642	8129685	TERM_2039	76	-16.9	-2.7	tatcgcccacgtatg	cgagaggcggccttgtccacgg att ccgtgg-c-gggccgcct-tcg	tcGtgtctgcgctgt	2	cccacgtatgcgaga	ggcggccttgtccacggattccgtggcgggccgcc	ttcgtcgtgtctgcg	((((((((.(.((((((...)))))))))))))))	6	-26.299999237060547	+	+
Streptomyces avermitilis	NC_003155.5	8156505	8156508	8156506	aacttcgatgtcagcgacgaggtcatggagaaggtcgacgcctgagcggcgggagtttcctttcggtgggccggcaggacatgtcctgccggcccaccgtCgttgtcggtg	+	WT_3prime_signal_forward_5414	1000	57.7	.	0.0	8156506	.	gene-SAVERM_RS35115 - 55bp	gene-SAVERM_RS35120 - 141bp	region	.	.	.	.	.	.	.	.	.	.	gcgggagtttccttt	cggtgggccggcaggacatgtcctgccggcccaccg	tcgttgtcggtggca	((((((((((((((((....))))))))))))))))	1	-36.79999923706055	+	-
Streptomyces avermitilis	NC_003155.5	8166619	8166623	8166622	gctgctggaccaggcgctgaagggtctgcacgagttcggcggctgagtttctgacgctgctacgtagaggggctcccgtacggcgtgtacgggagcccctCtacgtagtgg	-	WT_3prime_signal_reverse_5323	1000	44941	.	0.0	8166622	.	gene-SAVERM_RS35160 - 54bp	gene-SAVERM_RS35075 - 16649bp	.	.	.	.	.	.	.	.	.	.	.	acgctgctacgtaga	ggggctcccgtacggcgtgtacgggagcccc	tctacgtagtggccg	(((((((((((((.....)))))))))))))	1	-28.299999237060547	+	-
Streptomyces avermitilis	NC_003155.5	8167917	8167924	8167923	cggtcgcgctggatgcggacagccgccgtgctggtcgcctatgttggccgtgacgaaactgtggacgatgcccgggggtgctgaggccccccgcaggcatCatgtggagga	-	WT_3prime_signal_reverse_5331	1000	45142	.	0.0	8167923	.	gene-SAVERM_RS35165 - 118bp	gene-SAVERM_RS35160 - 11bp	.	.	.	.	.	.	.	.	.	.	.	cgaaactgtggacga	tgcccgggggtgctgaggccccccgcaggca	tcatgtggaggaggc	((((((((((.((....))))))))..))))	1	-19.399999618530273	+	-
Streptomyces avermitilis	NC_003155.5	8171072	8171075	8171075	gcggtcggggtgaacgagatcgtggcggagctcgaggcacggctcggctgaccaccggctgcacgggccccaggtgccaacggcgcctggggccttcgtcAtcggcgacct	+	WT_3prime_signal_forward_5471	1000	45116	.	0.0	8171075	.	gene-SAVERM_RS35175 - 47bp	gene-SAVERM_RS35180 - 521bp	region	8171040	8171068	TERM_2054	100	-23.9	-3.2	accaccggctgcacg	ggccccaggtgcc aac ggcgcctggggcc	ttcgtcAtcggcgac	6	accaccggctgcacg	ggccccaggtgccaacggcgcctggggcc	ttcgtcatcggcgac	(((((((((((((...)))))))))))))	6	-27.899999618530273	+	+
Streptomyces avermitilis	NC_003155.5	8188735	8188739	8188739	cgcgccgcgccgtctcccacgaagagggctgacgggcaggacgctgcagaaacgtgccgccggggtggccggaaccgagaggtttccggccaccccggcgGtttttcgtac	-	WT_3prime_signal_reverse_5340	1000	40.2	.	0.0	8188739	.	gene-SAVERM_RS35265 - 69bp	gene-SAVERM_RS35165 - 19875bp	.	.	.	.	.	.	.	.	.	.	.	tgcagaaacgtgccg	ccggggtggccggaaccgagaggtttccggccaccccggc	ggtttttcgtacggc	(((((((((((((((((....)).))))))))))))))).	1	-37.70000076293945	+	-
Streptomyces avermitilis	NC_003155.5	8197605	8197609	8197607	acgtgggcgtgcgctcgctccaggaacacgccgagcatctgaccgcggcccgcgactagcagccctgagggggacatcggaaacggtgtccccctcttcgTgaggctcaac	+	WT_3prime_signal_forward_5544	1000	45170	.	0.0	8197607	.	gene-SAVERM_RS35295 - 40bp	gene-SAVERM_RS35300 - 32bp	region	8197573	8197602	TERM_2058	87	-20.1	-3.2	gcgactagcagccct	gagggggacatcg gaaa cggtgtccccctc	ttcgTgaggctcaac	4	gcgactagcagccct	gagggggacatcggaaacggtgtccccctc	ttcgtgaggctcaac	(((((((((((((....)))))))))))))	4	-26.600000381469727	+	+
Streptomyces avermitilis	NC_003155.5	8200304	8200309	8200309	gtaacaccccgggggacgtcccccgtacccccggacgcacgtccgcggctgaccgtgctctccggcccctccggggtcggcaagagcacggtcgtcgcccAtatgcgcaag	+	WT_3prime_signal_forward_5547	1000	825.2	.	0.0	8200309	gene-SAVERM_RS35315	gene-SAVERM_RS35310 - 139bp	gene-SAVERM_RS35320 - 528bp	CDS,gene,region	.	.	.	.	.	.	.	.	.	.	cacgtccgcggctga	ccgtgctctccggcccctccggggtcggcaagagcacgg	tcgtcgcccatatgc	(((((((((((((((((...))))))))..)))))))))	9	-30.899999618530273	+	-
Streptomyces avermitilis	NC_003155.5	8201170	8201172	8201172	tgctgacctccgagcccgtcgagggcccggcgcagtaggcgttcgttcgctcattgttcgctcatctcaggcccggcagccgactgtcgggcctgtggtgTgccgggggcg	+	WT_3prime_signal_forward_5551	1000	685.8	.	0.0	8201172	.	gene-SAVERM_RS35320 - 61bp	gene-SAVERM_RS35325 - 76bp	region	8201139	8201166	TERM_2060	82	-19.2	-2.6	attgttcgctcatct	caggcccggcag ccga ctgtcgggcctg	tggtgTgccgggggc	5	attgttcgctcatct	caggcccggcagccgactgtcgggcctg	tggtgtgccgggggc	((((((((((((....))))))))))))	5	-23.600000381469727	+	+
Streptomyces avermitilis	NC_003155.5	8206593	8206596	8206595	gcgcaacggctgaccagcacacgcggaacgcacgacggccgacacccgacggccccctccccttgtctgcctcccggtgtacgaccgggaggcagccgtaTgccgggaccc	-	WT_3prime_signal_reverse_5345	1000	45146	.	0.0	8206595	.	gene-SAVERM_RS35340 - 87bp	gene-SAVERM_RS35265 - 17285bp	.	.	.	.	.	.	.	.	.	.	.	acggccccctcccct	tgtctgcctcccggtgtacgaccgggaggcagccg	tatgccgggacccgc	.(.((((((((((((.....)))))))))))).).	2	-26.700000762939453	+	-
Streptomyces avermitilis	NC_003155.5	8213983	8213989	8213985	agtgaggagatggccgtgtctggtatgtcggcgggccggtcagcgatgcggatgggacccgctgagctggtgcaggcggcggccatggcccgccgcttctAcctcgagggc	+	WT_3prime_signal_forward_5568	1000	1.0	.	0.006	8213985	gene-SAVERM_RS35365	gene-SAVERM_RS35360 - 186bp	gene-SAVERM_RS35370 - 972bp	CDS,gene,region	.	.	.	.	.	.	.	.	.	.	gctgagctggtgcag	gcggcggccatggcccgccgc	ttctacctcgagggc	((((((((....).)))))))	4	-13.199999809265137	+	-
Streptomyces avermitilis	NC_003155.5	8246142	8246145	8246144	cggggggccgtacaggacttacgttctgaatgagcggcctttcgaggccgccgccagacgcgaagcccccgattgttcccccgtgatcgggggcttcgttTtgccctgagc	-	WT_3prime_signal_reverse_5353	1000	45130	.	0.0	8246144	.	gene-SAVERM_RS35515 - 154bp	gene-SAVERM_RS35510 - 275bp	.	8246147	8246184	TERM_2069	90	-16.4	-4.1	ggccgccgccagacg	cgaagcccccgattgt tccccc gtgatcgggggcttcg	ttTtgccctgagcac	2	ggccgccgccagacg	cgaagcccccgattgttcccccgtgatcgggggcttcg	ttttgccctgagcac	(((((((((((((((........)))))))))))))))	2	-25.899999618530273	+	+
Streptomyces avermitilis	NC_003155.5	8256220	8256224	8256221	gacccacggcacgaggcggcgcgcggcccgcgcgtggtccctcgatccccgtagctgccctgcaccacggctcgcaggtcgccgtggtgcaggttcagtgCgtccggatcc	-	WT_3prime_signal_reverse_5354	1000	45049	.	0.0	8256221	.	gene-SAVERM_RS35550 - 96bp	gene-SAVERM_RS35540 - 2504bp	.	8256229	8256263	TERM_2072	85	-18.7	-3.1	gatccccgtagctgc	cctgcaccacggc tcgcaggtc gccgtggtgcagg	ttcagtgCgtccgga	7	gatccccgtagctgc	cctgcaccacggctcgcaggtcgccgtggtgcagg	ttcagtgcgtccgga	(((((((((((((.(....)..)))))))))))))	7	-27.0	+	+
Streptomyces avermitilis	NC_003155.5	8260572	8260579	8260578	tggggcgtcggggaacgggtcggacggatcacgggccgggggcccaagtcctcgtgaaccgccgcctgcggaccgtacgggttcacgggcggcgttgatcAttcccttatc	+	WT_3prime_signal_forward_5613	1000	1.0	.	0.001	8260578	.	gene-SAVERM_RS35565 - 38bp	gene-SAVERM_RS35570 - 43bp	region	8260537	8260571	TERM_2073	83	-17.1	-3.3	caagtcctcgtgaac	cgccgcctgcggacc gtacg ggttcacgggcggcg	ttgatcAttccctta	6	caagtcctcgtgaac	cgccgcctgcggaccgtacgggttcacgggcggcg	ttgatcattccctta	(((((((((.(((((.....))))).)))))))))	6	-27.100000381469727	+	+
Streptomyces avermitilis	NC_003155.5	8261289	8261292	8261290	cagccgcaagtccgcgtagtccctccgggggcagagcggcatacaacgcacgcacgtgaccgtgggtgccgtacgaatgtacggcgcctgcggttttgtgCtgtccgtaac	-	WT_3prime_signal_reverse_5355	1000	1274.8	.	0.0	8261290	.	gene-SAVERM_RS35575 - 80bp	gene-SAVERM_RS35550 - 4541bp	.	8261298	8261331	TERM_2074	100	-18.9	-4.5	aacgcacgcacgtga	ccgtgggtgccgtac gaat gtacggcgcctgcgg	ttttgtgCtgtccgt	7	aacgcacgcacgtga	ccgtgggtgccgtacgaatgtacggcgcctgcgg	ttttgtgctgtccgt	(((((((((((((((....)))))))))))))))	7	-27.899999618530273	+	+
Streptomyces avermitilis	NC_003155.5	8325658	8325661	8325660	gcaacgcggctcaggcggtgctgtccggcgaatagacggcaccggacgtcgtagcggtttgtcgaggggcgcttcacctgtcggtggggcgcccctcgttCgttcaggcgc	-	WT_3prime_signal_reverse_5372	1000	45080	.	0.001	8325660	.	gene-SAVERM_RS35820 - 65bp	gene-SAVERM_RS35805 - 2256bp	.	8325663	8325698	TERM_2080	100	-24.8	-3.3	gtcgtagcggtttgt	cgaggggcgcttcacc tgtc ggtggggcgcccctcg	ttCgttcaggcgccc	2	gtcgtagcggtttgt	cgaggggcgcttcacctgtcggtggggcgcccctcg	ttcgttcaggcgccc	((((((((((((((((....))))))))))))))))	2	-33.5	+	+
Streptomyces avermitilis	NC_003155.5	8327407	8327414	8327413	gcgacgtgaaggccggcgacccgctcttctcctggcagtgacatcaacgccgtattagacggcaggcagacaatcatcacggcggcgggagtcgccgcacTatcggagacg	-	WT_3prime_signal_reverse_5374	1000	45047	.	0.039	8327413	.	gene-SAVERM_RS35825 - 59bp	gene-SAVERM_RS35820 - 11bp	.	.	.	.	.	.	.	.	.	.	.	gcagacaatcatcac	ggcggcgggagtcgccgcac	tatcggagacgggtg	.((((((.....))))))..	0	-12.100000381469727	+	-
Streptomyces avermitilis	NC_003155.5	8339407	8339414	8339414	cggtcgtcctccgagtgaacgcgaggtgcatgggggtcgcccggcgagggcatgaggttgcggggggtcggcgcaccgaatgggtggtgcgtggtggaaaCtgtctggtgg	+	WT_3prime_signal_forward_5667	1000	45078	.	0.0	8339414	gene-SAVERM_RS40685	gene-SAVERM_RS35870 - 76bp	gene-SAVERM_RS35880 - 972bp	CDS,gene,region	.	.	.	.	.	.	.	.	.	.	gttgcggggggtcgg	cgcaccgaatgggtggtgcg	tggtggaaactgtct	(((((((......)))))))	9	-9.699999809265137	+	-
Streptomyces avermitilis	NC_003155.5	8340472	8340478	8340476	ggaagggcccatgcttcacacaccgagcggcggtgccggcagtggcaccgccgccacggacggcgagctgatgagcatcggcacggtgctcaacgctctgCgtgacgagtt	+	WT_3prime_signal_forward_5676	1000	45019	.	0.0	8340476	gene-SAVERM_RS35880	gene-SAVERM_RS40685 - 105bp	gene-SAVERM_RS35885 - 750bp	CDS,gene,region	.	.	.	.	.	.	.	.	.	.	cgccacggacggcga	gctgatgagcatcggcacggtgctcaacgc	tctgcgtgacgagtt	((.(.(((((((((...))))))))).)))	4	-12.800000190734863	+	-
Streptomyces avermitilis	NC_003155.5	8348266	8348268	8348268	ggattctgaccgctctcgcagagagtggtgacggggagtagccgcccgtggatacgcgtcggggccggttcgggaggtgtctcccggccggcccctcttgTgtctgggcgg	+	WT_3prime_signal_forward_5696	1000	45040	.	0.0	8348268	.	gene-SAVERM_RS35905 - 149bp	gene-SAVERM_RS35920 - 1737bp	region	8348226	8348264	TERM_2085	82	-14.5	-3.6	gcccgtggatacgcg	tcggggccggttcgggag gtgt ctcccg-gccggcccctc	ttgTgtctgggcggg	3	ccgtggatacgcgtc	ggggccggttcgggaggtgtctcccggccggcccc	tcttgtgtctgggcg	(((((((((.((((((....)))))))))))))))	5	-31.899999618530273	+	+
Streptomyces avermitilis	NC_003155.5	8348817	8348821	8348820	cgggtgactcccgcacccctgctcggctcacccgcctgaccgagcgcacccgcacgactccgcgtaccccgtcgccgaattcccggtggcggggtacgtcGctcttacggg	-	WT_3prime_signal_reverse_5384	1000	44988	.	0.0	8348820	.	gene-SAVERM_RS35915 - 61bp	gene-SAVERM_RS35910 - 245bp	.	.	.	.	.	.	.	.	.	.	.	acccgcacgactccg	cgtaccccgtcgccgaattcccggtggcggggtacg	tcgctcttacgggcg	(((((((((((((((......)))))))))))))))	2	-30.100000381469727	+	-
Streptomyces avermitilis	NC_003155.5	8356303	8356305	8356305	agcccgcaagaagctgtatctgatcctcgccgacgagggctgacggcatgctgtggttcgcgccggcgcctcgcggaagcttttccgcggggcgcctgtcCgtctacggct	+	WT_3prime_signal_forward_5705	1000	45176	.	0.0	8356305	.	gene-SAVERM_RS40690 - 56bp	gene-SAVERM_RS35950 - 796bp	region	.	.	.	.	.	.	.	.	.	.	gctgtggttcgcgcc	ggcgcctcgcggaagcttttccgcggggcgcc	tgtccgtctacggct	((((((((((((((....))))))))))))))	4	-29.100000381469727	+	-
Streptomyces avermitilis	NC_003155.5	8419822	8419824	8419824	tcgacgcgaaggcatggcacatggcggccctgtcccagggctcgctgggcctggacgacctggtcgacgaactgtcgcggctgtgatggttcgtcggctgTcgcggctgtg	-	WT_3prime_signal_reverse_5402	1000	45047	.	0.015	8419824	.	gene-SAVERM_RS36275 - 15bp	gene-SAVERM_RS36255 - 1160bp	.	.	.	.	.	.	.	.	.	.	.	ggcctggacgacctg	gtcgacgaactgtcgcggctgtgatggttcgtcggc	tgtcgcggctgtgac	((((((((((((((((....))))))))))))))))	2	-24.299999237060547	+	-
Streptomyces avermitilis	NC_003155.5	8431761	8431764	8431762	catcatccgcaatcccgagaagctggtgtccctctccgccggctagggcaggcgcgtacgaccacgaggagcccccgttctcatgaacgggggcttccgcTgtgtgacgcg	+	WT_3prime_signal_forward_5728	1000	44929	.	0.0	8431762	.	gene-SAVERM_RS36315 - 54bp	gene-SAVERM_RS36320 - 194bp	region	.	.	.	.	.	.	.	.	.	.	gtacgaccacgagga	gcccccgttctcatgaacgggggc	ttccgctgtgtgacg	((((((((((....))))))))))	6	-21.0	+	-
Streptomyces avermitilis	NC_003155.5	8438809	8438812	8438811	tacaccccgggggcgatcctctgacccggttcaccccggcggagctggaggccgcccgcgaccgtctggtaccggacgtcgtcgcggacggcctcagtgtTctgttctgcg	-	WT_3prime_signal_reverse_5411	1000	3.0	.	0.0	8438811	gene-SAVERM_RS36355	gene-SAVERM_RS36360 - 76bp	gene-SAVERM_RS36335 - 2751bp	CDS,gene	8438813	8438869	TERM_2107	79	-13.1	-3.8	ggttcaccccggcgg	agctggaggccgcccgcgac--cgtctg gtac cggacgtcgtcgcggacggcct-cagtg	tTctgttctgcggta	1	ctggaggccgcccgc	gaccgtctggtaccggacgtcgtcgcggacggcc	tcagtgttctgttct	..(((((((..((........))..)))))))..	7	-12.5	+	+
Streptomyces avermitilis	NC_003155.5	8449894	8449898	8449898	ctcatgatcgccgagcagaagacgcccggagatccccaggtcaccgactggggagccctcgtcgccgccgtcagccggcacgaggcggagatattcggcaTccccgtctac	+	WT_3prime_signal_forward_5734	1000	44958	.	0.006	8449898	gene-SAVERM_RS36410	gene-SAVERM_RS36405 - 134bp	gene-SAVERM_RS36425 - 1858bp	CDS,gene,region	.	.	.	.	.	.	.	.	.	.	actggggagccctcg	tcgccgccgtcagccggcacgaggcggaga	tattcggcatccccg	(((((((((.....))))....)))))...	9	-11.699999809265137	+	-
Streptomyces avermitilis	NC_003155.5	8470797	8470801	8470801	gccgacgtgacgtgcgccccgcacgccacgcccaagccgtagtcgtagccgctaggtgtgcgatggaggggtggccgggattccggtcaccccttcgtcaTgccgacagcc	+	WT_3prime_signal_forward_5749	1000	89.5	.	0.0	8470801	.	gene-SAVERM_RS36525 - 55bp	gene-SAVERM_RS36550 - 3588bp	region	8470768	8470793	TERM_2112	82	-18.3	-3.2	taggtgtgcgatgga	ggggtggccgg gatt ccggtcacccc	ttcgtcaTgccgaca	7	taggtgtgcgatgga	ggggtggccgggattccggtcacccc	ttcgtcatgccgaca	(((((((((((....)))))))))))	7	-23.100000381469727	+	+
Streptomyces avermitilis	NC_003155.5	8478385	8478388	8478387	tcgcgcagcgcctgacgcccaccacggctgccccgttcattcccggggcagccggcccgccgagtgcacgcccggctggtacttcggcagccgggcggtgAtcttcatacc	-	WT_3prime_signal_reverse_5441	1000	45084	.	0.0	8478387	.	gene-SAVERM_RS43485 - 85bp	gene-SAVERM_RS36545 - 4074bp	.	.	.	.	.	.	.	.	.	.	.	cggcccgccgagtgc	acgcccggctggtacttcggcagccgggcgg	tgatcttcatacccg	.((((((((((.(.....).)))))))))).	2	-23.299999237060547	+	-
Streptomyces avermitilis	NC_003155.5	8483495	8483499	8483498	aagacggtccccgaggagcggtacgccgaggcggagtgcgtcctgtaaggcacacgtgagcacacctgcccccggtcgcggctgcggccgggggcagttcTactctggtgc	-	WT_3prime_signal_reverse_5445	1000	10.0	.	0.0	8483498	.	gene-SAVERM_RS36590 - 52bp	gene-SAVERM_RS36585 - 47bp	.	8483502	8483533	TERM_2116	100	-25.2	-3.5	cacacgtgagcacac	ctgcccccggtcgc ggct gcggccgggggcag	ttcTactctggtgcg	3	cacacgtgagcacac	ctgcccccggtcgcggctgcggccgggggcag	ttctactctggtgcg	((((((((((((((....))))))))))))))	3	-32.20000076293945	+	+
Streptomyces avermitilis	NC_003155.5	8487478	8487482	8487481	cgcctcccgggttcggggcgtcgtggctggtcccgggtttcccggtggtccgtggctggtcccgggttctggtcgcccctggccgatcccgggttccggtCgtccatggtt	-	WT_3prime_signal_reverse_5453	1000	44987	.	0.002	8487481	.	gene-SAVERM_RS36610 - 104bp	gene-SAVERM_RS36600 - 723bp	.	.	.	.	.	.	.	.	.	.	.	tggtccgtggctggt	cccgggttctggtcgcccctggccgatcccggg	ttccggtcgtccatg	((((((.((.((((......)))))).))))))	7	-19.200000762939453	+	-
Streptomyces avermitilis	NC_003155.5	8542080	8542085	8542084	cctcgggggcatcaagaccaaggtcttcacggagaccccgtagaagacgttgaaggacgcgggagaggtcttggcacccagaccaagacctctcctttcgTgatcatgaaa	+	WT_3prime_signal_forward_5765	1000	44958	.	0.0	8542084	.	gene-SAVERM_RS36845 - 138bp	gene-SAVERM_RS36850 - 4bp	region	8542045	8542078	TERM_2126	91	-16.9	-3.8	acgttgaaggacgcg	ggagaggtcttgg cacccaga ccaagacctctcc	tttcgTgatcatgaa	5	acgttgaaggacgcg	ggagaggtcttggcacccagaccaagacctctcc	tttcgtgatcatgaa	(((((((((((((........)))))))))))))	5	-24.200000762939453	+	+
Streptomyces avermitilis	NC_003155.5	8577107	8577110	8577109	tagcgcacttgactgggggtcaaggggtcgcaggttcaaatcctgtcgtcccgacggtgcgaagggtcttcgcagacgaatgtctgcgagggcccttttcGcgtcctgggg	+	WT_3prime_signal_forward_5770	1000	45018	.	0.0	8577109	.	gene-SAVERM_RS36995 - 45bp	gene-SAVERM_RS37005 - 988bp	region	8577072	8577103	TERM_2131	100	-18.8	-4.2	tcccgacggtgcgaa	gggtcttcgcagac gaat gtctgcgagggccc	ttttcGcgtcctggg	5	tcccgacggtgcgaa	gggtcttcgcagacgaatgtctgcgagggccc	ttttcgcgtcctggg	((((((((((((((....))))))))))))))	5	-26.200000762939453	+	+
Streptomyces avermitilis	NC_003155.5	8604743	8604747	8604745	gcctgcccggcaggcgagttcccgctgccggacgatgcggcggatcaaccggaatcaacctctccacgcggtctccatcattgcggagatcgtgcgaagaTtccgtccccg	+	WT_3prime_signal_forward_5779	1000	0.4	.	0.021	8604745	.	gene-SAVERM_RS37090 - 105bp	gene-SAVERM_RS37095 - 52bp	region	.	.	.	.	.	.	.	.	.	.	caaccggaatcaacc	tctccacgcggtctccatcattgcggagatcgtgcgaaga	ttccgtccccggcat	(((.(.((((((((((........)))))))))).).)))	0	-18.600000381469727	+	-
Streptomyces avermitilis	NC_003155.5	8605985	8605987	8605987	cctcatcgcgtcctacccgaccgcggcgttctacgggtaccgcacctgagcacaggagcctcgccgcaccatgggccgccgtggtgcggcgaggctctcgGtgcgctggcc	+	WT_3prime_signal_forward_5782	1000	4.0	.	0.0	8605987	.	gene-SAVERM_RS37095 - 50bp	gene-SAVERM_RS37100 - 106bp	region	.	.	.	.	.	.	.	.	.	.	cacctgagcacagga	gcctcgccgcaccatgggccgccgtggtgcggcgaggc	tctcggtgcgctggc	(((((((((((((((((....)))))))))))))))))	5	-38.5	+	-
Streptomyces avermitilis	NC_003155.5	8657756	8657759	8657758	actcgtgctctccggacaggactccttcgtactctccggacaggaccctcaccgaacgctgacggcatgggcgtgccagactcacgcccatgctgatcagAgaagccgcgg	+	WT_3prime_signal_forward_5793	1000	67.7	.	0.0	8657758	gene-SAVERM_RS37295	gene-SAVERM_RS43490 - 114bp	gene-SAVERM_RS37305 - 2742bp	CDS,gene,region	.	.	.	.	.	.	.	.	.	.	cgaacgctgacggca	tgggcgtgccagactcacgccca	tgctgatcagagaag	((((((((.......))))))))	10	-12.800000190734863	+	-
Streptomyces avermitilis	NC_003155.5	8709638	8709643	8709642	gaagggagggggacaccgaagcaagagtgccggacgaacggtacagcgcgtacgacccggcccgccccctccgcaccgcaacggagggggcgggccacttCggcgttcccg	+	WT_3prime_signal_forward_5799	1000	45083	.	0.0	8709642	.	gene-SAVERM_RS37490 - 146bp	gene-SAVERM_RS37495 - 197bp	region	.	.	.	.	.	.	.	.	.	.	cagcgcgtacgaccc	ggcccgccccctccgcaccgcaacggagggggcgggccac	ttcggcgttcccgcg	(((((((((((((((........)))))))))))))))..	2	-39.79999923706055	+	-
Streptomyces avermitilis	NC_003155.5	8815815	8815834	8815818	tacggcgtgaacgtctgacggggagacgagggagacaagggagagcggaagggggaggagggccgaacgccccggcggagtgcgggggcggtgtccggctTtcccggggtg	+	WT_3prime_signal_forward_5817	1000	45017	.	0.001	8815818	.	gene-SAVERM_RS37925 - 80bp	gene-SAVERM_RS37930 - 1bp	region	.	.	.	.	.	.	.	.	.	.	ggaagggggaggagg	gccgaacgccccggcggagtgcgggggcggtgtccggc	tttcccggggtgttg	((((..((((((.((.....)).)))))).....))))	1	-22.5	+	-
Streptomyces avermitilis	NC_003155.5	8830253	8830257	8830254	gaactgacggcacgctggcaaaccgcccccgggagggttcggcagtgagctcgccgcatacggccgcccggatcgacggactcgtccgggcggccgcatgCgttccggctc	-	WT_3prime_signal_reverse_5526	1000	45019	.	0.004	8830254	.	gene-SAVERM_RS37990 - 170bp	gene-SAVERM_RS37955 - 9199bp	.	8830257	8830296	TERM_2157	85	-20.1	-2.5	agtgagctcgccgca	tacggccgcccggatcga cggac tcg-tccgggcggccgca	tgCgttccggctcct	2	agtgagctcgccgca	tacggccgcccggatcgacggactcgtccgggcggccgca	tgcgttccggctcct	..((((((((((((.(((.....)))))))))))))))..	2	-31.700000762939453	+	+
Streptomyces avermitilis	NC_003155.5	8893096	8893099	8893099	ccgaccgcgagatccccgtcttcgtgctggagccggccggctgacaccgggcacggcggcggcccgtaccgcactcccccgttccggtatgggccgcctcTcctcgccgta	-	WT_3prime_signal_reverse_5544	1000	93.2	.	0.0	8893099	.	gene-SAVERM_RS38325 - 57bp	gene-SAVERM_RS38310 - 1284bp	.	.	.	.	.	.	.	.	.	.	.	acaccgggcacggcg	gcggcccgtaccgcactcccccgttccggtatgggccgcc	tctcctcgccgtacc	(((((((((((((.((......))..))))))))))))).	2	-27.100000381469727	+	-
Streptomyces avermitilis	NC_003155.5	8896018	8896023	8896021	agcgcccgtcgccttcccccaggaccgcacgtgtccctacgacccgcccacagcctacgacccgctgcgcgaggggcgtccgctgtcgcgggtctccctcTacgacggacg	+	WT_3prime_signal_forward_5823	1000	45109	.	0.0	8896021	gene-SAVERM_RS38345	gene-SAVERM_RS38340 - 184bp	gene-SAVERM_RS38350 - 1181bp	CDS,gene,region	.	.	.	.	.	.	.	.	.	.	gcccacagcctacga	cccgctgcgcgaggggcgtccgctgtcgcggg	tctccctctacgacg	(((((.(((((.((....))))).)).)))))	8	-14.600000381469727	+	-
Streptomyces avermitilis	NC_003155.5	8920578	8920581	8920580	tacgactccggctatcgcgaagtggggcgctggtccctcacgtccgactgacgcaggaggccggccggacggccccactccgtccggccggcccctatgcGagatcacgtg	-	WT_3prime_signal_reverse_5557	1000	48.2	.	0.0	8920580	.	gene-SAVERM_RS38445 - 49bp	gene-SAVERM_RS38435 - 866bp	.	.	.	.	.	.	.	.	.	.	.	gtccgactgacgcag	gaggccggccggacggccccactccgtccggccggcccc	tatgcgagatcacgt	..((((((((((((((.......))))))))))))))..	5	-33.900001525878906	+	-
Streptomyces avermitilis	NC_003155.5	8920627	8920628	8920628	cgaggcccgtagctggggagtgcgagcctcgtcgcggtgcgccacgtgatctcgcataggggccggccggacggagtggggccgtccggccggcctcctgCgtcagtcgga	+	WT_3prime_signal_forward_5833	1000	574.0	.	0.0	8920628	.	gene-SAVERM_RS38440 - 133bp	gene-SAVERM_RS38450 - 452bp	region	.	.	.	.	.	.	.	.	.	.	gtgatctcgcatagg	ggccggccggacggagtggggccgtccggccggcc	tcctgcgtcagtcgg	((((((((((((((.......))))))))))))))	5	-33.70000076293945	+	-
Streptomyces avermitilis	NC_004719.1	2426	2427	2427	cagaggcggctggagccgccgatcgacctcgctgcccgccggcgaacctgaccctgtctcctggaagcggcgttgcaccccgtgcggcgccgcttccgtgCgtacaccgtc	+	WT_3prime_signal_forward_5850	1000	33.6	.	0.0	2427	.	gene-SAVERM_RS00010 - 49bp	gene-SAVERM_RS43515 - 117bp	region	2393	2419	TERM_2	81	-18.0	-3.1	ccctgtctcctggaa	gcggcgttgcac ccc gtgcggcgccgc	ttccgtgCgtacacc	7	ccctgtctcctggaa	gcggcgttgcaccccgtgcggcgccgc	ttccgtgcgtacacc	((((((((((((...))))))))))))	7	-21.600000381469727	+	+
Streptomyces avermitilis	NC_004719.1	28658	28663	28660	ccagcggtggcggacgctggtcaccacccgccgcgatcagctgcacgtcccccggtgacacatgcccgcagccccgccggatggcggggctgcgggttggTgctgctgcgt	+	WT_3prime_signal_forward_5855	1000	0.6	.	0.027	28660	.	gene-SAVERM_RS00115 - 41bp	gene-SAVERM_RS42080 - 3241bp	region	28624	28655	TERM_10	100	-28.8	-3.2	ccccggtgacacatg	cccgcagccccgcc ggat ggcggggctgcggg	ttggTgctgctgcgt	4	ccccggtgacacatg	cccgcagccccgccggatggcggggctgcggg	ttggtgctgctgcgt	((((((((((((((....))))))))))))))	4	-34.900001525878906	+	+
Streptomyces avermitilis	NC_004719.1	62380	62382	62382	tgccgcagatggttgtcaccattcagcgctgaaaccgcgctgcttgacaacatcattgggaagcctccgccaggttggcggtgcggtgggcggcgtcgtaCgcatccagga	-	WT_3prime_signal_reverse_5627	1000	45047	.	0.011	62382	.	gene-SAVERM_RS00305 - 69bp	gene-SAVERM_RS43150 - 7170bp	.	.	.	.	.	.	.	.	.	.	.	tcattgggaagcctc	cgccaggttggcggtgcggtgggcggcg	tcgtacgcatccagg	((((..(((.((......)).)))))))	5	-9.5	+	-
Streptomyces avermitilis	NC_004719.1	66670	66674	66671	caacgctgactgacgaggctgccgcctcgcacacccgccggaagctcctaaaaaacacaaaaagccctgttcccagcgtgcggccgggaacagggcttcgTgtgtggaggg	-	WT_3prime_signal_reverse_5630	1000	110.9	.	0.0	66671	.	gene-SAVERM_RS00335 - 85bp	gene-SAVERM_RS00310 - 2468bp	.	66676	66708	TERM_32	91	-19.2	-3.3	taaaaaacacaaaaa	gccctgttcccagc gtgcg gccgggaacagggc	ttcgTgtgtggaggg	4	.	.	.	.	.	.	-	+
Streptomyces avermitilis	NC_004719.1	78660	78663	78663	cgctcggtggagtgtcacaccgttgactttcgccgcacctctagcaagtgacggggattccatctggacccccgcgccacctgcgtgaggagcttcgtcaTgacgtacgcc	+	WT_3prime_signal_forward_5867	1000	0.6	.	0.044	78663	.	gene-SAVERM_RS00385 - 115bp	gene-SAVERM_RS00390 - 293bp	region	.	.	.	.	.	.	.	.	.	.	gggattccatctgga	cccccgcgccacctgcgtgaggag	cttcgtcatgacgta	.((.(((((.....))))).))..	8	-9.300000190734863	+	-
Streptomyces clavuligerus	NZ_CP027858.1	38573	38575	38574	ggtcagggcgtattccacctcgccgtgctccgacccctcgatgggctccggccagtcaccggaaaaggtgcgggcataccgcagaccggccttctccatgAcccggcgcga	-	WT_3prime_signal_reverse_33	1000	45173	.	0.046	38574	.	gene-CRV15_RS00180 - 187bp	gene-CRV15_RS00170 - 713bp	.	.	.	.	.	.	.	.	.	.	.	cctcgatgggctccg	gccagtcaccggaaaaggtgcgggcataccgcagaccggc	cttctccatgacccg	(((.((((((......)))((((.....)))).))).)))	10	-15.800000190734863	+	-
Streptomyces clavuligerus	NZ_CP027858.1	53458	53462	53460	agaatcttttggtgtcatattcaccgaagaggctgggtttcttctaggagctggaaaagggcgcctgacctgggatgattcccgtcaggcgcccttggtgTcaccaaggcg	+	WT_3prime_signal_forward_23	1000	5.0	.	0.001	53460	.	gene-CRV15_RS00225 - 52bp	gene-CRV15_RS00240 - 1272bp	region	53418	53453	TERM_10	77	-16.3	-3.3	ctaggagctggaaaa	gggcgcctgacctggga tgat tccc-g-tcaggcgccc	ttggtgTcaccaagg	6	.	.	.	.	.	.	-	+
Streptomyces clavuligerus	NZ_CP027858.1	171220	171223	171223	acacggccacccgcgactgattccgggtcaggggtggagactgcccacgacctcggcggtggcggcgacaccctcgtggatggagggcgccatgctggtgCccgcgaggaa	+	WT_3prime_signal_forward_39	1000	45143	.	0.0	171223	.	gene-CRV15_RS00640 - 78bp	gene-CRV15_RS00700 - 11443bp	region	.	.	.	.	.	.	.	.	.	.	ccacgacctcggcgg	tggcggcgacaccctcgtggatggagggcgcca	tgctggtgcccgcga	....((((...(((((.......))))))))).	8	-14.899999618530273	+	-
Streptomyces clavuligerus	NZ_CP027858.1	227442	227445	227445	agcccggcttcccggattccccggacctcccgcgccccctgcgggacatgaccggtcatccgctctgtgagcacccggcgcggtggcggtgttttccatgGtcaaaaacgc	+	WT_3prime_signal_forward_59	1000	44988	.	0.002	227445	.	gene-CRV15_RS00885 - 176bp	gene-CRV15_RS00890 - 250bp	region	.	.	.	.	.	.	.	.	.	.	cgggacatgaccggt	catccgctctgtgagcacccggcgcggtggcggtg	ttttccatggtcaaa	...((((((((((.........))))).)))))..	9	-11.899999618530273	+	-
Streptomyces clavuligerus	NZ_CP027858.1	276451	276457	276455	ccggggtggagtacccgaccttcccggcgccggtcgcctgacccgcggccccatgggccctgccgcgaccgcccctgaccaccggggcggtcgcggtgttCgcggtgtgag	-	WT_3prime_signal_reverse_69	1000	45114	.	0.0	276455	.	gene-CRV15_RS01075 - 58bp	gene-CRV15_RS01065 - 1683bp	.	276460	276493	TERM_35	100	-25.3	-3.1	gccccatgggccctg	ccgcgaccgcccctg acca ccggggcggtcgcgg	tgttCgcggtgtgag	4	gccccatgggccctg	ccgcgaccgcccctgaccaccggggcggtcgcgg	tgttcgcggtgtgag	(((((((((((((........)))))))))))))	4	-31.0	+	+
Streptomyces clavuligerus	NZ_CP027858.1	349766	349767	349767	gtcgacctcatcgaacagtcccggcggggcgacggctgagccacccggcaccggacagcaggaaggggccgcacaccgtaacgtgcggccccttcccccgTgtcagcggtt	+	WT_3prime_signal_forward_68	1000	45177	.	0.0	349767	.	gene-CRV15_RS01350 - 61bp	gene-CRV15_RS01380 - 6626bp	region	.	.	.	.	.	.	.	.	.	.	accggacagcaggaa	ggggccgcacaccgtaacgtgcggcccc	ttcccccgtgtcagc	((((((((((........))))))))))	8	-22.700000762939453	+	-
Streptomyces clavuligerus	NZ_CP027858.1	448222	448224	448223	actgggggtcaaggggtcgcaggttcaaatcctgtcgtcccgaccagcgaatttcgcaggtcgcaggcggtatcggagatatccggtaccgccttctccgTttgtcgtccg	-	WT_3prime_signal_reverse_105	1000	44976	.	0.0	448223	.	gene-CRV15_RS01775 - 54bp	gene-CRV15_RS01755 - 3607bp	.	448231	448258	TERM_68	85	-17.8	-3.5	atttcgcaggtcgca	ggcggtatcgga gata tccggtaccgcc	ttctccgTttgtcgt	7	atttcgcaggtcgca	ggcggtatcggagatatccggtaccgcc	ttctccgtttgtcgt	((((((((((((....))))))))))))	7	-22.5	+	+
Streptomyces clavuligerus	NZ_CP027858.1	508961	508962	508962	ggcgcggcgggaaaccggggtgcgcggcgagcagatcggcctcggcgatccgctcgacggagcggaaaccggcctgctccagcgcccaggccagcagttcCagatcgaaga	-	WT_3prime_signal_reverse_117	1000	45035	.	0.0	508962	.	gene-CRV15_RS02010 - 120bp	gene-CRV15_RS02000 - 783bp	.	.	.	.	.	.	.	.	.	.	.	cgacggagcggaaac	cggcctgctccagcgcccaggccagcag	ttccagatcgaagag	.((((((..(....)..)))))).....	3	-10.199999809265137	+	-
Streptomyces clavuligerus	NZ_CP027858.1	664693	664697	664694	accaccagcccgaccgtcgtcggcgtctgaccggacgccgcgcgacggaccgaaggggatcgcacggcggccgtccgggcccgccgtgcgatttcccgcgTggggccgcgc	-	WT_3prime_signal_reverse_162	1000	18.0	.	0.0	664694	.	gene-CRV15_RS02690 - 68bp	gene-CRV15_RS35805 - 123bp	.	664704	664735	TERM_98	85	-18.1	-3.6	acggaccgaagggga	tcgcacggc-ggcc gtccg ggcccgccgtgcga	tttcccgcgTggggc	9	acggaccgaagggga	tcgcacggcggccgtccgggcccgccgtgcga	tttcccgcgtggggc	(((((((((((((.....)).)))))))))))	9	-26.399999618530273	+	+
Streptomyces clavuligerus	NZ_CP027858.1	685963	685965	685965	ggtccccggacggatcgtcactgatcacgtcccggtccgaacgatgtgaacggtctgaaacgatgggccccggcgcactccgcgccggggcccatcgccgTgtcccgggct	-	WT_3prime_signal_reverse_171	1000	44946	.	0.0	685965	.	gene-CRV15_RS02775 - 102bp	gene-CRV15_RS02770 - 19bp	.	.	.	.	.	.	.	.	.	.	.	gtgaacggtctgaaa	cgatgggccccggcgcactccgcgccggggcccatcgccg	tgtcccgggctagga	((((((((((((((((.....))))))))))))))))...	0	-39.0	+	-
Streptomyces clavuligerus	NZ_CP027858.1	690252	690257	690254	gcaggggccccgtcacctgggagctgctcggctccccccagacaaaggtctgaaccactttcgcagccgtgttccccaccggggagcacggcttcccgctGtccgaagtac	-	WT_3prime_signal_reverse_194	1000	64.7	.	0.0	690254	.	gene-CRV15_RS02780 - 45bp	gene-CRV15_RS02775 - 154bp	.	.	.	.	.	.	.	.	.	.	.	tgaaccactttcgca	gccgtgttccccaccggggagcacggc	ttcccgctgtccgaa	((((((((((((...))))))))))))	8	-23.399999618530273	+	-
Streptomyces clavuligerus	NZ_CP027858.1	694048	694050	694049	cacctgagccgttctgttcggggcgatggaaatcccccacacacatccatacgaagcgcgatggcgtgcgggcccggctgcccgcccgccatcgcggcgtTtcagcagctc	-	WT_3prime_signal_reverse_202	1000	7.0	.	0.0	694049	.	gene-CRV15_RS02795 - 93bp	gene-CRV15_RS02785 - 2103bp	.	694051	694095	TERM_106	88	-19.3	-3.5	cacacatccatacga	ag-cgcgatggcgtgcgggc ccggct gcccgcccgccatcgcggcg	tTtcagcagctcatc	1	gcccggctgcccgcc	cgccatcgcggcg	tttcagcagctcatc	((((.....))))	1	-4.900000095367432	+	+
Streptomyces clavuligerus	NZ_CP027858.1	717430	717432	717432	cgccgcgcgcgtggtcgtgcgggcggggtggggtggccgggtgcttggtcacgtgaccaacgcgccagcgaaaaccccagttcacctggggttttttgctTttccgggggc	-	WT_3prime_signal_reverse_223	1000	44937	.	0.0	717432	.	gene-CRV15_RS02885 - 125bp	gene-CRV15_RS02875 - 2860bp	.	717434	717465	TERM_118	76	-10.3	-4.1	gtgaccaacgcgcca	gcgaaaa-ccccag ttcac ctggggttttttgc	tTttccgggggccgg	1	acgcgccagcgaaaa	ccccagttcacctgggg	ttttttgcttttccg	((((((.....))))))	9	-9.399999618530273	+	+
Streptomyces clavuligerus	NZ_CP027858.1	722699	722701	722700	tgttaagctccccgacagcgcgacgcgatccgaaattggttctggtgagatgtcgtgtactgcggcacctccgggcggcaatcccggaggtgcctgctcaTagggcctacc	-	WT_3prime_signal_reverse_229	1000	72.5	.	0.0	722700	.	gene-CRV15_RS02910 - 191bp	gene-CRV15_RS02890 - 3980bp	.	.	.	.	.	.	.	.	.	.	.	gatgtcgtgtactgc	ggcacctccgggcggcaatcccggaggtgcc	tgctcatagggccta	((((((((((((.......))))))))))))	6	-25.600000381469727	+	-
Streptomyces clavuligerus	NZ_CP027858.1	726247	726251	726249	tcaagtcccccctcggacaccaggggtatttcacagaaatgcccaggtcaggttcacataactctcagtacggactcgtccgtgctgagagttttttgtgTtttcgggatc	-	WT_3prime_signal_reverse_230	1000	45021	.	0.0	726249	.	gene-CRV15_RS02925 - 77bp	gene-CRV15_RS02910 - 3035bp	.	726259	726288	TERM_124	100	-17.3	-5.6	gtcaggttcacataa	ctctcagtacgga ctcg tccgtgctgagag	ttttttgtgTtttcg	9	gtcaggttcacataa	ctctcagtacggactcgtccgtgctgagag	ttttttgtgttttcg	(((((((((((((....)))))))))))))	9	-21.5	+	+
Streptomyces clavuligerus	NZ_CP027858.1	819227	819229	819229	ggaggagtatcgaatccagggatgaatgtcacttttactgtattttgccagagaagaagatcacaccgagtcatcggcttccggccgtcgactcggcttcTggctttccca	+	WT_3prime_signal_forward_149	1000	45182	.	0.0	819229	.	gene-CRV15_RS03300 - 74bp	gene-CRV15_RS03305 - 93bp	region	.	.	.	.	.	.	.	.	.	.	gagaagaagatcaca	ccgagtcatcggcttccggccgtcgactcgg	cttctggctttccca	(((((((..(((((...)))))..)))))))	4	-20.100000381469727	+	-
Streptomyces clavuligerus	NZ_CP027858.1	832197	832199	832199	gtggacggacgagggcccggcgccgtctcacgggacccgggcggtccactccggggtggcgaacttggtccgcgccagttcctcggcgcgggccagctccTcgccggtcac	-	WT_3prime_signal_reverse_262	1000	45171	.	0.037	832199	.	gene-CRV15_RS03370 - 182bp	gene-CRV15_RS03360 - 1168bp	.	.	.	.	.	.	.	.	.	.	.	ctccggggtggcgaa	cttggtccgcgccagttcctcggcgcgggccagc	tcctcgccggtcacc	.((((((((((((........)))))))))))).	3	-24.399999618530273	+	-
Streptomyces clavuligerus	NZ_CP027858.1	879086	879093	879091	ccgtcgtgctcaacctcgtcttccaccatctcgggggagggcggacgcggacggggaagggggaccggcggcgctgacgcccctccggtccccccgttcgCccgccggtcc	-	WT_3prime_signal_reverse_296	1000	45026	.	0.0	879091	.	gene-CRV15_RS03585 - 22bp	gene-CRV15_RS03570 - 1798bp	.	.	.	.	.	.	.	.	.	.	.	cggacgcggacgggg	aagggggaccggcggcgctgacgcccctccggtccccccg	ttcgcccgccggtcc	..((((((((((.((((....))))...))))))))))..	4	-30.100000381469727	+	-
Streptomyces clavuligerus	NZ_CP027858.1	896970	896976	896976	atacggtttccgggctgtgacggaaggtcaccgggcaaaaggcgtgtccgttgtcgccagaagtggtgcggcactgagtgtcgcggcctgtctcgccgtgTacgcatgggg	+	WT_3prime_signal_forward_189	1000	45050	.	0.0	896976	gene-CRV15_RS03655	gene-CRV15_RS03650 - 186bp	gene-CRV15_RS03660 - 287bp	CDS,gene,region	.	.	.	.	.	.	.	.	.	.	tcgccagaagtggtg	cggcactgagtgtcgcggcctgtctcgccg	tgtacgcatggggag	((((((...))))))((((.......))))	2	-10.100000381469727	+	-
Streptomyces clavuligerus	NZ_CP027858.1	956679	956687	956685	tgatctttccctcttccctggggagctgtcctgaaagcgtccctgaaaaggcagttgaacgctcgacctctccgcgaaaggggaggtcgggcccgttccaCtcactcagcg	+	WT_3prime_signal_forward_212	1000	44961	.	0.001	956685	.	gene-CRV15_RS03860 - 92bp	gene-CRV15_RS03865 - 141bp	region	.	.	.	.	.	.	.	.	.	.	gaaaaggcagttgaa	cgctcgacctctccgcgaaaggggaggtcgggcccg	ttccactcactcagc	.(((((((((((((......)))))))))))))...	5	-26.700000762939453	+	-
Streptomyces clavuligerus	NZ_CP027858.1	965996	965998	965997	cctgggcggtcgctccccgggcggctgtcccgagtggtcgccaccccgatgacatcagcgaaaaggccggtccgaaaagctcagaccggcctttcgtgctGccgtcgcgac	+	WT_3prime_signal_forward_221	1000	57.6	.	0.0	965997	.	gene-CRV15_RS03895 - 123bp	gene-CRV15_RS03915 - 5141bp	region	965961	965987	TERM_161	81	-13.7	-3.8	tgacatcagcgaaaa	ggccggtccga aaagc tcagaccggcc	tttcgtgctGccgtc	9	ccccgatgacatcag	cgaaaaggccggtccgaaaagctcagaccggcctttcg	tgctgccgtcgcgac	(((((.((((((((.((.....)).)))))))))))))	4	-21.899999618530273	+	+
Streptomyces clavuligerus	NZ_CP027858.1	1008141	1008149	1008143	cgatagcccgtacgaaccacccccgtcagcgacgaaaacccgcccacgccgactgctccccggccgcgtccgagcgacgtacccgccggggtttacgagaGgaacgccctc	+	WT_3prime_signal_forward_257	1000	14.0	.	0.0	1008143	.	gene-CRV15_RS04070 - 194bp	gene-CRV15_RS04075 - 6bp	region	.	.	.	.	.	.	.	.	.	.	cccacgccgactgct	ccccggccgcgtccgagcgacgtacccgccgggg	tttacgagaggaacg	(((((((.(((((.....)))))....)))))))	9	-19.399999618530273	+	-
Streptomyces clavuligerus	NZ_CP027858.1	1037394	1037399	1037396	tacgacatcgagaagccggacgagcagtggcgcgcggagctgaccccggcggagtaccaggtgctgcggcaggcgggcaccgagcccgccttccggggtgAgtacacggac	-	WT_3prime_signal_reverse_336	1000	45173	.	0.001	1037396	gene-CRV15_RS04195	gene-CRV15_RS04200 - 117bp	gene-CRV15_RS04190 - 364bp	CDS,gene	.	.	.	.	.	.	.	.	.	.	ccaggtgctgcggca	ggcgggcaccgagcccgcc	ttccggggtgagtac	(((((((.....)))))))	10	-14.899999618530273	+	-
Streptomyces clavuligerus	NZ_CP027858.1	1065844	1065848	1065848	gccgttcctcgcccccggcacggcgagcgtcccggcgtaacggggacgcgcaccgcgcgggaacgaggggccgtacgggatgccgtacggcccttcgccgTgccgccaccg	+	WT_3prime_signal_forward_274	1000	44967	.	0.0	1065848	.	gene-CRV15_RS04315 - 57bp	gene-CRV15_RS04320 - 50bp	region	.	.	.	.	.	.	.	.	.	.	ccgcgcgggaacgag	gggccgtacgggatgccgtacggccc	ttcgccgtgccgcca	(((((((((((....)))))))))))	7	-23.700000762939453	+	-
Streptomyces clavuligerus	NZ_CP027858.1	1075644	1075647	1075646	gcgggcgccctgaagtagcacccggcgcaccgctcggacgcgctccgggcggaacggtacggcacggcccccggcggacccctccgccgggggccctcgtGctccggccgg	-	WT_3prime_signal_reverse_356	1000	45020	.	0.017	1075646	.	gene-CRV15_RS04360 - 82bp	gene-CRV15_RS04350 - 207bp	.	.	.	.	.	.	.	.	.	.	.	cggaacggtacggca	cggcccccggcggacccctccgccgggggccc	tcgtgctccggccgg	.(((((((((((((....))))))))))))).	4	-32.79999923706055	+	-
Streptomyces clavuligerus	NZ_CP027858.1	1121672	1121675	1121675	gccccgcgccgcgcctgagccaccggggcggctctggggtacagccgccccgcgcaccgggtaccgaccccggccggaccgcaccggccggggttttcccGtgcccggcgg	+	WT_3prime_signal_forward_288	1000	44935	.	0.0	1121675	.	gene-CRV15_RS04520 - 80bp	gene-CRV15_RS04525 - 125bp	region	1121642	1121667	TERM_189	100	-19.0	-4.1	cgcaccgggtaccga	ccccggccgg accgca ccggccgggg	ttttcccGtgcccgg	7	cgcaccgggtaccga	ccccggccggaccgcaccggccgggg	ttttcccgtgcccgg	((((((((((......))))))))))	7	-23.700000762939453	+	+
Streptomyces clavuligerus	NZ_CP027858.1	1215544	1215548	1215548	cgacaccgagggcggcgatctgacgatccgtaccggctgagcgaaggccccgggagcggggagcgggaccgtcgggcgatccgcccggcggtcccttcgcAtacgcctcgc	+	WT_3prime_signal_forward_319	1000	45145	.	0.0	1215548	.	gene-CRV15_RS04810 - 57bp	gene-CRV15_RS04815 - 153bp	region	1215516	1215538	TERM_201	76	-18.4	-2.5	gagcggggagcggga	ccgtcgggcg atc cgcccggcgg	tcccttcgcAtacgc	9	ccgggagcggggagc	gggaccgtcgggcgatccgcccggcggtccc	ttcgcatacgcctcg	((((((((((((((...))))))))))))))	5	-30.299999237060547	+	+
Streptomyces clavuligerus	NZ_CP027858.1	1230232	1230234	1230234	caggcgcgttcgccggtttggtggccgtggcccgcgccgccgacctgtaggcagacacacagcagccccgttcccttggaccgaggggaacggggccgtcTgctgtcgtca	-	WT_3prime_signal_reverse_457	1000	32.7	.	0.0	1230234	.	gene-CRV15_RS36590 - 51bp	gene-CRV15_RS04835 - 3820bp	.	.	.	.	.	.	.	.	.	.	.	taggcagacacacag	cagccccgttcccttggaccgaggggaacggggccg	tctgctgtcgtcagg	..(((((((((((((......)))))))))))))..	2	-27.600000381469727	+	-
Streptomyces clavuligerus	NZ_CP027858.1	1230273	1230276	1230275	ccctgccgtcgtcccggcgccgccaccgctggaggacgaaccggcggcctgacgacagcagacggccccgttcccctcggtccaagggaacggggctgctGtgtgtctgcc	+	WT_3prime_signal_forward_321	1000	45051	.	0.0	1230275	.	gene-CRV15_RS36260 - 47bp	gene-CRV15_RS04875 - 494bp	region	.	.	.	.	.	.	.	.	.	.	gcctgacgacagcag	acggccccgttcccctcggtccaagggaacggggctgc	tgtgtgtctgcctac	.(((((((((((((..........))))))))))))).	1	-26.899999618530273	+	-
Streptomyces clavuligerus	NZ_CP027858.1	1231118	1231121	1231121	caggcgttcaccggactcgttgcgctcgccctcgccgccgacctgtaggcagacacagagcagccccgcttcctccgaccgagagggggcggggctgtctGctgctgtcag	-	WT_3prime_signal_reverse_458	1000	1794.9	.	0.0	1231121	.	gene-CRV15_RS04880 - 53bp	gene-CRV15_RS36590 - 681bp	.	1231125	1231161	TERM_205	83	-19.5	-2.8	taggcagacacagag	cagccccgcttcctc cgaccga gagggggcggggctg	tctGctgctgtcagg	3	taggcagacacagag	cagccccgcttcctccgaccgagagggggcggggctg	tctgctgctgtcagg	((((((((((((((((....).)))))))))))))))	3	-30.600000381469727	+	+
Streptomyces clavuligerus	NZ_CP027858.1	1231168	1231169	1231169	cgtcgtccccccaccgccaccgctggaagcggacccgacggcctgacagcagcagacagccccgccccctctcggtcggaggaagcggggctgctctgtgTctgcctacag	+	WT_3prime_signal_forward_322	1000	45025	.	0.0	1231169	.	gene-CRV15_RS04875 - 54bp	gene-CRV15_RS04890 - 1143bp	region	.	.	.	.	.	.	.	.	.	.	gcctgacagcagcag	acagccccgccccctctcggtcggaggaagcggggctgc	tctgtgtctgcctac	.(((((((((..(((((.....)))))..))))))))).	6	-27.600000381469727	+	-
Streptomyces clavuligerus	NZ_CP027858.1	1238639	1238641	1238641	cgtctccaaggggaagaccgacctgctgacgtaggtccggcccgccgcccggtccgggtgtccgtcccgaaggcccctcctggtgaggggccttcgtgttGcccacgtcac	-	WT_3prime_signal_reverse_459	1000	1244.7	.	0.0	1238641	.	gene-CRV15_RS04920 - 67bp	gene-CRV15_RS04915 - 144bp	.	1238646	1238674	TERM_206	85	-20.4	-3.0	tccgggtgtccgtcc	cgaaggcccctc ctggt gaggggccttcg	tgttGcccacgtcac	4	tccgggtgtccgtcc	cgaaggcccctcctggtgaggggccttcg	tgttgcccacgtcac	((((((((((((.....))))))))))))	4	-24.0	+	+
Streptomyces clavuligerus	NZ_CP027858.1	1252369	1252372	1252372	cctggaggagctgccggagacggtctgacccgtccggcaccgctcaggggccgcggacttcccgtgacgacacgacaccggggtccgcggccttttcgtgTctccgcgacg	+	WT_3prime_signal_forward_327	1000	45109	.	0.007	1252372	.	gene-CRV15_RS04975 - 70bp	gene-CRV15_RS05000 - 5488bp	region	1252320	1252363	TERM_209	100	-21.0	-4.4	ccggcaccgctcagg	ggccgcggacttcccgtgacg aca cgacaccgg-ggtccgcggcc	ttttcgtgTctccgc	8	ggcaccgctcagggg	ccgcggacttcccgtgacgacacgacaccggggtccgcgg	ccttttcgtgtctcc	(((((((((.((.(((.((...)).))).)))))))))))	10	-22.5	+	+
Streptomyces clavuligerus	NZ_CP027858.1	1270316	1270319	1270318	agccggtcacgaggaccactgacgcctcgcatccacgacgagcgatggccggtcgaggaccggcacacgggcgaccgtctcccgaggcggtcgcccgctcGtgtcccggaa	+	WT_3prime_signal_forward_338	1000	1203.2	.	0.0	1270318	.	gene-CRV15_RS05035 - 77bp	gene-CRV15_RS05070 - 8803bp	region	.	.	.	.	.	.	.	.	.	.	gtcgaggaccggcac	acgggcgaccgtctcccgaggcggtcgcccgc	tcgtgtcccggaacg	.(((((((((((((....))))))))))))).	2	-26.899999618530273	+	-
Streptomyces clavuligerus	NZ_CP027858.1	1271391	1271394	1271392	ctacctcgactaaaggaccgcccctcgtgtcgtgcgtgcgacgcgtgtcgaaggcgtgacgaaggcccggatcgcgtgaggaatccgggccttcgtcgtgTccgggggtgc	-	WT_3prime_signal_reverse_480	1000	251.8	.	0.0	1271392	.	gene-CRV15_RS05045 - 86bp	gene-CRV15_RS05040 - 71bp	.	.	.	.	.	.	.	.	.	.	.	gtgtcgaaggcgtga	cgaaggcccggatcgcgtgaggaatccgggccttcg	tcgtgtccgggggtg	(((((((((((((..(....)..)))))))))))))	5	-27.0	+	-
Streptomyces clavuligerus	NZ_CP027858.1	1293154	1293157	1293156	cctcggcaaggtcgtcgccgtgctgcgccgggtctgagaccatcggcgccctccgaccgggccccgggaccccactgcgccggtcccggggtcccgctgtGtccgccgccc	+	WT_3prime_signal_forward_346	1000	45109	.	0.004	1293156	.	gene-CRV15_RS05120 - 62bp	gene-CRV15_RS05145 - 7660bp	region	.	.	.	.	.	.	.	.	.	.	tcggcgccctccgac	cgggccccgggaccccactgcgccggtcccggggtcccgc	tgtgtccgccgccca	((((((((((((((..........)))))))))).)))).	3	-30.399999618530273	+	-
Streptomyces clavuligerus	NZ_CP027858.1	1321294	1321297	1321295	acaccaaggccgtcgaagccggagcggccggcgccccctgaccggggccccaagaccagggagggtcggtgacgcggcggtgtcaccgaccctctctgccTgccccgcgcg	+	WT_3prime_signal_forward_373	1000	30.2	.	0.0	1321295	.	gene-CRV15_RS05235 - 59bp	gene-CRV15_RS05240 - 209bp	region	1321257	1321286	TERM_222	83	-20.1	-2.9	ccccaagaccaggga	gggtcggtgacgc ggcg gtgtcaccgaccc	tctctgccTgccccg	8	ggccccaagaccagg	gagggtcggtgacgcggcggtgtcaccgaccctc	tctgcctgccccgcg	(((((((((((((((....)))))))))))))))	6	-31.0	+	+
Streptomyces clavuligerus	NZ_CP027858.1	1340521	1340530	1340530	tgacgatcaaggcgccgacggaggccgtcgacgtcgtcgcggcgtagtgcgcagggcgtcgaaccgttccgccgtgccgtttggtacggcgttttgcggcCctcggcgaca	-	WT_3prime_signal_reverse_568	1000	116.5	.	0.0	1340530	.	gene-CRV15_RS05320 - 54bp	gene-CRV15_RS05315 - 375bp	.	1340540	1340561	TERM_226	85	-13.7	-4.1	ggcgtcgaaccgttc	cgccgtgcc gttt ggtacggcg	ttttgcggcCctcgg	9	ggcgtcgaaccgttc	cgccgtgccgtttggtacggcg	ttttgcggccctcgg	(((((((((....)))))))))	9	-16.399999618530273	+	+
Streptomyces clavuligerus	NZ_CP027858.1	1363369	1363372	1363371	tccggtcgtggtcgaggtctgacctcgccgcaaccggtctgacgtggtccttctctgtgccgagcgcctcgatttgcatccgggcgctcggcgcagtaggTttacggctcc	-	WT_3prime_signal_reverse_602	1000	133.6	.	0.0	1363371	.	gene-CRV15_RS05385 - 78bp	gene-CRV15_RS05380 - 497bp	.	1363372	1363420	TERM_237	88	-19.0	-3.6	gtctgacgtggtcct	tct-ctgtgccgagcgcctcgat ttgc atccgggcgctcggcgcagtagg	Tttacggctccgccc	0	acgtggtccttctct	gtgccgagcgcctcgatttgcatccgggcgctcggcgcag	taggtttacggctcc	(((((((((((((.(((....))).)))))))))))))..	4	-30.100000381469727	+	+
Streptomyces clavuligerus	NZ_CP027858.1	1373571	1373575	1373574	ctggtcgaccgcctcggcatccgccgcggtgcggccggcggcgccaagtaagacgccgtgaagggagcggttcccacccccggggaccgctcctttgctgTtgccgccact	-	WT_3prime_signal_reverse_648	1000	122.7	.	0.0	1373574	.	gene-CRV15_RS05430 - 49bp	gene-CRV15_RS05425 - 313bp	.	1373582	1373611	TERM_244	95	-17.2	-3.9	taagacgccgtgaag	ggagcggttccc accccc ggggaccgctcc	tttgctgTtgccgcc	7	taagacgccgtgaag	ggagcggttcccacccccggggaccgctcc	tttgctgttgccgcc	((((((((((((......))))))))))))	7	-24.600000381469727	+	+
Streptomyces clavuligerus	NZ_CP027858.1	1392866	1392870	1392868	cagcaggaggacggaccggagccgcagccgcccgccgtctagggagtgcggcccctgtggcccgtatcgcgcacaccggtgcgccgtacgggccatgctgCtctctcccgc	+	WT_3prime_signal_forward_392	1000	44989	.	0.001	1392868	.	gene-CRV15_RS05495 - 57bp	gene-CRV15_RS05500 - 148bp	region	.	.	.	.	.	.	.	.	.	.	ggagtgcggcccctg	tggcccgtatcgcgcacaccggtgcgccgtacgggcca	tgctgctctctcccg	((((((((((.((((((....)))))).))))))))))	5	-29.799999237060547	+	-
Streptomyces clavuligerus	NZ_CP027858.1	1401759	1401766	1401763	aaggaggagcgcggcaaggccaagagcctcgccgtgttcgtctgacgtacgcccggggcggggcggtcgatcggctcgacgaccgccccgcgcccgtgttCgccctcgccg	-	WT_3prime_signal_reverse_660	1000	45021	.	0.001	1401763	.	gene-CRV15_RS05535 - 53bp	gene-CRV15_RS05530 - 1281bp	.	1401768	1401810	TERM_246	100	-27.9	-3.0	cgtctgacgtacgcc	cggg-gcggggcggtcgatcg gct cga-cgaccgccccgcgcccg	tgttCgccctcgccg	4	gacgtacgcccgggg	cggggcggtcgatcggctcgacgaccgccccgcgcccg	tgttcgccctcgccg	(((((((((((.(((...))))))))))))))......	4	-26.600000381469727	+	+
Streptomyces clavuligerus	NZ_CP027858.1	1402651	1402655	1402655	cgtaccgcaagcccgaggacgaggacgaagcctccgaatgacacagcggcccaccccgcccgacggcctcgtcatcgtcgacaagccgtcgggcttcaccTcgcacgacgt	-	WT_3prime_signal_reverse_662	1000	44934	.	0.0	1402655	gene-CRV15_RS05535	gene-CRV15_RS05540 - 60bp	gene-CRV15_RS05530 - 2173bp	CDS,gene	.	.	.	.	.	.	.	.	.	.	acagcggcccacccc	gcccgacggcctcgtcatcgtcgacaagccgtcgggc	ttcacctcgcacgac	((((((((((...(((......)))..))))))))))	6	-24.200000762939453	+	-
Streptomyces clavuligerus	NZ_CP027858.1	1402994	1403004	1403002	cgagaagctacagcgcggcatcaaggacccgcggctcggcacccatgtgaccatcacggacacccgggtcaccggcgatctgcgggaggccacggtcttcTacacggtcta	-	WT_3prime_signal_reverse_664	1000	44988	.	0.015	1403002	gene-CRV15_RS05540	gene-CRV15_RS05545 - 192bp	gene-CRV15_RS05535 - 276bp	CDS,gene	.	.	.	.	.	.	.	.	.	.	gaccatcacggacac	ccgggtcaccggcgatctgcgggaggccacgg	tcttctacacggtct	(((((((.((.((.....)).)).)))).)))	5	-15.5	+	-
Streptomyces clavuligerus	NZ_CP027858.1	1414756	1414762	1414757	cggcttccaggaggtcggcgcgttcatgagcgtgctcttctgaagcgtgctcttctgagcggcgggccgcgacggtggccggagccgtcgcttccgccggGcccgcgaccc	-	WT_3prime_signal_reverse_714	1000	45140	.	0.025	1414757	.	gene-CRV15_RS05595 - 53bp	gene-CRV15_RS05590 - 70bp	.	.	.	.	.	.	.	.	.	.	.	tctgagcggcgggcc	gcgacggtggccggagccgtcgc	ttccgccgggcccgc	((((((((.......))))))))	9	-13.5	+	-
Streptomyces clavuligerus	NZ_CP027858.1	1417117	1417123	1417123	gctggtgctggttgcggacattgtgaatccagtcaagatcagctgaccgccacggcggcctccggcggccgggtgtactttgtgcccggccgccgtgtcgTacggcgggtc	-	WT_3prime_signal_reverse_725	1000	45066	.	0.0	1417123	.	gene-CRV15_RS05605 - 55bp	gene-CRV15_RS05600 - 105bp	.	1417129	1417161	TERM_252	84	-21.3	-2.8	cgccacggcggcctc	cggcggccgggtgta ctt tgtgcccggccgccg	tgtcgTacggcgggt	5	cgccacggcggcctc	cggcggccgggtgtactttgtgcccggccgccg	tgtcgtacggcgggt	((((((((((((.........))))))))))))	5	-26.899999618530273	+	+
Streptomyces clavuligerus	NZ_CP027858.1	1422082	1422085	1422085	gctggtgctcaccggcctcgccctgtgaccggaggcgtgcccgcggcccgctgagggaccacggccggagcccgactgtgcgggggctccggccgttctcCgtctcccgtc	-	WT_3prime_signal_reverse_730	1000	45140	.	0.029	1422085	.	gene-CRV15_RS05620 - 73bp	gene-CRV15_RS05615 - 207bp	.	1422091	1422124	TERM_255	83	-18.2	-3.4	cccgctgagggacca	cggccggagccc gactgtgcgg gggctccggccg	ttctcCgtctcccgt	5	cccgctgagggacca	cggccggagcccgactgtgcgggggctccggccg	ttctccgtctcccgt	((((((((((((..........))))))))))))	5	-28.5	+	+
Streptomyces clavuligerus	NZ_CP027858.1	1471282	1471285	1471284	cccggagccgcgtctccgaggggtggggagcacgggatgggaccagttcaagcgggcgacggccacggccggctcggcagcgtgctgtcgggtctggccgTggccgtcggc	-	WT_3prime_signal_reverse_778	1000	45116	.	0.0	1471284	gene-CRV15_RS05825	gene-CRV15_RS05830 - 146bp	gene-CRV15_RS05815 - 894bp	CDS,gene	.	.	.	.	.	.	.	.	.	.	gacggccacggccgg	ctcggcagcgtgctgtcggg	tctggccgtggccgt	((((((((....))))))))	8	-9.699999809265137	+	-
Streptomyces clavuligerus	NZ_CP027858.1	1474432	1474434	1474433	cgcgaagatcaaggagaagcgcgacaactgaggttgtcccgggcgcaccgcgccttcggcttcgatgagccgccgctccccgagcggcggctcgttcccgTttccccgccc	-	WT_3prime_signal_reverse_787	1000	157.7	.	0.0	1474433	.	gene-CRV15_RS05845 - 69bp	gene-CRV15_RS05840 - 191bp	.	1474443	1474465	TERM_273	82	-20.6	-2.8	cttcggcttcgatga	gccgccgctc ccc gagcggcggc	tcgttcccgTttccc	9	cgccttcggcttcga	tgagccgccgctccccgagcggcggctcg	ttcccgtttccccgc	.((((((((((((...)))))))))))).	6	-26.700000762939453	+	+
Streptomyces clavuligerus	NZ_CP027858.1	1476568	1476570	1476570	ccgtgtcgacctcgtcgacgtggatcaggtcagctgaagcagttgaacaccggctcgggccggggaggggcattttctgccctccccggcccgtagtcgtAgggcccggag	-	WT_3prime_signal_reverse_794	1000	145.6	.	0.0	1476570	.	gene-CRV15_RS05860 - 64bp	gene-CRV15_RS05855 - 104bp	.	.	.	.	.	.	.	.	.	.	.	agttgaacaccggct	cgggccggggaggggcattttctgccctccccggcccg	tagtcgtagggcccg	((((((((((((((.((.....))))))))))))))))	7	-35.400001525878906	+	-
Streptomyces clavuligerus	NZ_CP027858.1	1499407	1499410	1499409	tcgacatcgacgtatccaaggcggagcccgcgctcacctgagcgtggatgcatccatcgcgcaagatatgcaagggacgcccccggcgtcccttctttctTttgcccgtgc	-	WT_3prime_signal_reverse_823	1000	1553.6	.	0.0	1499409	.	gene-CRV15_RS05935 - 59bp	gene-CRV15_RS05930 - 186bp	.	1499415	1499439	TERM_278	100	-14.3	-4.7	atcgcgcaagatatg	caagggacgcc ccc ggcgtcccttc	tttctTttgcccgtg	5	gcgcaagatatgcaa	gggacgcccccggcgtccc	ttctttcttttgccc	((((((((...))))))))	8	-14.899999618530273	+	+
Streptomyces clavuligerus	NZ_CP027858.1	1502509	1502512	1502510	cctgatccgtccgcgcggcagcggcacgaccgcagtaccaccgggccccccgcccctcggaatcccttcgggagcaccgcggagcggggggttccgtgcgTgcccgccgct	-	WT_3prime_signal_reverse_828	1000	38.8	.	0.0	1502510	.	gene-CRV15_RS05960 - 94bp	gene-CRV15_RS05955 - 122bp	.	.	.	.	.	.	.	.	.	.	.	cccgcccctcggaat	cccttcgggagcaccgcggagcgggggg	ttccgtgcgtgcccg	(((((((...((...))....)))))))	9	-10.399999618530273	+	-
Streptomyces clavuligerus	NZ_CP027858.1	1503391	1503395	1503395	agaagcaggaagacaccgacaagacagtcaacgcagcctcgtcccacacgcttctggaagggcggctcggctatcggctggagtccgcccttctggtacgTgcgctgaccc	-	WT_3prime_signal_reverse_835	1000	777.8	.	0.0	1503395	gene-CRV15_RS05960	gene-CRV15_RS05965 - 142bp	gene-CRV15_RS05955 - 1004bp	CDS,gene	.	.	.	.	.	.	.	.	.	.	tcccacacgcttctg	gaagggcggctcggctatcggctggagtccgcccttc	tggtacgtgcgctga	((((((((((((((((...)))).))).)))))))))	7	-24.5	+	-
Streptomyces clavuligerus	NZ_CP027858.1	1506286	1506289	1506288	gcgcagtctgtccggggtcgttcgaccccatcaccaacggacacctcgacatcatcgcccgcgcctccaggctgtacgacgaggtgtacgtcgcggtgatGatcaaccagt	-	WT_3prime_signal_reverse_852	1000	44987	.	0.033	1506288	gene-CRV15_RS05980	gene-CRV15_RS05985 - 133bp	gene-CRV15_RS05975 - 513bp	CDS,gene	.	.	.	.	.	.	.	.	.	.	cctcgacatcatcgc	ccgcgcctccaggctgtacgacgaggtgtacgtcgcgg	tgatgatcaaccagt	(((((((....)))((((((......))))))..))))	4	-11.199999809265137	+	-
Streptomyces clavuligerus	NZ_CP027858.1	1511701	1511704	1511703	ggccggcaaggtctcgcgctaataccgacctcgacgtcgtagcgcagcccctgcggttgccttgaaaagccggttcacctcggtgaaccggctttttgccAtgcttttttt	+	WT_3prime_signal_forward_411	1000	1331.4	.	0.0	1511703	.	gene-CRV15_RS06000 - 77bp	gene-CRV15_RS06015 - 2193bp	region	.	.	.	.	.	.	.	.	.	.	cggttgccttgaaaa	gccggttcacctcggtgaaccggc	tttttgccatgcttt	((((((((((....))))))))))	8	-17.600000381469727	+	-
Streptomyces clavuligerus	NZ_CP027858.1	1520019	1520023	1520022	cgaaggggcccgcccggcccacaaaccgcgcacacttcaggtctgatcagcggctttccccgactgtgccctccaccgtccggtggggggcgcagtcgtcTgttgagaccc	-	WT_3prime_signal_reverse_863	1000	22.0	.	0.0	1520022	.	gene-CRV15_RS06055 - 54bp	gene-CRV15_RS06050 - 47bp	.	1520025	1520062	TERM_288	100	-25.7	-3.1	atcagcggctttccc	cgactgtgccctccacc gtcc ggtggggggcgcagtcg	tcTgttgagaccccg	2	atcagcggctttccc	cgactgtgccctccaccgtccggtggggggcgcagtcg	tctgttgagaccccg	(((((((((((((((((....)))))))))))))))))	2	-35.5	+	+
Streptomyces clavuligerus	NZ_CP027858.1	1523087	1523092	1523089	cctagcacgccgccctctcaaggcggtagcgccggttcgaatccggtcgggggtacagagggaaagccccttcgcgatcatcgcggaggggctttccgttGtctgcggcca	-	WT_3prime_signal_reverse_865	1000	243.8	.	0.0	1523089	.	gene-CRV15_RS06070 - 43bp	gene-CRV15_RS06060 - 983bp	.	1523092	1523130	TERM_289	100	-24.0	-3.5	ggtcgggggtacaga	gggaaagccccttcgcga tca tcgcggaggggctttccg	ttGtctgcggccagg	2	ggtcgggggtacaga	gggaaagccccttcgcgatcatcgcggaggggctttccg	ttgtctgcggccagg	.(((((((((((((((((...))))))))))))))))).	2	-34.099998474121094	+	+
Streptomyces clavuligerus	NZ_CP027858.1	1533322	1533326	1533323	catggcccggctcaagtagacatgggtatacggaagttgtcgtagtggcccagaagccaccgatgggcggactgtgtcctttgacacggtccgcccccgtGttcataacat	+	WT_3prime_signal_forward_430	1000	45177	.	0.0	1533323	.	gene-CRV15_RS06125 - 81bp	gene-CRV15_RS06130 - 266bp	region	1533283	1533321	TERM_296	78	-17.5	-3.2	tggcccagaagccac	cgatgggcggactgtgtc cttt gacacggtccgcccc-cg	tGttcataacatttc	1	tggcccagaagccac	cgatgggcggactgtgtcctttgacacggtccgcccccg	tgttcataacatttc	....((((((((((((((....))))))))))))))...	1	-28.700000762939453	+	+
Streptomyces clavuligerus	NZ_CP027858.1	1538820	1538824	1538824	gcccggctgcgctagccgaatcggtacatcggcacagaccggcgagaacacaccggcgagaaggccccccgagccgtacgggcgcggggggccttccgtgTgcggcggctc	+	WT_3prime_signal_forward_442	1000	45054	.	0.0	1538824	.	gene-CRV15_RS06145 - 82bp	gene-CRV15_RS06180 - 8154bp	region	1538786	1538816	TERM_297	88	-21.1	-3.1	acacaccggcgagaa	ggccccccgagcc gtacg ggcgcggggggcc	ttccgtgTgcggcgg	7	.	.	.	.	.	.	-	+
Streptomyces clavuligerus	NZ_CP027858.1	1582912	1582918	1582915	cacggacgagatcggcgacgcgctcgcggtacgcgtagcgagctgacccgacgattcctcgaagccgccgggtcgccaagcgcccggcggcttcgctctgCgcggccccgg	-	WT_3prime_signal_reverse_930	1000	44987	.	0.031	1582915	.	gene-CRV15_RS06280 - 52bp	gene-CRV15_RS06275 - 180bp	.	1582925	1582952	TERM_309	87	-20.6	-3.1	cgacgattcctcgaa	gccgccgggtcgc caa gcg-cccggcggc	ttcgctctgCgcggc	9	tgacccgacgattcc	tcgaagccgccgggtcgccaagcgcccggcggcttcgc	tctgcgcggccccgg	.(((((((((((((.(((...)))))))))))))))).	4	-33.099998474121094	+	+
Streptomyces clavuligerus	NZ_CP027858.1	1593561	1593566	1593563	tttccggccgccgggtggtcctgtttcgtggacttcgccaaggggcggtccgtctgacgccgatggccctccgcccgtggggaaggagggccgtcggcgtTtttgtcaggc	-	WT_3prime_signal_reverse_945	1000	45090	.	0.0	1593563	.	gene-CRV15_RS06340 - 41bp	gene-CRV15_RS06310 - 2546bp	.	1593565	1593606	TERM_310	100	-24.5	-4.8	gggcggtccgtctga	cgccgatggccctcc-gccc gtg gggaaggagggccgtcggcg	tTtttgtcaggcgcg	1	ggcggtccgtctgac	gccgatggccctccgcccgtggggaaggagggccgtcggc	gtttttgtcaggcgc	((((((((((((((.(((...)))..))))))))))))))	2	-34.900001525878906	+	+
Streptomyces clavuligerus	NZ_CP027858.1	1595710	1595713	1595711	tacccgcacatgggctgatcacagcctgcccgggccgatcccggccccacgaacccgcccccgctccggcccccacgccggagacgggggcggctccatcTctcttgatgg	-	WT_3prime_signal_reverse_947	1000	45101	.	0.0	1595711	.	gene-CRV15_RS06360 - 81bp	gene-CRV15_RS06345 - 1169bp	.	1595714	1595762	TERM_311	78	-18.1	-3.1	ccgatcccggcccca	cgaacccgcccccg-ctccggc ccccac gccggagacgggggcggctcca	tcTctcttgatggtc	2	cccggccccacgaac	ccgcccccgctccggcccccacgccggagacgggggcggc	tccatctctcttgat	((((((((((((((((......))))))).))))))))).	6	-37.29999923706055	+	+
Streptomyces clavuligerus	NZ_CP027858.1	1595762	1595765	1595765	gccgccgaacggcaggcaaccgatcatggtcgatgaccatcaagagagatggagccgcccccgtctccggcgtgggggccggagcgggggcgggttcgtgGggccgggatc	+	WT_3prime_signal_forward_464	1000	45084	.	0.0	1595765	.	gene-CRV15_RS06355 - 62bp	gene-CRV15_RS06370 - 2806bp	region	1595718	1595758	TERM_312	93	-21.9	-3.1	atcaagagagatgga	gccgcccccgtctccggc gtgggg gccggag-cgggggcggg	ttcgtgGggccggga	6	tcaagagagatggag	ccgcccccgtctccggcgtgggggccggagcgggggcggg	ttcgtggggccggga	(((((((((.(((((((......)))))))))))))))).	6	-39.5	+	+
Streptomyces clavuligerus	NZ_CP027858.1	1605719	1605724	1605722	cttggcaagcgcgtcggctgagcggggacctgatccaggcccccgctgtcccactccgacgcgctcccctcgcttgcctcacggcacggggggttttttgTtgcaccggca	-	WT_3prime_signal_reverse_971	1000	100.5	.	0.0	1605722	.	gene-CRV15_RS06395 - 178bp	gene-CRV15_RS06390 - 186bp	.	1605730	1605755	TERM_318	100	-6.7	-5.5	actccgacgcgctcc	cctcgcttgcc tcac ggcacgggggg	ttttttgTtgcaccg	7	ccactccgacgcgct	cccctcgcttgcctcacggcacgggggg	ttttttgttgcaccg	(((((((..((((....)))))))))))	7	-17.200000762939453	+	+
Streptomyces clavuligerus	NZ_CP027858.1	1622208	1622209	1622209	ctgatcctggagaagctgggtgtgacggagggctgagcccttccgccgcgcacctcccgggggcgatcgcaccacatcggcgcggtcgcccccgggtgtgTctccgtgtgc	-	WT_3prime_signal_reverse_976	1000	45195	.	0.0	1622209	.	gene-CRV15_RS06445 - 65bp	gene-CRV15_RS06435 - 1477bp	.	1622214	1622254	TERM_319	100	-27.6	-3.0	ttccgccgcgcacct	cccgggggcgatcgcacc acatc ggcgcggtcgcccccggg	tgtgTctccgtgtgc	4	tccgccgcgcacctc	ccgggggcgatcgcaccacatcggcgcggtcgcccccggg	tgtgtctccgtgtgc	((((((((((((((.((.....)).)))))))))))))).	4	-36.599998474121094	+	+
Streptomyces clavuligerus	NZ_CP027858.1	1625391	1625394	1625393	cgcccggatcgccgcgggcgatctgaccgccgtcgaggtcaccgaggcgcacctcgcacgcatcgaggccgtggacgagaaggtccacgccttcctccacGtcgaccgtga	-	WT_3prime_signal_reverse_985	1000	2.0	.	0.029	1625393	gene-CRV15_RS06455	gene-CRV15_RS06460 - 146bp	gene-CRV15_RS06450 - 1350bp	CDS,gene	.	.	.	.	.	.	.	.	.	.	ctcgcacgcatcgag	gccgtggacgagaaggtccacgcc	ttcctccacgtcgac	..(((((((......)))))))..	9	-12.300000190734863	+	-
Streptomyces clavuligerus	NZ_CP027858.1	1660986	1660993	1660993	aagctacgcgccgactcttgaagtggggcagagtatcgattgacgaagcggcgggcgactctgtgctcgcgcagattgcgagggcagagtcgcccgcgttCctcgtgttcc	-	WT_3prime_signal_reverse_1024	1000	45083	.	0.001	1660993	.	gene-CRV15_RS06610 - 58bp	gene-CRV15_RS06565 - 9844bp	.	1660996	1661044	TERM_323	100	-23.2	-3.3	atcgattgacgaagc	ggcgggcgactctgtgctcgcg cagat tgcgagggcagagtcgcccgcg	ttCctcgtgttcccg	2	tgctcgcgcagattg	cgagggcagagtcgcccgcg	ttcctcgtgttcccg	((.((((......)))).))	2	-8.600000381469727	+	+
Streptomyces clavuligerus	NZ_CP027858.1	1669197	1669198	1669198	gtcagggcggggcctcggcctgcaactcgttcgtggaggactcggcctgacccggcacctccggtggaccgggccgtcttcggtccggtccaccggaccgTtccccgctca	-	WT_3prime_signal_reverse_1026	1000	167.3	.	0.0	1669198	.	gene-CRV15_RS06640 - 51bp	gene-CRV15_RS06635 - 36bp	.	.	.	.	.	.	.	.	.	.	.	ggaccgggccgtctt	cggtccggtccaccggaccg	ttccccgctcacgcg	((((((((....))))))))	0	-14.800000190734863	+	-
Streptomyces clavuligerus	NZ_CP027858.1	1753222	1753224	1753224	ctgttctgagccaatctgagatcagccggaacgagcccctcgtttcgtcggaattgttgtgaaatgcggcggtggtgcggaggacgcaccaccgccttcgCgctgtcgacg	-	WT_3prime_signal_reverse_1055	1000	47.1	.	0.0	1753224	.	gene-CRV15_RS06940 - 92bp	gene-CRV15_RS06935 - 565bp	.	.	.	.	.	.	.	.	.	.	.	attgttgtgaaatgc	ggcggtggtgcggaggacgcaccaccgcc	ttcgcgctgtcgacg	((((((((((((.....))))))))))))	4	-26.899999618530273	+	-
Streptomyces clavuligerus	NZ_CP027858.1	1755063	1755064	1755064	gtgtctggagagcgggaggggtgcctagagggaaccgatgccgctcagcagcagccgggtgaagcggcgggcccaggccgggtccaccggttccgcgctgAccagggcgcg	-	WT_3prime_signal_reverse_1058	1000	45048	.	0.043	1755064	.	gene-CRV15_RS06950 - 141bp	gene-CRV15_RS06940 - 773bp	.	.	.	.	.	.	.	.	.	.	.	cagcagccgggtgaa	gcggcgggcccaggccgggtccaccgg	ttccgcgctgaccag	.(((.((((((.....)))))).))).	10	-17.200000762939453	+	-
Streptomyces clavuligerus	NZ_CP027858.1	1756938	1756944	1756943	cgctctgatcacggacagtgacgccgccgcggcgcaggtctgagggcgccggcgcccacgagtgacaggccgccgcggatccgttccgcggcggctttctCatcgacattt	-	WT_3prime_signal_reverse_1059	1000	44973	.	0.0	1756943	.	gene-CRV15_RS06955 - 57bp	gene-CRV15_RS06950 - 33bp	.	1756949	1756975	TERM_341	100	-20.9	-4.0	gcccacgagtgacag	gccgccgcgga tccgt tccgcggcggc	tttctCatcgacatt	5	gcccacgagtgacag	gccgccgcggatccgttccgcggcggc	tttctcatcgacatt	(((((((((((.....)))))))))))	5	-25.200000762939453	+	+
Streptomyces clavuligerus	NZ_CP027858.1	1765604	1765608	1765607	cgggccgtggcccggctgatctccctggtggagggggcgtccccgcagctccgtgaggtgatggcggcgctgtccccgctgaccggcggggccttcgtcaTcgggctcacc	-	WT_3prime_signal_reverse_1065	1000	45049	.	0.01	1765607	gene-CRV15_RS07005	gene-CRV15_RS07010 - 200bp	gene-CRV15_RS06995 - 1977bp	CDS,gene	.	.	.	.	.	.	.	.	.	.	ggtgatggcggcgct	gtccccgctgaccggcggggcc	ttcgtcatcgggctc	..(((((((....)))))))..	7	-13.0	+	-
Streptomyces clavuligerus	NZ_CP027858.1	1773477	1773478	1773478	cgctgaacacccgtccgacacccgggccgcccctgcgggccccccggcgagacgtctgtggaaagccccccgtccctccagtggcggggggctttccgcgCccttagcgtg	+	WT_3prime_signal_forward_510	1000	112.6	.	0.0	1773478	.	gene-CRV15_RS07025 - 94bp	gene-CRV15_RS07030 - 16bp	region	1773442	1773469	TERM_343	81	-16.2	-3.5	agacgtctgtggaaa	gccccccgtccc tcca gtggcggggggc	tttccgcgCccttag	8	agacgtctgtggaaa	gccccccgtccctccagtggcggggggc	tttccgcgcccttag	((((((((((........))))))))))	8	-21.600000381469727	+	+
Streptomyces clavuligerus	NZ_CP027858.1	1777702	1777704	1777704	gcccggtcagcgcctcggcgccgactccggccccgggccccggtcagtgcttcggcgcgttacgggaccgctgcacccgcgtggtgcggcggtccttcgcGttccagcacg	+	WT_3prime_signal_forward_515	1000	45018	.	0.001	1777704	.	gene-CRV15_RS07045 - 146bp	gene-CRV15_RS07055 - 491bp	region	.	.	.	.	.	.	.	.	.	.	cttcggcgcgttacg	ggaccgctgcacccgcgtggtgcggcggtcc	ttcgcgttccagcac	(((((((((((((.....)))))))))))))	5	-26.600000381469727	+	-
Streptomyces clavuligerus	NZ_CP027858.1	1785123	1785131	1785130	atcggccgcaagagcgggcaggggttctaccgctactgagcggcggcaggcgcccggcaccgtcaccgccgggctcactccacggagtgaatccggtgtcActccgctgac	-	WT_3prime_signal_reverse_1074	1000	45192	.	0.0	1785130	.	gene-CRV15_RS07080 - 61bp	gene-CRV15_RS07075 - 195bp	.	.	.	.	.	.	.	.	.	.	.	ccggcaccgtcaccg	ccgggctcactccacggagtgaatccgg	tgtcactccgctgac	(((((.((((((....)))))).)))))	4	-16.100000381469727	+	-
Streptomyces clavuligerus	NZ_CP027858.1	1791786	1791788	1791788	cctccgcaccacccgcagcacgggcgacaacagcacggcacagaaccgcaggaccgccagcacgacagaggggccggggatcactccccggccccttcgcCattcctccgg	+	WT_3prime_signal_forward_524	1000	45127	.	0.0	1791788	.	gene-CRV15_RS07105 - 101bp	gene-CRV15_RS07110 - 904bp	region	.	.	.	.	.	.	.	.	.	.	cgccagcacgacaga	ggggccggggatcactccccggcccc	ttcgccattcctccg	(((((((((((....)))))))))))	5	-26.0	+	-
Streptomyces clavuligerus	NZ_CP027858.1	1820054	1820056	1820055	gcccgcttcggcaaggctgccggctccggcaagaagtagcgagccaactgcgccggtcctcggccgcccctgcgggcgcggccgggaccggcgctttgccGtcccgccagc	-	WT_3prime_signal_reverse_1184	1000	45055	.	0.0	1820055	.	gene-CRV15_RS07260 - 61bp	gene-CRV15_RS07255 - 92bp	.	1820062	1820106	TERM_351	100	-31.6	-3.6	agtagcgagccaact	gcgccggtcctcggccgc-ccc tgc gggcgcggccg-ggaccggcgc	tttgccGtcccgcca	6	gccgcccctgcgggc	gcggccgggaccggcgc	tttgccgtcccgcca	(((.(((....))))))	6	-7.0	+	+
Streptomyces clavuligerus	NZ_CP027858.1	1821941	1821948	1821942	agttcggcagcggctggcagaactacaacctgttcggctgattccgctgtcccaggaccctgtggccaccgtgcgtcgacgcacggtggccacaggggtcTccgccgggag	-	WT_3prime_signal_reverse_1189	1000	45102	.	0.0	1821942	.	gene-CRV15_RS07270 - 54bp	gene-CRV15_RS07265 - 257bp	.	.	.	.	.	.	.	.	.	.	.	ccgctgtcccaggac	cctgtggccaccgtgcgtcgacgcacggtggccacagggg	tctccgccgggaggc	(((((((((((((((((....)))))))))))))))))..	2	-38.70000076293945	+	-
Streptomyces clavuligerus	NZ_CP027858.1	1846739	1846742	1846741	ggcaagaagagcgacggcggcaagaagaagaacaagaagggctgaccagcccctctctggcgcggcccccggggatgcacccccgggggccgctgtcgggCcgcacaccaa	-	WT_3prime_signal_reverse_1220	1000	44960	.	0.026	1846741	.	gene-CRV15_RS36615 - 55bp	gene-CRV15_RS07400 - 33bp	.	.	.	.	.	.	.	.	.	.	.	cagcccctctctggc	gcggcccccggggatgcacccccgggggccgc	tgtcgggccgcacac	(((((((((((((......)))))))))))))	7	-34.099998474121094	+	-
Streptomyces clavuligerus	NZ_CP027858.1	1873722	1873729	1873725	ggcggccgaaggcgctggaaggacagacatgctcgtcgttgcattcaagccgggacatgacggagcggtcgccgcgatcgacgaccgccggctgctctacTcgctggagtc	+	WT_3prime_signal_forward_557	1000	2.0	.	0.005	1873725	gene-CRV15_RS07490	gene-CRV15_RS07485 - 145bp	gene-CRV15_RS07495 - 2405bp	CDS,gene,region	.	.	.	.	.	.	.	.	.	.	tcaagccgggacatg	acggagcggtcgccgcgatcgacgaccgccggc	tgctctactcgctgg	.(.(.(((((((.((....)).)))))))).).	8	-14.899999618530273	+	-
Streptomyces clavuligerus	NZ_CP027858.1	1875264	1875267	1875267	tcaggacatggtcgtcggggacacctggtaccggcgaatagccggttcctgagccgtccgccccgggccgcgcccgggaaaaccgaccccggggtacgttTttccctcgca	+	WT_3prime_signal_forward_570	1000	41.9	.	0.0	1875267	.	gene-CRV15_RS07490 - 46bp	gene-CRV15_RS07495 - 867bp	region	1875250	1875264	TERM_370	77	-2.1	-4.7	cgcgcccgggaaaac	cg-acc ccgg ggtacg	ttTttccctcgcacc	2	ggttcctgagccgtc	cgccccgggccgcgcccgggaaaaccgaccccggggtacg	tttttccctcgcacc	.((((((((.......(((.....)))..))))))))...	2	-18.799999237060547	+	+
Streptomyces clavuligerus	NZ_CP027858.1	1877115	1877118	1877117	ggaggtgaccggaggagcctgcgaagacgtacgacccaccggccccacccgggccggccgggccggagtgccgcccgccgtgcgctccggctctccttttCttcctcttct	+	WT_3prime_signal_forward_586	1000	89.5	.	0.0	1877117	.	gene-CRV15_RS07495 - 193bp	gene-CRV15_RS07500 - 127bp	region	1877073	1877112	TERM_373	90	-9.9	-4.8	gccccacccgggccg	gccgggccggagtgc-cg cccgc cgtgcgctccggctctcc	ttttCttcctcttct	4	gccccacccgggccg	gccgggccggagtgccgcccgccgtgcgctccggctctcc	ttttcttcctcttct	...((((((((((((((.....)).))))))))))))...	4	-26.100000381469727	+	+
Streptomyces clavuligerus	NZ_CP027858.1	1893686	1893689	1893689	ttcctcagcaacctcgcggccggctgacccgcgccgcacccaccgcgcgcaccggacgggccggccgccccctcccgaggggacgaccggcccgtttcctTcccggccgcc	-	WT_3prime_signal_reverse_1251	1000	44960	.	0.017	1893689	.	gene-CRV15_RS07525 - 74bp	gene-CRV15_RS07470 - 23628bp	.	1893696	1893733	TERM_376	100	-24.1	-3.9	accgcgcgcaccgga	cgggccggccgccccct cccg aggggacgaccggcccg	tttcctTcccggccg	6	accgcgcgcaccgga	cgggccggccgccccctcccgaggggacgaccggcccg	tttccttcccggccg	((((((((.((.(((((....))))).)).))))))))	6	-29.399999618530273	+	+
Streptomyces clavuligerus	NZ_CP027858.1	1908710	1908712	1908712	cgcggtgcccttcgaggagctggacttccgtcatgaggtgtccagttacggcctcggcgccctcccggtgacctggtgagcggcgtggagcggctgaccgTcgtcctcgac	+	WT_3prime_signal_forward_709	1000	44929	.	0.002	1908712	gene-CRV15_RS07575	gene-CRV15_RS07570 - 20bp	gene-CRV15_RS07585 - 427bp	CDS,gene,region	.	.	.	.	.	.	.	.	.	.	gccctcccggtgacc	tggtgagcggcgtggagcggctgaccg	tcgtcctcgacgcgt	.(((.(((.((.....)).))).))).	0	-14.600000381469727	+	-
Streptomyces clavuligerus	NZ_CP027858.1	1916969	1916974	1916972	gtgacccccggggccccggcccccggcccgttcccgggccccgcggcccggctttccgacgacgatggctcccaccccccgagggcgggagccatcgggcTtttccggcat	-	WT_3prime_signal_reverse_1300	1000	8.0	.	0.0	1916972	.	gene-CRV15_RS07615 - 95bp	gene-CRV15_RS07610 - 173bp	.	1916973	1917012	TERM_380	87	-14.3	-4.1	gcccggctttccgac	gac-gatggctcccaccc cccga gggcgggagccatcgggc	Ttttccggcatgccg	0	gcccggctttccgac	gacgatggctcccaccccccgagggcgggagccatcgggc	ttttccggcatgccg	..(((((((((((.(((.....))).)))))))))))...	0	-29.700000762939453	+	+
Streptomyces clavuligerus	NZ_CP027858.1	1940001	1940004	1940003	gcgttcgcgggtctggtgacgatagcccgtgagtcggccctgtaagcacgcacacagcagccccgcctcctcggcaacggagggagcggggctgtctgctGccgtcaggcc	-	WT_3prime_signal_reverse_1318	1000	1655.4	.	0.0	1940003	.	gene-CRV15_RS07705 - 55bp	gene-CRV15_RS07680 - 4059bp	.	1940010	1940046	TERM_384	83	-20.1	-2.8	taagcacgcacacag	cagccccgcctcctcgg caa cggagggagcggggctg	tctgctGccgtcagg	6	taagcacgcacacag	cagccccgcctcctcggcaacggagggagcggggctg	tctgctgccgtcagg	(((((((((.(((((.......))))).)))))))))	6	-27.799999237060547	+	+
Streptomyces clavuligerus	NZ_CP027858.1	1941591	1941593	1941593	cgaatcactccgcctcccggcgtaagtaggtagtccgcccatgcctgcccacgcgcaccaggaccgccccggccataccgagctggggcgtgtcctcatgTccggcggggc	+	WT_3prime_signal_forward_739	1000	44987	.	0.032	1941593	gene-CRV15_RS07715	gene-CRV15_RS35875 - 186bp	gene-CRV15_RS07725 - 1902bp	CDS,gene,region	.	.	.	.	.	.	.	.	.	.	tgcccacgcgcacca	ggaccgccccggccataccgagctggggcgtgtcc	tcatgtccggcgggg	(((((((((((((........))))))))).))))	5	-25.5	+	-
Streptomyces clavuligerus	NZ_CP027858.1	1974042	1974045	1974044	ggagcagctcgtcaacgaggtcttcgacgcctgatccgcgctgtggtccgccgcggcggaccggagggccggtacccatgggggtgccggccctccggcgTtcccgggttc	+	WT_3prime_signal_forward_787	1000	99.4	.	0.0	1974044	.	gene-CRV15_RS07845 - 65bp	gene-CRV15_RS07870 - 7366bp	region	.	.	.	.	.	.	.	.	.	.	gtccgccgcggcgga	ccggagggccggtacccatgggggtgccggccctccggcg	ttcccgggttcgggg	(((((((((((((((((....)))))))))))))))))..	0	-41.0	+	-
Streptomyces clavuligerus	NZ_CP027858.1	1983973	1983977	1983977	gcggggacctcttcggcaagatcgtgctgacgccctgacgccctgacgccctgacgccgaagcctccgggagcccgtccacggctcccgggggcttcgggCcgtccggggc	-	WT_3prime_signal_reverse_1334	1000	141.6	.	0.0	1983977	.	gene-CRV15_RS07890 - 63bp	gene-CRV15_RS07875 - 1495bp	.	.	.	.	.	.	.	.	.	.	.	cgccctgacgccgaa	gcctccgggagcccgtccacggctcccgggggc	ttcgggccgtccggg	(((((((((((((.......)))))))))))))	6	-28.899999618530273	+	-
Streptomyces clavuligerus	NZ_CP027858.1	1995323	1995326	1995324	agaccggccggggttccacgccccgggccttgagggtccaggccccccgcgggcttctcatgagggcgccccgtccgcaccacgacggggcgcccttcggAtgtgcgggtc	+	WT_3prime_signal_forward_799	1000	45047	.	0.034	1995324	.	gene-CRV15_RS07945 - 99bp	gene-CRV15_RS07970 - 3171bp	region	.	.	.	.	.	.	.	.	.	.	gcgggcttctcatga	gggcgccccgtccgcaccacgacggggcgccc	ttcggatgtgcgggt	((((((((((((........))))))))))))	5	-28.299999237060547	+	-
Streptomyces clavuligerus	NZ_CP027858.1	2005700	2005702	2005702	ttaccgccatgggtacgggcatcgcgagggatacggccatcgctccgtgcacagcagcgagccccggaccgaagggatttcggtccggggctcgaatgctGtggggtactg	-	WT_3prime_signal_reverse_1345	1000	45174	.	0.001	2005702	.	gene-CRV15_RS08010 - 124bp	gene-CRV15_RS07995 - 1743bp	.	2005707	2005747	TERM_391	86	-21.9	-2.6	cgctccgtgcacagc	agcgagccccggaccgaag gga tttcggtccggggctcgaa	tgctGtggggtactg	4	gctccgtgcacagca	gcgagccccggaccgaagggatttcggtccggggctcgaa	tgctgtggggtactg	.((((((((((((((((.....))))))))))))))))..	4	-35.599998474121094	+	+
Streptomyces clavuligerus	NZ_CP027858.1	2005747	2005749	2005748	gtacagcgagtacgcactcaccgcccccgagccgcagcgcgcagcagtaccccacagcattcgagccccggaccgaaatcccttcggtccggggctcgctGctgtgcacgg	+	WT_3prime_signal_forward_809	1000	42.4	.	0.0	2005748	.	gene-CRV15_RS08005 - 129bp	gene-CRV15_RS08040 - 8358bp	region	2005708	2005746	TERM_392	93	-24.7	-2.6	agtaccccacagcat	tcgagccccggaccgaa atccc ttcggtccggggctcgc	tGctgtgcacggagc	1	agtaccccacagcat	tcgagccccggaccgaaatcccttcggtccggggctcgc	tgctgtgcacggagc	.((((((((((((((((.....)))))))))))))))).	1	-34.79999923706055	+	+
Streptomyces clavuligerus	NZ_CP027858.1	2024676	2024683	2024680	gactgaccgccggggaacaccacgctcgactggccgtacgaccgtacgccgcaagcgtgtgcgaagagggtgtgccgtgtccgtcacggcacgccctcttCgtacgtacca	-	WT_3prime_signal_reverse_1358	1000	33.2	.	0.0	2024680	.	gene-CRV15_RS08085 - 92bp	gene-CRV15_RS08080 - 102bp	.	2024683	2024715	TERM_396	90	-21.4	-3.2	gcaagcgtgtgcgaa	gagggtgtgccgtg tccgt cacggcacgccctc	ttCgtacgtaccaac	2	gcaagcgtgtgcgaa	gagggtgtgccgtgtccgtcacggcacgccctc	ttcgtacgtaccaac	((((((((((((((.....))))))))))))))	2	-28.600000381469727	+	+
Streptomyces clavuligerus	NZ_CP027858.1	2034004	2034006	2034005	cggctggaggccgcggtccaggccctgcgcggctgacgggcgcttgccgtagacggagggccggattcactgtccaggggggtccggccctcctttgtcgTtctttatcgc	-	WT_3prime_signal_reverse_1372	1000	493.9	.	0.0	2034005	.	gene-CRV15_RS08140 - 64bp	gene-CRV15_RS08125 - 1637bp	.	2034013	2034051	TERM_397	100	-16.7	-4.2	gcgcttgccgtagac	ggagggccggattcact gtcca ggggggtccggccctcc	tttgtcgTtctttat	7	gcgcttgccgtagac	ggagggccggattcactgtccaggggggtccggccctcc	tttgtcgttctttat	((((((((((((((.((......))))))))))))))))	7	-29.899999618530273	+	+
Streptomyces clavuligerus	NZ_CP027858.1	2034054	2034059	2034055	accggggtcaccggcgggaacgataaaaaagcggtaaagcgcgataaagaacgacaaaggagggccggacccccctggacagtgaatccggccctccgtcTacggcaagcg	+	WT_3prime_signal_forward_825	1000	44947	.	0.0	2034055	.	gene-CRV15_RS08135 - 130bp	gene-CRV15_RS08145 - 1593bp	region	.	.	.	.	.	.	.	.	.	.	ataaagaacgacaaa	ggagggccggacccccctggacagtgaatccggccctccg	tctacggcaagcgcc	(((((((((((..((........).)..))))))))))).	2	-24.299999237060547	+	-
Streptomyces clavuligerus	NZ_CP027858.1	2036228	2036230	2036229	ggtagctcgctgggctcataacccagaggtcgcaggttcaaatcctgtccccgctactgaaaccgaaggcccagatctcaggatctgggccttcggtgttTtcgcgttccc	-	WT_3prime_signal_reverse_1387	1000	45197	.	0.0	2036229	.	gene-CRV15_RS08150 - 44bp	gene-CRV15_RS08140 - 707bp	.	2036232	2036269	TERM_398	100	-22.9	-4.2	tgtccccgctactga	aaccgaaggcccagatc tcag gatctgggccttcggtg	ttTtcgcgttccctc	2	tccccgctactgaaa	ccgaaggcccagatctcaggatctgggccttcgg	tgttttcgcgttccc	(((((((((((((((....)))))))))))))))	4	-29.899999618530273	+	+
Streptomyces clavuligerus	NZ_CP027858.1	2039257	2039259	2039259	cgctgggctcataacccagaggtcgcaggttcaaatcctgtccccgctactgctttcgaagagggcccggattcctttgaggattccgggccctctccgtGtgtacgggtg	-	WT_3prime_signal_reverse_1389	1000	113.1	.	0.0	2039259	.	gene-CRV15_RS08160 - 52bp	gene-CRV15_RS08155 - 156bp	.	2039261	2039303	TERM_401	100	-26.4	-2.9	ccccgctactgcttt	cgaagagggcccggattcct ttg aggattccgggccctctccg	tGtgtacgggtgggt	1	.	.	.	.	.	.	-	+
Streptomyces clavuligerus	NZ_CP027858.1	2053054	2053056	2053055	tcgatgcgcgcccgccgcgcgctggccatggccgtcatgaactgaccatcggccgtaggctcccgggggcaggtccgaacggacctgcccccgcggtgcgTtccccggcca	-	WT_3prime_signal_reverse_1431	1000	45172	.	0.009	2053055	.	gene-CRV15_RS08225 - 55bp	gene-CRV15_RS08220 - 39bp	.	2053060	2053094	TERM_406	89	-23.7	-2.5	catcggccgtaggct	cc-cgggggcaggtcc gaac ggacctgcccccgcgg	tgcgTtccccggcca	4	catcggccgtaggct	cccgggggcaggtccgaacggacctgcccccgcgg	tgcgttccccggcca	(((((((((((((((....))))))))))))).))	4	-33.099998474121094	+	+
Streptomyces clavuligerus	NZ_CP027858.1	2074567	2074574	2074574	gccgtgctgaagtccgcgggcttctccgacgccgtccatgtcggcggtggcgtgatcggctgggtcaaccagatcgagccgcacaagcccgtctactgacCcacccgccgc	-	WT_3prime_signal_reverse_1439	1000	45051	.	0.001	2074574	.	gene-CRV15_RS08290 - 2bp	gene-CRV15_RS08270 - 6735bp	.	.	.	.	.	.	.	.	.	.	.	cggcggtggcgtgat	cggctgggtcaaccagatcgagccgcacaagcccg	tctactgacccaccc	(((((.((((.....)))).)))))..........	9	-14.100000381469727	+	-
Streptomyces clavuligerus	NZ_CP027858.1	2100807	2100814	2100810	gcaccgaggtcgagctggtgccctgcggggcgctctccccccggctgatcgcgtagaccccgccccctccggtgccccggggccggtgaggcccacggtgTgggaggggcg	-	WT_3prime_signal_reverse_1454	1000	3.0	.	0.044	2100810	.	gene-CRV15_RS08400 - 41bp	gene-CRV15_RS08395 - 111bp	.	.	.	.	.	.	.	.	.	.	.	gccccctccggtgcc	ccggggccggtgaggcccacgg	tgtgggaggggcgtc	((((((((.....))))).)))	2	-15.100000381469727	+	-
Streptomyces clavuligerus	NZ_CP027858.1	2116705	2116707	2116706	ggccgaggcgctcggtgacgccctgaagaaggtcgtcggctgacgcggagcccacgcgttctcaccgccccggtacctctgaggtgccggggcggttcgcTgtccggagcc	-	WT_3prime_signal_reverse_1476	1000	877.6	.	0.0	2116706	.	gene-CRV15_RS08475 - 57bp	gene-CRV15_RS08465 - 973bp	.	2116712	2116742	TERM_423	100	-24.8	-3.1	gcccacgcgttctca	ccgccccggtacct ctg aggtgccggggcgg	ttcgcTgtccggagc	5	gcccacgcgttctca	ccgccccggtacctctgaggtgccggggcgg	ttcgctgtccggagc	((((((((((((((...))))))))))))))	5	-29.899999618530273	+	+
Streptomyces clavuligerus	NZ_CP027858.1	2131523	2131526	2131525	ccatcaacgacctcacgagcaacgtggcggggatgatcggcgacttcaagttctgatcccgtgctgatccgggcctgacccgtttcaggccccttcttcaCctttctacgc	-	WT_3prime_signal_reverse_1496	1000	232.4	.	0.0	2131525	.	gene-CRV15_RS08555 - 44bp	gene-CRV15_RS08550 - 148bp	.	.	.	.	.	.	.	.	.	.	.	atcccgtgctgatcc	gggcctgacccgtttcaggccc	cttcttcacctttct	((((((((......))))))))	8	-14.699999809265137	+	-
Streptomyces clavuligerus	NZ_CP027858.1	2143673	2143680	2143674	tcgacccgcgcgtgcgcctcagctaggagatcgaccgtgaccactcagaccaagaccgggggcacaccggccccgaccggtccgggggccttcctctcggTccgcgacctg	-	WT_3prime_signal_reverse_1509	1000	44989	.	0.003	2143674	gene-CRV15_RS08600	gene-CRV15_RS08605 - 69bp	gene-CRV15_RS08595 - 1010bp	CDS,gene	.	.	.	.	.	.	.	.	.	.	cagaccaagaccggg	ggcacaccggccccgaccggtccgggggcc	ttcctctcggtccgc	(((...((((((......)).))))..)))	10	-13.399999618530273	+	-
Streptomyces clavuligerus	NZ_CP027858.1	2146668	2146673	2146670	gggacgctttcgaccccaagaccggacggtgacgtcctagggcgggggtgtggctgccgcccccgcgccgggcaaccggacggtcaggcagcgcttgataTtcactacgga	-	WT_3prime_signal_reverse_1539	1000	45037	.	0.0	2146670	.	gene-CRV15_RS08615 - 66bp	gene-CRV15_RS08610 - 29bp	.	.	.	.	.	.	.	.	.	.	.	gtggctgccgccccc	gcgccgggcaaccggacggtcaggcagcgc	ttgatattcactacg	.((((((....)))).))............	6	-9.300000190734863	+	-
Streptomyces clavuligerus	NZ_CP027858.1	2176329	2176330	2176330	gcgcggcgcagacgacaggacatcgagctgaagaaggcccagtcggcggcctgagccgccgccgtcgtcggagagggaccctggcgagggcccctctcccAcgatgacggc	-	WT_3prime_signal_reverse_1583	1000	45182	.	0.0	2176330	.	gene-CRV15_RS08745 - 47bp	gene-CRV15_RS08735 - 1337bp	.	.	.	.	.	.	.	.	.	.	.	cgccgtcgtcggaga	gggaccctggcgagggcccc	tctcccacgatgacg	(((.((((....))))))).	6	-11.600000381469727	+	-
Streptomyces clavuligerus	NZ_CP027858.1	2197816	2197820	2197819	ccgaggccacgctgagcgcgtgacctccgtgtgatccccgcgcgccgtccccggcgcgcacggacccccgccgacgggacatcggcgggggtcctccgctTtccggcgcgg	+	WT_3prime_signal_forward_919	1000	45050	.	0.0	2197819	.	gene-CRV15_RS08825 - 75bp	gene-CRV15_RS08850 - 5385bp	region	2197774	2197817	TERM_447	100	-23.2	-3.5	cgcgccgtccccggc	gcgcacggacccccgccgacg gga catcggcgggggtcc-tccgc	tTtccggcgcgggcc	1	cccggcgcgcacgga	cccccgccgacgggacatcggcggggg	tcctccgctttccgg	((((((((((.......))))))))))	9	-21.200000762939453	+	+
Streptomyces clavuligerus	NZ_CP027858.1	2199220	2199222	2199221	tcgttctggcaggccaaccgctggtactgagcccgcgcgcgccacggcccccccgggccgggagcccctcaccgtccggacggtggggggcttcgctgcgTgtaccgtcga	-	WT_3prime_signal_reverse_1586	1000	556.0	.	0.0	2199221	.	gene-CRV15_RS08835 - 70bp	gene-CRV15_RS08830 - 44bp	.	2199231	2199258	TERM_448	82	-19.2	-3.1	ccccccgggccggga	gcccctcaccgt ccgg acggtggggggc	ttcgctgcgTgtacc	9	ccccccgggccggga	gcccctcaccgtccggacggtggggggc	ttcgctgcgtgtacc	((((((((((((....))))))))))))	9	-23.700000762939453	+	+
Streptomyces clavuligerus	NZ_CP027858.1	2200360	2200361	2200361	acagatttagtaaggaatcccgctcgtcatccggtacgaccgacgaatcagtggcgccgcccccgagagcgcagcagcgtagtggggcggcgtcgcgctgTggatggtttc	-	WT_3prime_signal_reverse_1594	1000	580.5	.	0.0	2200361	.	gene-CRV15_RS08840 - 91bp	gene-CRV15_RS08835 - 325bp	.	.	.	.	.	.	.	.	.	.	.	gcgccgcccccgaga	gcgcagcagcgtagtggggcggcgtcgcgc	tgtggatggtttcct	((((.((..(((......)))..)).))))	2	-10.800000190734863	+	-
Streptomyces clavuligerus	NZ_CP027858.1	2263287	2263290	2263290	tcggcgaccgtcggccgcgtgccgaccccggatgactgacgcgcggatgtcggaattccacggccccgggatgtgcgaaatcacatcccggggcttttccGtgcaccaccc	+	WT_3prime_signal_forward_922	1000	2.0	.	0.019	2263290	.	gene-CRV15_RS09115 - 105bp	gene-CRV15_RS09120 - 487bp	region	2263252	2263283	TERM_463	100	-21.7	-4.2	tgtcggaattccacg	gccccgggatgtg cgaaat cacatcccggggc	ttttccGtgcaccac	6	tgtcggaattccacg	gccccgggatgtgcgaaatcacatcccggggc	ttttccgtgcaccac	(((((((((((((......)))))))))))))	6	-27.299999237060547	+	+
Streptomyces clavuligerus	NZ_CP027858.1	2265134	2265136	2265135	aaggcatccccggactccgaccggtttccgactccactcaactttagactgaatccaatgtaggatggcctcctgaccgagagcaggaggccatccgcatGtacgaaccga	+	WT_3prime_signal_forward_923	1000	45021	.	0.001	2265135	gene-CRV15_RS09125	gene-CRV15_RS09120 - 146bp	gene-CRV15_RS09135 - 2957bp	CDS,gene,region	.	.	.	.	.	.	.	.	.	.	agactgaatccaatg	taggatggcctcctgaccgagagcaggaggccatccgca	tgtacgaaccgatcc	..(((((((((((((........)))))))))))))...	1	-28.100000381469727	+	-
Streptomyces clavuligerus	NZ_CP027858.1	2265677	2265681	2265678	gcggacccgtaggattccgccctgacctgtggggtcatcaggtccgccgtgcgcgccggcccccggagcctccctcaccggctccgggggcctcttcctgTcctcggcggg	-	WT_3prime_signal_reverse_1612	1000	45020	.	0.004	2265678	.	gene-CRV15_RS09130 - 120bp	gene-CRV15_RS09095 - 4953bp	.	2265687	2265721	TERM_465	90	-21.5	-3.2	tccgccgtgcgcgcc	ggcccccggagcc tccctcacc ggctccgggggcc	tcttcctgTcctcgg	8	tccgccgtgcgcgcc	ggcccccggagcctccctcaccggctccgggggcc	tcttcctgtcctcgg	(((((((((((((.........)))))))))))))	8	-31.799999237060547	+	+
Streptomyces clavuligerus	NZ_CP027858.1	2328773	2328776	2328776	ggggggccacgagggtcgggggacccgcggggtcaacgggggaaacgggggagagcgggatcggacgggccggggggtcttgtccggtcccgctctttcgTgtcacacccg	-	WT_3prime_signal_reverse_1648	1000	101.2	.	0.0	2328776	.	gene-CRV15_RS09405 - 196bp	gene-CRV15_RS09395 - 860bp	.	2328782	2328824	TERM_488	95	-20.7	-3.8	gggggaaacggggga	gagcgggatcggac-gggcc gggg ggtcttgtccggtcccgctc	tttcgTgtcacaccc	5	gggaaacgggggaga	gcgggatcggacgggccggggggtcttgtccggtcccgc	tctttcgtgtcacac	(((((((((((((((((....)))).)))))))))))))	7	-31.799999237060547	+	+
Streptomyces clavuligerus	NZ_CP027858.1	2343625	2343628	2343626	tggatcgcctggcctgacctgcacttttctccagatggacccgtaccgacccgtacgggtgaacgggaccggtagccctgcgccggtcccgttcggcatgCtggagtcggt	-	WT_3prime_signal_reverse_1664	1000	45173	.	0.001	2343626	.	gene-CRV15_RS09485 - 82bp	gene-CRV15_RS09480 - 36bp	.	.	.	.	.	.	.	.	.	.	.	acccgtacgggtgaa	cgggaccggtagccctgcgccggtcccg	ttcggcatgctggag	((((((((((.((...))))))))))))	9	-20.700000762939453	+	-
Streptomyces clavuligerus	NZ_CP027858.1	2395366	2395371	2395367	aaccgcttgtggtgggtggtcccgcttctccgggggcgctccgtgtcgcggagtccgaccgacgccgtcgcggctcagtgcgcgacggcctttaaggcggTctgggagccg	-	WT_3prime_signal_reverse_1691	1000	45052	.	0.001	2395367	.	gene-CRV15_RS09710 - 100bp	gene-CRV15_RS09705 - 109bp	.	.	.	.	.	.	.	.	.	.	.	gcggagtccgaccga	cgccgtcgcggctcagtgcgcgacggcc	tttaaggcggtctgg	.(((((((((........))))))))).	10	-19.700000762939453	+	-
Streptomyces clavuligerus	NZ_CP027858.1	2397255	2397258	2397257	cgttcgcgggtctggtgaccatggctcgtgaggcagctctgtaacgagcgcacagcacagccccgccccctcggcaacggagggcgcggggctgtctgttGgcgtcacgcc	-	WT_3prime_signal_reverse_1694	1000	951.8	.	0.0	2397257	.	gene-CRV15_RS09730 - 56bp	gene-CRV15_RS09715 - 787bp	.	2397264	2397300	TERM_501	95	-23.7	-3.1	aacgagcgcacagca	cagccccgccccctcgg caa cggagggcgcggggctg	tctgttGgcgtcacg	6	aacgagcgcacagca	cagccccgccccctcggcaacggagggcgcggggctg	tctgttggcgtcacg	(((((((((.(((((.......))))).)))))))))	6	-30.299999237060547	+	+
Streptomyces clavuligerus	NZ_CP027858.1	2400207	2400210	2400209	ggagcgcgacgcggtgcgcgcgctcggcctgatctgatccggcccgttctgttccgttccgcccccgtcgccctttcccgggcggcgggggcggttcgcgTtcctggaacg	-	WT_3prime_signal_reverse_1695	1000	157.6	.	0.0	2400209	.	gene-CRV15_RS09755 - 63bp	gene-CRV15_RS09735 - 1857bp	.	2400210	2400256	TERM_504	88	-20.8	-3.1	ccggcccgttctgtt	c-cgttccgcccccgtcgccc tttccc gggcggcgggggcggttcgcg	Ttcctggaacggtgg	0	ccgttctgttccgtt	ccgcccccgtcgccctttcccgggcggcgggggcgg	ttcgcgttcctggaa	(((((((((((((((......)))))))))))))))	6	-37.099998474121094	+	+
Streptomyces clavuligerus	NZ_CP027858.1	2405667	2405671	2405671	ccgttttcaccggcaattcgaatggttcggcctggttcaaccggccccggcactgagacgacgacggggccgggcaccgttcaccggccccgaccgccgtTcatctgcgtt	+	WT_3prime_signal_forward_1013	1000	45065	.	0.0	2405671	.	gene-CRV15_RS09775 - 41bp	gene-CRV15_RS09780 - 452bp	region	.	.	.	.	.	.	.	.	.	.	gcactgagacgacga	cggggccgggcaccgttcaccggccccgaccgccg	ttcatctgcgttcac	(((((((((..........))))))))).......	1	-21.799999237060547	+	-
Streptomyces clavuligerus	NZ_CP027858.1	2411424	2411428	2411426	agctgccggagcccttgcgggacgtcttcggcgtcagcaagtagccgccttctccctcactcgcccccgggtcccggttcatcgggcccgggggtttccgTttcaccgggc	+	WT_3prime_signal_forward_1020	1000	50.3	.	0.0	2411426	.	gene-CRV15_RS09795 - 55bp	gene-CRV15_RS09805 - 2098bp	region	2411389	2411419	TERM_506	95	-18.3	-3.8	cttctccctcactcg	cccccgggtcccgg ttca tcggg-cccggggg	tttccgTttcaccgg	6	cttctccctcactcg	cccccgggtcccggttcatcgggcccggggg	tttccgtttcaccgg	((((((((.((((......))))))))))))	6	-26.899999618530273	+	+
Streptomyces clavuligerus	NZ_CP027858.1	2431182	2431185	2431185	tcgacccgctggcctggctccagagcaagggcctcgacccccgctaaccaaccgttccacccgtcgcccgccgttccgtcgatcggcgggcgactccgtgTcgggccggtc	+	WT_3prime_signal_forward_1031	1000	39.4	.	0.0	2431185	.	gene-CRV15_RS09855 - 51bp	gene-CRV15_RS09885 - 5809bp	region	.	.	.	.	.	.	.	.	.	.	taaccaaccgttcca	cccgtcgcccgccgttccgtcgatcggcgggcgactccg	tgtcgggccggtctc	...(((((((((((.((....)).)))))))))))....	2	-27.0	+	-
Streptomyces clavuligerus	NZ_CP027858.1	2439479	2439482	2439480	cagcaagccgccggggaccatcgagtgggagtgacctccctccgcccctgaggcccgtacccgatgccgccgctcgcccccgagcggcggcatcggcgttTccggtgtatc	-	WT_3prime_signal_reverse_1749	1000	45151	.	0.0	2439480	.	gene-CRV15_RS09900 - 65bp	gene-CRV15_RS09895 - 428bp	.	2439483	2439521	TERM_511	100	-26.9	-3.7	cccctgaggcccgta	c-ccgatgccgccgctcg cccc cgagcggcggcatcggcg	ttTccggtgtatccg	2	cccctgaggcccgta	cccgatgccgccgctcgcccccgagcggcggcatcggcg	tttccggtgtatccg	.((((((((((((((((....))))))))))))))))..	2	-35.599998474121094	+	+
Streptomyces clavuligerus	NZ_CP027858.1	2469853	2469855	2469854	cgtgctcgcgatcatcgagaagtaattcaccccagtttttcgtacatcgcgcccctggccccgccgaatgacaccatccgggcgccgggggcgcgatgttTgtctagcggt	-	WT_3prime_signal_reverse_1796	1000	1780.6	.	0.0	2469854	.	gene-CRV15_RS10000 - 75bp	gene-CRV15_RS09995 - 40bp	.	2469857	2469910	TERM_519	100	-20.4	-4.0	ccccagtttttcgta	catcgcgcccctggccccgccgaatg acac catccgg-gc-gccgggggcgcgatg	ttTgtctagcggttc	2	gaatgacaccatccg	ggcgccgggggcgcg	atgtttgtctagcgg	.(((((...))))).	5	-8.699999809265137	+	+
Streptomyces clavuligerus	NZ_CP027858.1	2493015	2493019	2493017	aaggcccgcaaggccccgcagtacagcaagcgctaatcgctcgctcggtctgctctgtacgtacgccccggcggcactccgtgctgccggggcgtcgtctTtccccgaccg	-	WT_3prime_signal_reverse_1800	1000	65.2	.	0.0	2493017	.	gene-CRV15_RS10115 - 63bp	gene-CRV15_RS10110 - 123bp	.	2493019	2493060	TERM_526	100	-23.1	-3.5	gctcggtctgctctg	tacgtacgccccggcggcac tcc gtgctgccggggcgt-cgtc	tTtccccgaccgggc	1	tcggtctgctctgta	cgtacgccccggcggcactccgtgctgccggggcgtcg	tctttccccgaccgg	((.(((((((((((((((...)))))))))))))))))	3	-33.79999923706055	+	+
Streptomyces clavuligerus	NZ_CP027858.1	2498057	2498060	2498058	gccgagtccaaggacgcctgagtcccgggacctgtgatcgcctccgggtgatcctcgtcgcaacgggcccgttccctccggggagcgggcccgttccgcgTtcccggccgg	-	WT_3prime_signal_reverse_1812	1000	376.9	.	0.0	2498058	.	gene-CRV15_RS10140 - 78bp	gene-CRV15_RS10135 - 56bp	.	.	.	.	.	.	.	.	.	.	.	tgatcctcgtcgcaa	cgggcccgttccctccggggagcgggcccg	ttccgcgttcccggc	(((((((((((((....)))))))))))))	7	-28.899999618530273	+	-
Streptomyces clavuligerus	NZ_CP027858.1	2499937	2499942	2499940	ggtcatccccctcatgtcgcagtacggctgccgtccgccgaagcgccgccgcgtctgacgcacggccgaggtgccgcgtgcgcctcaccgcttcatcctgAgtgtccgggc	-	WT_3prime_signal_reverse_1837	1000	45049	.	0.008	2499940	.	gene-CRV15_RS10150 - 141bp	gene-CRV15_RS10145 - 103bp	.	.	.	.	.	.	.	.	.	.	.	gccgcgtctgacgca	cggccgaggtgccgcgtgcgcctcaccg	cttcatcctgagtgt	(((..(((((((.....))))))).)))	10	-14.199999809265137	+	-
Streptomyces clavuligerus	NZ_CP027858.1	2502841	2502846	2502842	tcggcgctgggcaaggtcaccgaggtgacccagcgggcgatggccgcgttgcagtagaagaccgaggccgccgccggccagggcggacggtttcgcggtaCgggtgtccgt	-	WT_3prime_signal_reverse_1855	1000	44957	.	0.0	2502842	.	gene-CRV15_RS10175 - 40bp	gene-CRV15_RS10170 - 189bp	.	.	.	.	.	.	.	.	.	.	.	agtagaagaccgagg	ccgccgccggccagggcggacgg	tttcgcggtacgggt	((((((((......))))).)))	10	-14.699999809265137	+	-
Streptomyces clavuligerus	NZ_CP027858.1	2505029	2505034	2505032	gcggcacggtcaccgagctcgtctgagacggcctctgtggctgaaagctgaaccatccgaccggggatgccctctcaaatggggcatccccggttggtcgTtccaaggggg	-	WT_3prime_signal_reverse_1881	1000	1287.9	.	0.0	2505032	.	gene-CRV15_RS10185 - 73bp	gene-CRV15_RS10180 - 180bp	.	2505036	2505076	TERM_533	89	-24.1	-2.7	tgaaagctgaaccat	ccgaccggggatgccctct caa atggggcatccccggttgg	tcgTtccaagggggg	3	agctgaaccatccga	ccggggatgccctctcaaatggggcatccccgg	ttggtcgttccaagg	((((((((((((.(......)))))))))))))	7	-27.399999618530273	+	+
Streptomyces clavuligerus	NZ_CP027858.1	2511567	2511585	2511568	gaacgactatgacgaacgtgtcagacactgaagggacaaccatggaagccagggcccaggcgcggtacatccgcgtcacgcccatgaaggcccgccgcgtGgtggacctca	-	WT_3prime_signal_reverse_1955	1000	45151	.	0.0	2511568	gene-CRV15_RS10260	gene-CRV15_RS10265 - 94bp	gene-CRV15_RS10255 - 287bp	CDS,gene	.	.	.	.	.	.	.	.	.	.	caggcgcggtacatc	cgcgtcacgcccatgaaggcccgccgcg	tggtggacctcatcc	((((.(..(((......)))..).))))	1	-8.199999809265137	+	-
Streptomyces clavuligerus	NZ_CP027858.1	2517898	2517901	2517900	aagatcaccaagtgatcgcctgacgctctgacccggtagctcccagcgagccgccgtacgaagggccccgcaccgttcaccggtgcggggccctttcgtcTgccctctgcc	-	WT_3prime_signal_reverse_1990	1000	93.7	.	0.0	2517900	.	gene-CRV15_RS10300 - 85bp	gene-CRV15_RS10290 - 3097bp	.	2517908	2517938	TERM_537	100	-25.5	-3.8	gagccgccgtacgaa	gggccccgcaccg ttcac cggtgcggggccc	tttcgtcTgccctct	7	gagccgccgtacgaa	gggccccgcaccgttcaccggtgcggggccc	tttcgtctgccctct	(((((((((((((.....)))))))))))))	7	-31.0	+	+
Streptomyces clavuligerus	NZ_CP027858.1	2522727	2522729	2522729	ccaggccgtgccgctggaggactacgactacggtccgtacaaccagtaaggcgccagtcggcgaagggcggtcaccccgtggggtggccgcccttcggcgTgtccgggacc	-	WT_3prime_signal_reverse_2035	1000	503.6	.	0.0	2522729	.	gene-CRV15_RS10320 - 52bp	gene-CRV15_RS10315 - 384bp	.	.	.	.	.	.	.	.	.	.	.	gcgccagtcggcgaa	gggcggtcaccccgtggggtggccgccc	ttcggcgtgtccggg	((((((((((((....))))))))))))	7	-26.0	+	-
Streptomyces clavuligerus	NZ_CP027858.1	2530737	2530739	2530739	gggcccggtgggcccaccgacagcccctcggggccgccggtgggcgtcccgtcgggacccgccaagggcgatcacccatcagggtgatcgcctttcggcgTtgagcgacgg	-	WT_3prime_signal_reverse_2129	1000	262.0	.	0.0	2530739	.	gene-CRV15_RS10335 - 127bp	gene-CRV15_RS10325 - 470bp	.	2530748	2530773	TERM_539	93	-19.1	-3.6	tcgggacccgccaag	ggcgatcaccc atca gggtgatcgcc	tttcggcgTtgagcg	8	tcgggacccgccaag	ggcgatcacccatcagggtgatcgcc	tttcggcgttgagcg	(((((((((((....)))))))))))	8	-21.799999237060547	+	+
[truncated: 10,934 more rows]

## Sheet: Legend
Column	Description
Species	species name
chromosome	chromosome name (or another sequence name, e.g., contig, scaffold, etc.)
start	peak start
[truncated: 32 more rows]
